# Supplementary material for: Expanding the repertoire of miRNAs and miRNA-offset RNAs expressed in multiple myeloma by small RNA deep sequencing
Source: Blood Cancer J. 2019 Feb 19;9(3):21. doi: 10.1038/s41408-019-0184-x (PMC6381125; doi:10.1038/s41408-019-0184-x)
Supplement: Supplementary file 3 — Supplementary Data. [file 41408_2019_184_MOESM3_ESM.txt]

moRNA	transcript	target.position	E.kcal.mol	target.site.seq	moR.seq	heteroduplex.pairing.1	heteroduplex.pairing.2	number.of.pairings	span.pred.target	p.val	q.val
moR-6724-1-5p	ENST00000497869.5|ENSG00000186827.10|OTTHUMG00000001415.3|OTTHUMT00000004087.1|TNFRSF4-203|TNFRSF4|1707|retained_intron|	target from/to=[273,302]	-24.1	AACCTCAGTGAGCTCCCACCTGGCCCCACA	TGTGGGGGAGAGGCTGTCGCTGCGCTTCTGGGCC	..(((.(((((((..(..(((..(((((((	)))))))...)))..)..))).))))...)))..	21	30	0.000892	1
moR-24-2-5p	ENST00000497869.5|ENSG00000186827.10|OTTHUMG00000001415.3|OTTHUMT00000004087.1|TNFRSF4-203|TNFRSF4|1707|retained_intron|	target from/to=[700,726]	-31.7	AGGGGCTCCAAGTCTCAGGGGAGGCCG	TGGCCTCCCTGGGCTCTGCCTCC	.(((((....(((((..((((((((((	)))))))))))))))..))))).	20	27	0.157	1
moR-6724-1-5p	ENST00000462849.1|ENSG00000184163.3|OTTHUMG00000001412.6|OTTHUMT00000005165.1|C1QTNF12-202|C1QTNF12|682|retained_intron|	target from/to=[240,270]	-25.8	GCCCTGAAGCCCCTCCCCACCAGCCCCCACC	TGTGGGGGAGAGGCTGTCGCTGCGCTTCTGGGCC	..((((((((.(..(..((((..(((((((.	.)))))))...)).))..)..).))))).)))..	21	31	0.00543	1
moR-24-2-5p	ENST00000462849.1|ENSG00000184163.3|OTTHUMG00000001412.6|OTTHUMT00000005165.1|C1QTNF12-202|C1QTNF12|682|retained_intron|	target from/to=[395,416]	-20.6	CGCCACACGTGCCTGGAGGCCG	TGGCCTCCCTGGGCTCTGCCTCC	.....((.(.(((((((((((.	.)))))))..)))).))).....	14	22	0.0179	1
moR-24-2-5p	ENST00000330388.2|ENSG00000184163.3|OTTHUMG00000001412.6|OTTHUMT00000004080.4|C1QTNF12-201|C1QTNF12|1036|protein_coding|	target from/to=[756,777]	-20.6	CGCCACACGTGCCTGGAGGCCG	TGGCCTCCCTGGGCTCTGCCTCC	.....((.(.(((((((((((.	.)))))))..)))).))).....	14	22	0.0184	1
moR-150-3p	ENST00000520777.5|ENSG00000197530.12|OTTHUMG00000074647.10|OTTHUMT00000365934.2|MIB2-232|MIB2|3321|protein_coding|	target from/to=[347,373]	-26.5	CCATGGACCCCTCTGCCCACAGGTCCC	GGGACCTGGGGACCCCGGCACCGGCAGG	((.(((..((.....(((.((((((((	))))))))))).....))..)))...))	18	27	0.129	1
moR-21-5p	ENST00000520777.5|ENSG00000197530.12|OTTHUMG00000074647.10|OTTHUMT00000365934.2|MIB2-232|MIB2|3321|protein_coding|	target from/to=[330,354]	-20	CCGAGCAGCCCGGCCCACCATGGAC	CTCCATGGCTGTACCACCTTGTCGG	((((.(((...((..(((((((((.	.))))))).))..))...)))))))	18	25	0.129	1
moR-150-3p	ENST00000518681.5|ENSG00000197530.12|OTTHUMG00000074647.10|OTTHUMT00000158404.2|MIB2-231|MIB2|3116|protein_coding|	target from/to=[325,351]	-26.5	CCATGGACCCCTCTGCCCACAGGTCCC	GGGACCTGGGGACCCCGGCACCGGCAGG	((.(((..((.....(((.((((((((	))))))))))).....))..)))...))	18	27	0.129	1
moR-21-5p	ENST00000518681.5|ENSG00000197530.12|OTTHUMG00000074647.10|OTTHUMT00000158404.2|MIB2-231|MIB2|3116|protein_coding|	target from/to=[308,332]	-20	CCGAGCAGCCCGGCCCACCATGGAC	CTCCATGGCTGTACCACCTTGTCGG	((((.(((...((..(((((((((.	.))))))).))..))...)))))))	18	25	0.129	1
moR-150-3p	ENST00000505820.6|ENSG00000197530.12|OTTHUMG00000074647.10|OTTHUMT00000365928.2|MIB2-219|MIB2|3305|protein_coding|	target from/to=[319,345]	-26.5	CCATGGACCCCTCTGCCCACAGGTCCC	GGGACCTGGGGACCCCGGCACCGGCAGG	((.(((..((.....(((.((((((((	))))))))))).....))..)))...))	18	27	0.129	1
moR-21-5p	ENST00000505820.6|ENSG00000197530.12|OTTHUMG00000074647.10|OTTHUMT00000365928.2|MIB2-219|MIB2|3305|protein_coding|	target from/to=[302,326]	-20	CCGAGCAGCCCGGCCCACCATGGAC	CTCCATGGCTGTACCACCTTGTCGG	((((.(((...((..(((((((((.	.))))))).))..))...)))))))	18	25	0.129	1
moR-150-3p	ENST00000489635.5|ENSG00000197530.12|OTTHUMG00000074647.10|OTTHUMT00000158405.2|MIB2-214|MIB2|3034|nonsense_mediated_decay|	target from/to=[266,292]	-26.5	CCATGGACCCCTCTGCCCACAGGTCCC	GGGACCTGGGGACCCCGGCACCGGCAGG	((.(((..((.....(((.((((((((	))))))))))).....))..)))...))	18	27	0.11	1
moR-21-5p	ENST00000489635.5|ENSG00000197530.12|OTTHUMG00000074647.10|OTTHUMT00000158405.2|MIB2-214|MIB2|3034|nonsense_mediated_decay|	target from/to=[249,273]	-20	CCGAGCAGCCCGGCCCACCATGGAC	CTCCATGGCTGTACCACCTTGTCGG	((((.(((...((..(((((((((.	.))))))).))..))...)))))))	18	25	0.11	1
moR-150-3p	ENST00000511502.5|ENSG00000197530.12|OTTHUMG00000074647.10|OTTHUMT00000365929.2|MIB2-226|MIB2|3326|retained_intron|	target from/to=[248,274]	-26.5	CCATGGACCCCTCTGCCCACAGGTCCC	GGGACCTGGGGACCCCGGCACCGGCAGG	((.(((..((.....(((.((((((((	))))))))))).....))..)))...))	18	27	0.129	1
moR-21-5p	ENST00000511502.5|ENSG00000197530.12|OTTHUMG00000074647.10|OTTHUMT00000365929.2|MIB2-226|MIB2|3326|retained_intron|	target from/to=[231,255]	-20	CCGAGCAGCCCGGCCCACCATGGAC	CTCCATGGCTGTACCACCTTGTCGG	((((.(((...((..(((((((((.	.))))))).))..))...)))))))	18	25	0.129	1
moR-150-3p	ENST00000477990.1|ENSG00000197530.12|OTTHUMG00000074647.10|OTTHUMT00000158406.1|MIB2-209|MIB2|2821|retained_intron|	target from/to=[1851,1879]	-34.3	GATCAGGGTGATCAGGTCCCACGGGTCCC	GGGACCTGGGGACCCCGGCACCGGCAGG	......((((....((((((.((((((((	))))))))))))))....))))......	18	29	0.197	1
moR-6724-1-5p	ENST00000477990.1|ENSG00000197530.12|OTTHUMG00000074647.10|OTTHUMT00000158406.1|MIB2-209|MIB2|2821|retained_intron|	target from/to=[2315,2348]	-24.8	GGCAGGCTGCTTGTGCGACCCCACAGCCCCCACC	TGTGGGGGAGAGGCTGTCGCTGCGCTTCTGGGCC	..............(((((.((....(((((((.	.)))))))...))..)))))..............	14	34	0.0286	1
moR-6724-1-5p	ENST00000477990.1|ENSG00000197530.12|OTTHUMG00000074647.10|OTTHUMT00000158406.1|MIB2-209|MIB2|2821|retained_intron|	target from/to=[2489,2524]	-25.8	CCTGTGGGGGTCTCATTACTGCCTCCTGCCCCCACC	TGTGGGGGAGAGGCTGTCGCTGCGCTTCTGGGCC	.................((.(((((...(((((((.	.))))))).))))).)).................	14	36	0.00358	1
moR-150-3p	ENST00000487053.5|ENSG00000197530.12|OTTHUMG00000074647.10|OTTHUMT00000158408.2|MIB2-213|MIB2|3252|nonsense_mediated_decay|	target from/to=[350,376]	-26.5	CCATGGACCCCTCTGCCCACAGGTCCC	GGGACCTGGGGACCCCGGCACCGGCAGG	((.(((..((.....(((.((((((((	))))))))))).....))..)))...))	18	27	0.129	1
moR-21-5p	ENST00000487053.5|ENSG00000197530.12|OTTHUMG00000074647.10|OTTHUMT00000158408.2|MIB2-213|MIB2|3252|nonsense_mediated_decay|	target from/to=[333,357]	-20	CCGAGCAGCCCGGCCCACCATGGAC	CTCCATGGCTGTACCACCTTGTCGG	((((.(((...((..(((((((((.	.))))))).))..))...)))))))	18	25	0.129	1
moR-150-3p	ENST00000504599.5|ENSG00000197530.12|OTTHUMG00000074647.10|OTTHUMT00000365931.1|MIB2-217|MIB2|3311|protein_coding|	target from/to=[326,352]	-26.5	CCATGGACCCCTCTGCCCACAGGTCCC	GGGACCTGGGGACCCCGGCACCGGCAGG	((.(((..((.....(((.((((((((	))))))))))).....))..)))...))	18	27	0.129	1
moR-21-5p	ENST00000504599.5|ENSG00000197530.12|OTTHUMG00000074647.10|OTTHUMT00000365931.1|MIB2-217|MIB2|3311|protein_coding|	target from/to=[309,333]	-20	CCGAGCAGCCCGGCCCACCATGGAC	CTCCATGGCTGTACCACCTTGTCGG	((((.(((...((..(((((((((.	.))))))).))..))...)))))))	18	25	0.129	1
moR-150-3p	ENST00000507229.5|ENSG00000197530.12|OTTHUMG00000074647.10|OTTHUMT00000365932.1|MIB2-222|MIB2|2582|retained_intron|	target from/to=[325,351]	-26.5	CCATGGACCCCTCTGCCCACAGGTCCC	GGGACCTGGGGACCCCGGCACCGGCAGG	((.(((..((.....(((.((((((((	))))))))))).....))..)))...))	18	27	0.129	1
moR-21-5p	ENST00000507229.5|ENSG00000197530.12|OTTHUMG00000074647.10|OTTHUMT00000365932.1|MIB2-222|MIB2|2582|retained_intron|	target from/to=[308,332]	-20	CCGAGCAGCCCGGCCCACCATGGAC	CTCCATGGCTGTACCACCTTGTCGG	((((.(((...((..(((((((((.	.))))))).))..))...)))))))	18	25	0.129	1
moR-150-3p	ENST00000512004.1|ENSG00000197530.12|OTTHUMG00000074647.10|OTTHUMT00000365941.1|MIB2-228|MIB2|598|processed_transcript|	target from/to=[286,314]	-25	CACCATGGACCCCTCTGCCCACAGGTCCC	GGGACCTGGGGACCCCGGCACCGGCAGG	.....(((..((.....(((.((((((((	))))))))))).....))..))).....	16	29	0.106	1
moR-21-5p	ENST00000512004.1|ENSG00000197530.12|OTTHUMG00000074647.10|OTTHUMT00000365941.1|MIB2-228|MIB2|598|processed_transcript|	target from/to=[271,295]	-20	CCGAGCAGCCCGGCCCACCATGGAC	CTCCATGGCTGTACCACCTTGTCGG	((((.(((...((..(((((((((.	.))))))).))..))...)))))))	18	25	0.106	1
moR-6724-1-5p	ENST00000505370.1|ENSG00000197530.12|OTTHUMG00000074647.10|OTTHUMT00000365944.1|MIB2-218|MIB2|809|retained_intron|	target from/to=[605,637]	-23.4	AGCCACCGGGCCCGGCGCCCTCCCTCTCCCACT	TGTGGGGGAGAGGCTGTCGCTGCGCTTCTGGGCC	..............(((.(..(((((((((((.	.))))))))).))..).)))..............	15	33	0.00337	1
moR-6724-1-5p	ENST00000473511.5|ENSG00000197530.12|OTTHUMG00000074647.10|OTTHUMT00000158414.1|MIB2-208|MIB2|1332|retained_intron|	target from/to=[167,199]	-23.4	AGCCACCGGGCCCGGCGCCCTCCCTCTCCCACT	TGTGGGGGAGAGGCTGTCGCTGCGCTTCTGGGCC	..............(((.(..(((((((((((.	.))))))))).))..).)))..............	15	33	0.00342	1
moR-6724-1-5p	ENST00000464570.1|ENSG00000197530.12|OTTHUMG00000074647.10|OTTHUMT00000158413.1|MIB2-205|MIB2|968|retained_intron|	target from/to=[105,137]	-23.4	AGCCACCGGGCCCGGCGCCCTCCCTCTCCCACT	TGTGGGGGAGAGGCTGTCGCTGCGCTTCTGGGCC	..............(((.(..(((((((((((.	.))))))))).))..).)))..............	15	33	0.00337	1
moR-6724-1-5p	ENST00000483015.1|ENSG00000197530.12|OTTHUMG00000074647.10|OTTHUMT00000158415.2|MIB2-211|MIB2|1058|protein_coding|	target from/to=[281,312]	-31.7	CCCTCGGGCCTGCCCCGGCGCCCGCCCTCACC	TGTGGGGGAGAGGCTGTCGCTGCGCTTCTGGGCC	..((((((..(((..((((((((.(((((((.	.))))))).).))).))))..)))..))))))..	24	32	0.265	1
moR-6724-1-5p	ENST00000356026.9|ENSG00000189409.13|OTTHUMG00000074713.6|OTTHUMT00000158492.2|MMP23B-201|MMP23B|1326|protein_coding|	target from/to=[979,1012]	-26.1	CTGCGACTTCTGCTACGAATTCCCCTTCCCCACG	TGTGGGGGAGAGGCTGTCGCTGCGCTTCTGGGCC	..........(((..(((...((.((((((((((	)))))))))).))...)))..)))..........	18	34	0.101	1
moR-6724-1-5p	ENST00000512731.5|ENSG00000189409.13|OTTHUMG00000074713.6|OTTHUMT00000366026.2|MMP23B-210|MMP23B|1531|nonsense_mediated_decay|	target from/to=[1364,1397]	-26.1	CTGCGACTTCTGCTACGAATTCCCCTTCCCCACG	TGTGGGGGAGAGGCTGTCGCTGCGCTTCTGGGCC	..........(((..(((...((.((((((((((	)))))))))).))...)))..)))..........	18	34	0.101	1
moR-6724-1-5p	ENST00000378675.7|ENSG00000189409.13|OTTHUMG00000074713.6|OTTHUMT00000158493.2|MMP23B-202|MMP23B|1309|protein_coding|	target from/to=[962,995]	-26.1	CTGCGACTTCTGCTACGAATTCCCCTTCCCCACG	TGTGGGGGAGAGGCTGTCGCTGCGCTTCTGGGCC	..........(((..(((...((.((((((((((	)))))))))).))...)))..)))..........	18	34	0.101	1
moR-6724-1-5p	ENST00000479814.5|ENSG00000189409.13|OTTHUMG00000074713.6|OTTHUMT00000158494.3|MMP23B-205|MMP23B|903|protein_coding|	target from/to=[559,592]	-26.1	CTGCGACTTCTGCTACGAATTCCCCTTCCCCACG	TGTGGGGGAGAGGCTGTCGCTGCGCTTCTGGGCC	..........(((..(((...((.((((((((((	)))))))))).))...)))..)))..........	18	34	0.0996	1
moR-6724-1-5p	ENST00000435358.5|ENSG00000189409.13|OTTHUMG00000074713.6|OTTHUMT00000158487.2|MMP23B-203|MMP23B|750|protein_coding|	target from/to=[489,522]	-26.1	CTGCGACTTCTGCTACGAATTCCCCTTCCCCACG	TGTGGGGGAGAGGCTGTCGCTGCGCTTCTGGGCC	..........(((..(((...((.((((((((((	)))))))))).))...)))..)))..........	18	34	0.0996	1
moR-6724-1-5p	ENST00000503792.1|ENSG00000189409.13|OTTHUMG00000074713.6|OTTHUMT00000366027.1|MMP23B-209|MMP23B|799|protein_coding|	target from/to=[538,571]	-26.1	CTGCGACTTCTGCTACGAATTCCCCTTCCCCACG	TGTGGGGGAGAGGCTGTCGCTGCGCTTCTGGGCC	..........(((..(((...((.((((((((((	)))))))))).))...)))..)))..........	18	34	0.0996	1
moR-6724-1-5p	ENST00000489782.1|ENSG00000189409.13|OTTHUMG00000074713.6|OTTHUMT00000158489.2|MMP23B-207|MMP23B|626|retained_intron|	target from/to=[329,362]	-26.1	CTGCGACTTCTGCTACGAATTCCCCTTCCCCACG	TGTGGGGGAGAGGCTGTCGCTGCGCTTCTGGGCC	..........(((..(((...((.((((((((((	)))))))))).))...)))..)))..........	18	34	0.098	1
moR-6724-1-5p	ENST00000486400.1|ENSG00000189409.13|OTTHUMG00000074713.6|OTTHUMT00000158490.1|MMP23B-206|MMP23B|485|retained_intron|	target from/to=[156,192]	-27.6	GGGCTGAGGGGGCACTGACGGGGCTCTTTCCCCCACC	TGTGGGGGAGAGGCTGTCGCTGCGCTTCTGGGCC	................(((..(((.(((((((((((.	.)))))))))))))))))................	17	37	0.0933	1
moR-6724-1-5p	ENST00000486400.1|ENSG00000189409.13|OTTHUMG00000074713.6|OTTHUMT00000158490.1|MMP23B-206|MMP23B|485|retained_intron|	target from/to=[183,217]	-27.2	TTCCCCCACCCGGAGCAGAATTCCCCTTCCCCACG	TGTGGGGGAGAGGCTGTCGCTGCGCTTCTGGGCC	..........((.(((.((...((.((((((((((	)))))))))).))...))))).))..........	19	35	0.0933	1
moR-6724-1-5p	ENST00000490017.1|ENSG00000189409.13|OTTHUMG00000074713.6|OTTHUMT00000158491.3|MMP23B-208|MMP23B|530|nonsense_mediated_decay|	target from/to=[380,412]	-27.5	GTCCTCGGGGCTGGGCACCCCTGCTTCCCCGCA	TGTGGGGGAGAGGCTGTCGCTGCGCTTCTGGGCC	.......((((..(((((.(((.((((((((((	)))))))))))))..)).)))..)))).......	22	33	0.355	1
moR-6724-1-5p	ENST00000490017.1|ENSG00000189409.13|OTTHUMG00000074713.6|OTTHUMT00000158491.3|MMP23B-208|MMP23B|530|nonsense_mediated_decay|	target from/to=[426,455]	-37.9	AGCCCGGTGGTCTGCGACTCCCCTCCCACA	TGTGGGGGAGAGGCTGTCGCTGCGCTTCTGGGCC	.((((((.(((..(((((.(((((((((((	)))))))).).))..)))))...))).)))))).	25	30	0.244	1
moR-6724-1-5p	ENST00000234610.5|ENSG00000215914.4|OTTHUMG00000000585.6|OTTHUMT00000001391.2|MMP23A-201|MMP23A|1017|unprocessed_pseudogene|	target from/to=[699,732]	-26.1	CTGCGACTTCTGCTACGAATTCCCCTTCCCCACG	TGTGGGGGAGAGGCTGTCGCTGCGCTTCTGGGCC	..........(((..(((...((.((((((((((	)))))))))).))...)))..)))..........	18	34	0.1	1
moR-6724-1-5p	ENST00000443892.2|ENSG00000238164.6|OTTHUMG00000000818.3|OTTHUMT00000002189.2|TNFRSF14-AS1-203|TNFRSF14-AS1|500|antisense|	target from/to=[76,108]	-25.8	CACGGCTGCCCGCAGGATATCACTGCCCCCATC	TGTGGGGGAGAGGCTGTCGCTGCGCTTCTGGGCC	..........(((((((((((.((.(((((((.	.))))))))).)).)))).)))))..........	20	33	0.00675	1
moR-24-2-5p	ENST00000416860.2|ENSG00000238164.6|OTTHUMG00000000818.3|OTTHUMT00000002185.2|TNFRSF14-AS1-201|TNFRSF14-AS1|3522|antisense|	target from/to=[23,46]	-25.6	CGTGGACGGAGTGGGAGGAGGCCC	TGGCCTCCCTGGGCTCTGCCTCC	.(.((.((((((.((.(((((((.	.))))))))).).))))))).).	18	24	0.351	1
moR-6724-1-5p	ENST00000416860.2|ENSG00000238164.6|OTTHUMG00000000818.3|OTTHUMT00000002185.2|TNFRSF14-AS1-201|TNFRSF14-AS1|3522|antisense|	target from/to=[829,861]	-22.8	TCCCTGCACCCCACTGGGCTTCCCTGCCCCACA	TGTGGGGGAGAGGCTGTCGCTGCGCTTCTGGGCC	................(((..((((.(((((((	))))))).)).))..)))................	14	33	0.11	1
moR-150-3p	ENST00000416860.2|ENSG00000238164.6|OTTHUMG00000000818.3|OTTHUMT00000002185.2|TNFRSF14-AS1-201|TNFRSF14-AS1|3522|antisense|	target from/to=[1030,1056]	-22	GATGCAGTCAATGGAAGCCCAGGTCTG	GGGACCTGGGGACCCCGGCACCGGCAGG	..(((......(((...(((((((((.	.)))))))))....)))......)))..	15	27	0.0322	1
moR-6724-1-5p	ENST00000416860.2|ENSG00000238164.6|OTTHUMG00000000818.3|OTTHUMT00000002185.2|TNFRSF14-AS1-201|TNFRSF14-AS1|3522|antisense|	target from/to=[1603,1636]	-23.5	AGAGACACGCAGGAGCATGGACTCCCACCCCACA	TGTGGGGGAGAGGCTGTCGCTGCGCTTCTGGGCC	...........(.(((((((.(((.(.(((((((	)))))))).))).)))).))).)...........	19	34	0.0197	1
moR-6724-1-5p	ENST00000416860.2|ENSG00000238164.6|OTTHUMG00000000818.3|OTTHUMT00000002185.2|TNFRSF14-AS1-201|TNFRSF14-AS1|3522|antisense|	target from/to=[1810,1844]	-31.2	GGCTCCAGGGTGCAGGGACAGCACGTTCCCTCACC	TGTGGGGGAGAGGCTGTCGCTGCGCTTCTGGGCC	............(((.((((((...(((((((((.	.)))))))))..)))))).)))............	18	35	0.195	1
moR-6724-1-5p	ENST00000416860.2|ENSG00000238164.6|OTTHUMG00000000818.3|OTTHUMT00000002185.2|TNFRSF14-AS1-201|TNFRSF14-AS1|3522|antisense|	target from/to=[2135,2167]	-25.8	CACGGCTGCCCGCAGGATATCACTGCCCCCATC	TGTGGGGGAGAGGCTGTCGCTGCGCTTCTGGGCC	..........(((((((((((.((.(((((((.	.))))))))).)).)))).)))))..........	20	33	0.00704	1
moR-24-2-5p	ENST00000416860.2|ENSG00000238164.6|OTTHUMG00000000818.3|OTTHUMT00000002185.2|TNFRSF14-AS1-201|TNFRSF14-AS1|3522|antisense|	target from/to=[2467,2490]	-33.6	AAGGGACTGAGCCAGGGGAGGCCT	TGGCCTCCCTGGGCTCTGCCTCC	..(((...(((((.(((((((((.	.))))))))).)))))..)))..	17	24	0.112	1
moR-6724-1-5p	ENST00000432521.2|ENSG00000238164.6|OTTHUMG00000000818.3|OTTHUMT00000002187.3|TNFRSF14-AS1-202|TNFRSF14-AS1|3608|antisense|	target from/to=[38,71]	-29.1	GAGAGGGAGGCAGGTGAGCACCCCGAGCCCCACG	TGTGGGGGAGAGGCTGTCGCTGCGCTTCTGGGCC	.....((((((.(((((.((.(((...(((((((	)))))))..).)).)))))))..)))))).....	23	34	0.0336	1
moR-24-2-5p	ENST00000432521.2|ENSG00000238164.6|OTTHUMG00000000818.3|OTTHUMT00000002187.3|TNFRSF14-AS1-202|TNFRSF14-AS1|3608|antisense|	target from/to=[1521,1544]	-32	AAGGGACTGAGCCAGGGGAGGCCT	TGGCCTCCCTGGGCTCTGCCTCC	...((...(((((.(((((((((.	.))))))))).)))))..))...	16	24	0.112	1
moR-24-2-5p	ENST00000452793.1|ENSG00000238164.6|OTTHUMG00000000818.3|OTTHUMT00000099613.1|TNFRSF14-AS1-206|TNFRSF14-AS1|569|antisense|	target from/to=[43,66]	-25.6	CGTGGACGGAGTGGGAGGAGGCCC	TGGCCTCCCTGGGCTCTGCCTCC	.(.((.((((((.((.(((((((.	.))))))))).).))))))).).	18	24	0.341	1
moR-6724-1-5p	ENST00000434817.5|ENSG00000157873.17|OTTHUMG00000000792.18|OTTHUMT00000002095.3|TNFRSF14-204|TNFRSF14|834|protein_coding|	target from/to=[711,741]	-26	AAGGCCGGAGCTGGGACCAGCAGCTCCCACT	TGTGGGGGAGAGGCTGTCGCTGCGCTTCTGGGCC	......(((((.(.(((.(((..(((((((.	.)))))))....)))))).)...)))))......	19	31	0.0503	1
moR-6724-1-5p	ENST00000435221.6|ENSG00000157873.17|OTTHUMG00000000792.18|OTTHUMT00000002094.4|TNFRSF14-205|TNFRSF14|1225|protein_coding|	target from/to=[1102,1132]	-26	AAGGCCGGAGCTGGGACCAGCAGCTCCCACT	TGTGGGGGAGAGGCTGTCGCTGCGCTTCTGGGCC	......(((((.(.(((.(((..(((((((.	.)))))))....)))))).)...)))))......	19	31	0.0508	1
moR-6724-1-5p	ENST00000451778.5|ENSG00000157873.17|OTTHUMG00000000792.18|OTTHUMT00000002093.13|TNFRSF14-207|TNFRSF14|827|protein_coding|	target from/to=[704,734]	-26	AAGGCCGGAGCTGGGACCAGCAGCTCCCACT	TGTGGGGGAGAGGCTGTCGCTGCGCTTCTGGGCC	......(((((.(.(((.(((..(((((((.	.)))))))....)))))).)...)))))......	19	31	0.0503	1
moR-6724-1-5p	ENST00000355716.4|ENSG00000157873.17|OTTHUMG00000000792.18|OTTHUMT00000002088.1|TNFRSF14-201|TNFRSF14|1707|protein_coding|	target from/to=[870,900]	-26	AAGGCCGGAGCTGGGACCAGCAGCTCCCACT	TGTGGGGGAGAGGCTGTCGCTGCGCTTCTGGGCC	......(((((.(.(((.(((..(((((((.	.)))))))....)))))).)...)))))......	19	31	0.0513	1
moR-6724-1-5p	ENST00000475523.5|ENSG00000157873.17|OTTHUMG00000000792.18|OTTHUMT00000002089.1|TNFRSF14-212|TNFRSF14|1645|retained_intron|	target from/to=[808,838]	-26	AAGGCCGGAGCTGGGACCAGCAGCTCCCACT	TGTGGGGGAGAGGCTGTCGCTGCGCTTCTGGGCC	......(((((.(.(((.(((..(((((((.	.)))))))....)))))).)...)))))......	19	31	0.0513	1
moR-24-2-5p	ENST00000442392.6|ENSG00000157873.17|OTTHUMG00000000792.18|OTTHUMT00000002100.3|TNFRSF14-206|TNFRSF14|840|processed_transcript|	target from/to=[588,612]	-25.6	AGGGGAAGAGGTCACCTGGAGGCTG	TGGCCTCCCTGGGCTCTGCCTCC	.((((.((((.(((...(((((((.	.))))))).))).)))).)))).	18	25	0.018	1
moR-24-2-5p	ENST00000496064.5|ENSG00000157873.17|OTTHUMG00000000792.18|OTTHUMT00000331600.1|TNFRSF14-216|TNFRSF14|1480|retained_intron|	target from/to=[908,931]	-32.5	AGAAGCAGGCCCAGAGGGAGGCTG	TGGCCTCCCTGGGCTCTGCCTCC	.((.(((((((((..((((((((.	.))))))))))))).)))).)).	19	24	0.000851	1
moR-24-2-5p	ENST00000463471.6|ENSG00000157873.17|OTTHUMG00000000792.18|OTTHUMT00000331599.1|TNFRSF14-208|TNFRSF14|4255|retained_intron|	target from/to=[834,858]	-25.6	AGGGGAAGAGGTCACCTGGAGGCTG	TGGCCTCCCTGGGCTCTGCCTCC	.((((.((((.(((...(((((((.	.))))))).))).)))).)))).	18	25	0.0186	1
moR-6724-1-5p	ENST00000463471.6|ENSG00000157873.17|OTTHUMG00000000792.18|OTTHUMT00000331599.1|TNFRSF14-208|TNFRSF14|4255|retained_intron|	target from/to=[1275,1306]	-32.4	GGCCCAGGCCCAGCTTGTACCCCACCTCCACC	TGTGGGGGAGAGGCTGTCGCTGCGCTTCTGGGCC	.((((((((.((((.....((.(.(((((((.	.))))))).).)).....)))).))..)))))).	22	32	0.00103	1
moR-6724-1-5p	ENST00000463471.6|ENSG00000157873.17|OTTHUMG00000000792.18|OTTHUMT00000331599.1|TNFRSF14-208|TNFRSF14|4255|retained_intron|	target from/to=[2198,2228]	-26	AAGGCCGGAGCTGGGACCAGCAGCTCCCACT	TGTGGGGGAGAGGCTGTCGCTGCGCTTCTGGGCC	......(((((.(.(((.(((..(((((((.	.)))))))....)))))).)...)))))......	19	31	0.0518	1
moR-24-2-5p	ENST00000463471.6|ENSG00000157873.17|OTTHUMG00000000792.18|OTTHUMT00000331599.1|TNFRSF14-208|TNFRSF14|4255|retained_intron|	target from/to=[3594,3617]	-32.6	GAACCTGGAGTCCCAGGGGGGCCT	TGGCCTCCCTGGGCTCTGCCTCC	......((((.((((((((((((.	.))))))))))))))))......	16	24	0.329	1
moR-24-2-5p	ENST00000466750.5|ENSG00000157873.17|OTTHUMG00000000792.18|OTTHUMT00000002090.1|TNFRSF14-210|TNFRSF14|2603|retained_intron|	target from/to=[584,608]	-25.6	AGGGGAAGAGGTCACCTGGAGGCTG	TGGCCTCCCTGGGCTCTGCCTCC	.((((.((((.(((...(((((((.	.))))))).))).)))).)))).	18	25	0.0185	1
moR-6724-1-5p	ENST00000466750.5|ENSG00000157873.17|OTTHUMG00000000792.18|OTTHUMT00000002090.1|TNFRSF14-210|TNFRSF14|2603|retained_intron|	target from/to=[1025,1056]	-32.4	GGCCCAGGCCCAGCTTGTACCCCACCTCCACC	TGTGGGGGAGAGGCTGTCGCTGCGCTTCTGGGCC	.((((((((.((((.....((.(.(((((((.	.))))))).).)).....)))).))..)))))).	22	32	0.00103	1
moR-6724-1-5p	ENST00000466750.5|ENSG00000157873.17|OTTHUMG00000000792.18|OTTHUMT00000002090.1|TNFRSF14-210|TNFRSF14|2603|retained_intron|	target from/to=[1769,1799]	-26	AAGGCCGGAGCTGGGACCAGCAGCTCCCACT	TGTGGGGGAGAGGCTGTCGCTGCGCTTCTGGGCC	......(((((.(.(((.(((..(((((((.	.)))))))....)))))).)...)))))......	19	31	0.0517	1
moR-6724-1-5p	ENST00000463835.5|ENSG00000157873.17|OTTHUMG00000000792.18|OTTHUMT00000002092.1|TNFRSF14-209|TNFRSF14|872|retained_intron|	target from/to=[360,390]	-26	AAGGCCGGAGCTGGGACCAGCAGCTCCCACT	TGTGGGGGAGAGGCTGTCGCTGCGCTTCTGGGCC	......(((((.(.(((.(((..(((((((.	.)))))))....)))))).)...)))))......	19	31	0.0503	1
moR-150-3p	ENST00000482602.5|ENSG00000157873.17|OTTHUMG00000000792.18|OTTHUMT00000002091.4|TNFRSF14-215|TNFRSF14|434|protein_coding|	target from/to=[162,189]	-33.3	CCAGCGGGAGCTGCTGCTCCCAGGTCTG	GGGACCTGGGGACCCCGGCACCGGCAGG	((.((.((.((((..(..(((((((((.	.)))))))))..)..)))).)).)).))	20	28	0.0258	1
moR-6724-1-5p	ENST00000511072.5|ENSG00000142611.16|OTTHUMG00000000581.9|OTTHUMT00000367522.1|PRDM16-206|PRDM16|4282|protein_coding|	target from/to=[230,260]	-26.7	CCCCGTGGGGCCACCGTCCCCCTTCCCCACC	TGTGGGGGAGAGGCTGTCGCTGCGCTTCTGGGCC	......(((((((.((.(.(((((((((((.	.))))))))).))..).)).)).)))))......	21	31	0.238	1
moR-6724-1-5p	ENST00000511072.5|ENSG00000142611.16|OTTHUMG00000000581.9|OTTHUMT00000367522.1|PRDM16-206|PRDM16|4282|protein_coding|	target from/to=[2452,2483]	-35	TGCCCATGCCCAAGGGCCCCTCGGCCCCCGCA	TGTGGGGGAGAGGCTGTCGCTGCGCTTCTGGGCC	.(((((.((.((..(((.((((..(((((((.	.))))))).))))..)))..)).))...))))).	23	32	0.159	1
moR-6724-1-5p	ENST00000511072.5|ENSG00000142611.16|OTTHUMG00000000581.9|OTTHUMT00000367522.1|PRDM16-206|PRDM16|4282|protein_coding|	target from/to=[2619,2653]	-29.9	GTGTGCCCGGCGCGGATGCCCCAGCAGCCCCCGCT	TGTGGGGGAGAGGCTGTCGCTGCGCTTCTGGGCC	.........((((((.((...((((..(((((((.	.)))))))....)))).)))))))).........	19	35	0.0686	1
moR-6724-1-5p	ENST00000511072.5|ENSG00000142611.16|OTTHUMG00000000581.9|OTTHUMT00000367522.1|PRDM16-206|PRDM16|4282|protein_coding|	target from/to=[2844,2877]	-32	GACTCGGGCAGCTCCCTGCAGCCCCTCCCCCACC	TGTGGGGGAGAGGCTGTCGCTGCGCTTCTGGGCC	.................((((((.(((((((((.	.))))))))).)))))).................	15	34	0.00588	1
moR-6724-1-5p	ENST00000511072.5|ENSG00000142611.16|OTTHUMG00000000581.9|OTTHUMT00000367522.1|PRDM16-206|PRDM16|4282|protein_coding|	target from/to=[3633,3662]	-24.5	TGTCCCTTTCCGAAGACACTCCTCTCCACA	TGTGGGGGAGAGGCTGTCGCTGCGCTTCTGGGCC	.((((.....((..(((((((..(((((((	)))))))..)))..))))....)).....)))).	20	30	0.0056	1
moR-6724-1-5p	ENST00000607632.1|ENSG00000142611.16|OTTHUMG00000000581.9|OTTHUMT00000471223.1|PRDM16-210|PRDM16|581|retained_intron|	target from/to=[215,245]	-26.7	CCCCGTGGGGCCACCGTCCCCCTTCCCCACC	TGTGGGGGAGAGGCTGTCGCTGCGCTTCTGGGCC	......(((((((.((.(.(((((((((((.	.))))))))).))..).)).)).)))))......	21	31	0.23	1
moR-6724-1-5p	ENST00000378391.6|ENSG00000142611.16|OTTHUMG00000000581.9|OTTHUMT00000001384.2|PRDM16-203|PRDM16|5447|protein_coding|	target from/to=[201,231]	-26.7	CCCCGTGGGGCCACCGTCCCCCTTCCCCACC	TGTGGGGGAGAGGCTGTCGCTGCGCTTCTGGGCC	......(((((((.((.(.(((((((((((.	.))))))))).))..).)).)).)))))......	21	31	0.238	1
moR-6724-1-5p	ENST00000378391.6|ENSG00000142611.16|OTTHUMG00000000581.9|OTTHUMT00000001384.2|PRDM16-203|PRDM16|5447|protein_coding|	target from/to=[2420,2451]	-35	TGCCCATGCCCAAGGGCCCCTCGGCCCCCGCA	TGTGGGGGAGAGGCTGTCGCTGCGCTTCTGGGCC	.(((((.((.((..(((.((((..(((((((.	.))))))).))))..)))..)).))...))))).	23	32	0.159	1
moR-6724-1-5p	ENST00000378391.6|ENSG00000142611.16|OTTHUMG00000000581.9|OTTHUMT00000001384.2|PRDM16-203|PRDM16|5447|protein_coding|	target from/to=[2587,2621]	-29.9	GTGTGCCCGGCGCGGATGCCCCAGCAGCCCCCGCT	TGTGGGGGAGAGGCTGTCGCTGCGCTTCTGGGCC	.........((((((.((...((((..(((((((.	.)))))))....)))).)))))))).........	19	35	0.0687	1
moR-6724-1-5p	ENST00000378391.6|ENSG00000142611.16|OTTHUMG00000000581.9|OTTHUMT00000001384.2|PRDM16-203|PRDM16|5447|protein_coding|	target from/to=[2812,2845]	-32	GACTCGGGCAGCTCCCTGCAGCCCCTCCCCCACC	TGTGGGGGAGAGGCTGTCGCTGCGCTTCTGGGCC	.................((((((.(((((((((.	.))))))))).)))))).................	15	34	0.0059	1
moR-6724-1-5p	ENST00000514189.5|ENSG00000142611.16|OTTHUMG00000000581.9|OTTHUMT00000367523.1|PRDM16-208|PRDM16|4236|protein_coding|	target from/to=[187,217]	-26.7	CCCCGTGGGGCCACCGTCCCCCTTCCCCACC	TGTGGGGGAGAGGCTGTCGCTGCGCTTCTGGGCC	......(((((((.((.(.(((((((((((.	.))))))))).))..).)).)).)))))......	21	31	0.238	1
moR-6724-1-5p	ENST00000514189.5|ENSG00000142611.16|OTTHUMG00000000581.9|OTTHUMT00000367523.1|PRDM16-208|PRDM16|4236|protein_coding|	target from/to=[2409,2440]	-35	TGCCCATGCCCAAGGGCCCCTCGGCCCCCGCA	TGTGGGGGAGAGGCTGTCGCTGCGCTTCTGGGCC	.(((((.((.((..(((.((((..(((((((.	.))))))).))))..)))..)).))...))))).	23	32	0.159	1
moR-6724-1-5p	ENST00000514189.5|ENSG00000142611.16|OTTHUMG00000000581.9|OTTHUMT00000367523.1|PRDM16-208|PRDM16|4236|protein_coding|	target from/to=[2576,2610]	-29.9	GTGTGCCCGGCGCGGATGCCCCAGCAGCCCCCGCT	TGTGGGGGAGAGGCTGTCGCTGCGCTTCTGGGCC	.........((((((.((...((((..(((((((.	.)))))))....)))).)))))))).........	19	35	0.0686	1
moR-6724-1-5p	ENST00000514189.5|ENSG00000142611.16|OTTHUMG00000000581.9|OTTHUMT00000367523.1|PRDM16-208|PRDM16|4236|protein_coding|	target from/to=[2798,2831]	-32	GACTCGGGCAGCTCCCTGCAGCCCCTCCCCCACC	TGTGGGGGAGAGGCTGTCGCTGCGCTTCTGGGCC	.................((((((.(((((((((.	.))))))))).)))))).................	15	34	0.00589	1
moR-6724-1-5p	ENST00000514189.5|ENSG00000142611.16|OTTHUMG00000000581.9|OTTHUMT00000367523.1|PRDM16-208|PRDM16|4236|protein_coding|	target from/to=[3587,3616]	-24.5	TGTCCCTTTCCGAAGACACTCCTCTCCACA	TGTGGGGGAGAGGCTGTCGCTGCGCTTCTGGGCC	.((((.....((..(((((((..(((((((	)))))))..)))..))))....)).....)))).	20	30	0.00561	1
moR-6724-1-5p	ENST00000270722.9|ENSG00000142611.16|OTTHUMG00000000581.9|OTTHUMT00000001382.3|PRDM16-201|PRDM16|8690|protein_coding|	target from/to=[187,217]	-26.7	CCCCGTGGGGCCACCGTCCCCCTTCCCCACC	TGTGGGGGAGAGGCTGTCGCTGCGCTTCTGGGCC	......(((((((.((.(.(((((((((((.	.))))))))).))..).)).)).)))))......	21	31	0.239	1
moR-6724-1-5p	ENST00000270722.9|ENSG00000142611.16|OTTHUMG00000000581.9|OTTHUMT00000001382.3|PRDM16-201|PRDM16|8690|protein_coding|	target from/to=[2406,2437]	-35	TGCCCATGCCCAAGGGCCCCTCGGCCCCCGCA	TGTGGGGGAGAGGCTGTCGCTGCGCTTCTGGGCC	.(((((.((.((..(((.((((..(((((((.	.))))))).))))..)))..)).))...))))).	23	32	0.159	1
moR-6724-1-5p	ENST00000270722.9|ENSG00000142611.16|OTTHUMG00000000581.9|OTTHUMT00000001382.3|PRDM16-201|PRDM16|8690|protein_coding|	target from/to=[2573,2607]	-29.9	GTGTGCCCGGCGCGGATGCCCCAGCAGCCCCCGCT	TGTGGGGGAGAGGCTGTCGCTGCGCTTCTGGGCC	.........((((((.((...((((..(((((((.	.)))))))....)))).)))))))).........	19	35	0.0688	1
moR-6724-1-5p	ENST00000270722.9|ENSG00000142611.16|OTTHUMG00000000581.9|OTTHUMT00000001382.3|PRDM16-201|PRDM16|8690|protein_coding|	target from/to=[2798,2831]	-32	GACTCGGGCAGCTCCCTGCAGCCCCTCCCCCACC	TGTGGGGGAGAGGCTGTCGCTGCGCTTCTGGGCC	.................((((((.(((((((((.	.))))))))).)))))).................	15	34	0.00591	1
moR-6724-1-5p	ENST00000512462.5|ENSG00000142611.16|OTTHUMG00000000581.9|OTTHUMT00000367524.3|PRDM16-207|PRDM16|3723|processed_transcript|	target from/to=[2135,2166]	-35	TGCCCATGCCCAAGGGCCCCTCGGCCCCCGCA	TGTGGGGGAGAGGCTGTCGCTGCGCTTCTGGGCC	.(((((.((.((..(((.((((..(((((((.	.))))))).))))..)))..)).))...))))).	23	32	0.158	1
moR-6724-1-5p	ENST00000512462.5|ENSG00000142611.16|OTTHUMG00000000581.9|OTTHUMT00000367524.3|PRDM16-207|PRDM16|3723|processed_transcript|	target from/to=[2302,2336]	-29.9	GTGTGCCCGGCGCGGATGCCCCAGCAGCCCCCGCT	TGTGGGGGAGAGGCTGTCGCTGCGCTTCTGGGCC	.........((((((.((...((((..(((((((.	.)))))))....)))).)))))))).........	19	35	0.0685	1
moR-6724-1-5p	ENST00000512462.5|ENSG00000142611.16|OTTHUMG00000000581.9|OTTHUMT00000367524.3|PRDM16-207|PRDM16|3723|processed_transcript|	target from/to=[2527,2560]	-32	GACTCGGGCAGCTCCCTGCAGCCCCTCCCCCACC	TGTGGGGGAGAGGCTGTCGCTGCGCTTCTGGGCC	.................((((((.(((((((((.	.))))))))).)))))).................	15	34	0.00587	1
moR-6724-1-5p	ENST00000509860.1|ENSG00000142611.16|OTTHUMG00000000581.9|OTTHUMT00000001383.3|PRDM16-205|PRDM16|3737|protein_coding|	target from/to=[1784,1815]	-35	TGCCCATGCCCAAGGGCCCCTCGGCCCCCGCA	TGTGGGGGAGAGGCTGTCGCTGCGCTTCTGGGCC	.(((((.((.((..(((.((((..(((((((.	.))))))).))))..)))..)).))...))))).	23	32	0.158	1
moR-6724-1-5p	ENST00000509860.1|ENSG00000142611.16|OTTHUMG00000000581.9|OTTHUMT00000001383.3|PRDM16-205|PRDM16|3737|protein_coding|	target from/to=[1951,1985]	-29.9	GTGTGCCCGGCGCGGATGCCCCAGCAGCCCCCGCT	TGTGGGGGAGAGGCTGTCGCTGCGCTTCTGGGCC	.........((((((.((...((((..(((((((.	.)))))))....)))).)))))))).........	19	35	0.0685	1
moR-6724-1-5p	ENST00000509860.1|ENSG00000142611.16|OTTHUMG00000000581.9|OTTHUMT00000001383.3|PRDM16-205|PRDM16|3737|protein_coding|	target from/to=[2173,2206]	-32	GACTCGGGCAGCTCCCTGCAGCCCCTCCCCCACC	TGTGGGGGAGAGGCTGTCGCTGCGCTTCTGGGCC	.................((((((.(((((((((.	.))))))))).)))))).................	15	34	0.00587	1
moR-6724-1-5p	ENST00000378389.5|ENSG00000142611.16|OTTHUMG00000000581.9|OTTHUMT00000099319.1|PRDM16-202|PRDM16|1142|processed_transcript|	target from/to=[740,769]	-24.5	TGTCCCTTTCCGAAGACACTCCTCTCCACA	TGTGGGGGAGAGGCTGTCGCTGCGCTTCTGGGCC	.((((.....((..(((((((..(((((((	)))))))..)))..))))....)).....)))).	20	30	0.00549	1
moR-6724-1-5p	ENST00000606170.1|ENSG00000142611.16|OTTHUMG00000000581.9|OTTHUMT00000471224.1|PRDM16-209|PRDM16|557|retained_intron|	target from/to=[269,300]	-33.5	GGGGCAGGGGCGCGGGCTCCCTTCCCCCCACC	TGTGGGGGAGAGGCTGTCGCTGCGCTTCTGGGCC	.......((((((((((..(((..(((((((.	.)))))))..)))..))..)))))))).......	20	32	0.0294	1
moR-6724-1-5p	ENST00000648526.1|ENSG00000227372.12|OTTHUMG00000003414.6|OTTHUMT00000501330.1|TP73-AS1-217|TP73-AS1|1193|processed_transcript|	target from/to=[1028,1057]	-25.1	TGCCGAGGGAACATCCAGAATCCCTCCACT	TGTGGGGGAGAGGCTGTCGCTGCGCTTCTGGGCC	.(((.((((..((..(((..(((((((((.	.))))))).))..)))....))..).))).))).	21	30	0.0493	1
moR-24-2-5p	ENST00000624167.1|ENSG00000227372.12|OTTHUMG00000003414.6|OTTHUMT00000458579.2|TP73-AS1-207|TP73-AS1|988|processed_transcript|	target from/to=[171,197]	-23.8	AGAGGCCCGGTCAGTCCCATGAGGCTA	TGGCCTCCCTGGGCTCTGCCTCC	.(((((..((..(((((...(((((((	)))))))...)))))))))))).	19	27	0.199	1
moR-6724-1-5p	ENST00000418088.6|ENSG00000227372.12|OTTHUMG00000003414.6|OTTHUMT00000009557.2|TP73-AS1-201|TP73-AS1|3697|processed_transcript|	target from/to=[675,709]	-21.6	CTGCCCGGGAGGATGCAACACCATCTGCCTCCACC	TGTGGGGGAGAGGCTGTCGCTGCGCTTCTGGGCC	..............((.(((((.(((.(((((((.	.)))))))))))).))).))..............	17	35	0.00974	1
moR-6724-1-5p	ENST00000418088.6|ENSG00000227372.12|OTTHUMG00000003414.6|OTTHUMT00000009557.2|TP73-AS1-201|TP73-AS1|3697|processed_transcript|	target from/to=[2249,2278]	-25.1	TGCCGAGGGAACATCCAGAATCCCTCCACT	TGTGGGGGAGAGGCTGTCGCTGCGCTTCTGGGCC	.(((.((((..((..(((..(((((((((.	.))))))).))..)))....))..).))).))).	21	30	0.0503	1
moR-24-2-5p	ENST00000418088.6|ENSG00000227372.12|OTTHUMG00000003414.6|OTTHUMT00000009557.2|TP73-AS1-201|TP73-AS1|3697|processed_transcript|	target from/to=[2890,2916]	-23.8	AGAGGCCCGGTCAGTCCCATGAGGCTA	TGGCCTCCCTGGGCTCTGCCTCC	.(((((..((..(((((...(((((((	)))))))...)))))))))))).	19	27	0.204	1
moR-6724-1-5p	ENST00000648432.1|ENSG00000227372.12|OTTHUMG00000003414.6|OTTHUMT00000501331.1|TP73-AS1-215|TP73-AS1|2816|processed_transcript|	target from/to=[951,985]	-21.6	CTGCCCGGGAGGATGCAACACCATCTGCCTCCACC	TGTGGGGGAGAGGCTGTCGCTGCGCTTCTGGGCC	..............((.(((((.(((.(((((((.	.)))))))))))).))).))..............	17	35	0.00975	1
moR-6724-1-5p	ENST00000648432.1|ENSG00000227372.12|OTTHUMG00000003414.6|OTTHUMT00000501331.1|TP73-AS1-215|TP73-AS1|2816|processed_transcript|	target from/to=[1774,1803]	-25.1	TGCCGAGGGAACATCCAGAATCCCTCCACT	TGTGGGGGAGAGGCTGTCGCTGCGCTTCTGGGCC	.(((.((((..((..(((..(((((((((.	.))))))).))..)))....))..).))).))).	21	30	0.0503	1
moR-24-2-5p	ENST00000648432.1|ENSG00000227372.12|OTTHUMG00000003414.6|OTTHUMT00000501331.1|TP73-AS1-215|TP73-AS1|2816|processed_transcript|	target from/to=[2048,2074]	-23.8	AGAGGCCCGGTCAGTCCCATGAGGCTA	TGGCCTCCCTGGGCTCTGCCTCC	.(((((..((..(((((...(((((((	)))))))...)))))))))))).	19	27	0.204	1
moR-6724-1-5p	ENST00000648479.1|ENSG00000227372.12|OTTHUMG00000003414.6|OTTHUMT00000501332.1|TP73-AS1-216|TP73-AS1|3719|processed_transcript|	target from/to=[723,757]	-21.6	CTGCCCGGGAGGATGCAACACCATCTGCCTCCACC	TGTGGGGGAGAGGCTGTCGCTGCGCTTCTGGGCC	..............((.(((((.(((.(((((((.	.)))))))))))).))).))..............	17	35	0.00974	1
moR-6724-1-5p	ENST00000648479.1|ENSG00000227372.12|OTTHUMG00000003414.6|OTTHUMT00000501332.1|TP73-AS1-216|TP73-AS1|3719|processed_transcript|	target from/to=[2346,2375]	-25.1	TGCCGAGGGAACATCCAGAATCCCTCCACT	TGTGGGGGAGAGGCTGTCGCTGCGCTTCTGGGCC	.(((.((((..((..(((..(((((((((.	.))))))).))..)))....))..).))).))).	21	30	0.0503	1
moR-24-2-5p	ENST00000648479.1|ENSG00000227372.12|OTTHUMG00000003414.6|OTTHUMT00000501332.1|TP73-AS1-216|TP73-AS1|3719|processed_transcript|	target from/to=[2987,3013]	-23.8	AGAGGCCCGGTCAGTCCCATGAGGCTA	TGGCCTCCCTGGGCTCTGCCTCC	.(((((..((..(((((...(((((((	)))))))...)))))))))))).	19	27	0.204	1
moR-6724-1-5p	ENST00000452079.5|ENSG00000227372.12|OTTHUMG00000003414.6|OTTHUMT00000009558.1|TP73-AS1-204|TP73-AS1|6358|processed_transcript|	target from/to=[1331,1365]	-21.6	CTGCCCGGGAGGATGCAACACCATCTGCCTCCACC	TGTGGGGGAGAGGCTGTCGCTGCGCTTCTGGGCC	..............((.(((((.(((.(((((((.	.)))))))))))).))).))..............	17	35	0.00976	1
moR-24-2-5p	ENST00000452079.5|ENSG00000227372.12|OTTHUMG00000003414.6|OTTHUMT00000009558.1|TP73-AS1-204|TP73-AS1|6358|processed_transcript|	target from/to=[3719,3743]	-23.8	GGATCAGTGTCCCACCCAGAGGCCA	TGGCCTCCCTGGGCTCTGCCTCC	(((.(((.(.((((....(((((((	)))))))..))))).)))..)))	18	25	0.329	1
moR-6724-1-5p	ENST00000452079.5|ENSG00000227372.12|OTTHUMG00000003414.6|OTTHUMT00000009558.1|TP73-AS1-204|TP73-AS1|6358|processed_transcript|	target from/to=[5283,5312]	-25.1	TGCCGAGGGAACATCCAGAATCCCTCCACT	TGTGGGGGAGAGGCTGTCGCTGCGCTTCTGGGCC	.(((.((((..((..(((..(((((((((.	.))))))).))..)))....))..).))).))).	21	30	0.0504	1
moR-24-2-5p	ENST00000452079.5|ENSG00000227372.12|OTTHUMG00000003414.6|OTTHUMT00000009558.1|TP73-AS1-204|TP73-AS1|6358|processed_transcript|	target from/to=[5924,5950]	-23.8	AGAGGCCCGGTCAGTCCCATGAGGCTA	TGGCCTCCCTGGGCTCTGCCTCC	.(((((..((..(((((...(((((((	)))))))...)))))))))))).	19	27	0.204	1
moR-6724-1-5p	ENST00000650545.1|ENSG00000227372.12|OTTHUMG00000003414.6|OTTHUMT00000501333.1|TP73-AS1-229|TP73-AS1|2408|processed_transcript|	target from/to=[724,758]	-21.6	CTGCCCGGGAGGATGCAACACCATCTGCCTCCACC	TGTGGGGGAGAGGCTGTCGCTGCGCTTCTGGGCC	..............((.(((((.(((.(((((((.	.)))))))))))).))).))..............	17	35	0.00971	1
moR-6724-1-5p	ENST00000650545.1|ENSG00000227372.12|OTTHUMG00000003414.6|OTTHUMT00000501333.1|TP73-AS1-229|TP73-AS1|2408|processed_transcript|	target from/to=[1773,1802]	-25.1	TGCCGAGGGAACATCCAGAATCCCTCCACT	TGTGGGGGAGAGGCTGTCGCTGCGCTTCTGGGCC	.(((.((((..((..(((..(((((((((.	.))))))).))..)))....))..).))).))).	21	30	0.0502	1
moR-24-2-5p	ENST00000650545.1|ENSG00000227372.12|OTTHUMG00000003414.6|OTTHUMT00000501333.1|TP73-AS1-229|TP73-AS1|2408|processed_transcript|	target from/to=[2047,2073]	-23.8	AGAGGCCCGGTCAGTCCCATGAGGCTA	TGGCCTCCCTGGGCTCTGCCTCC	.(((((..((..(((((...(((((((	)))))))...)))))))))))).	19	27	0.203	1
moR-6724-1-5p	ENST00000419973.1|ENSG00000227372.12|OTTHUMG00000003414.6|OTTHUMT00000009555.2|TP73-AS1-202|TP73-AS1|657|processed_transcript|	target from/to=[140,169]	-25.1	TGCCGAGGGAACATCCAGAATCCCTCCACT	TGTGGGGGAGAGGCTGTCGCTGCGCTTCTGGGCC	.(((.((((..((..(((..(((((((((.	.))))))).))..)))....))..).))).))).	21	30	0.0479	1
moR-24-2-5p	ENST00000419973.1|ENSG00000227372.12|OTTHUMG00000003414.6|OTTHUMT00000009555.2|TP73-AS1-202|TP73-AS1|657|processed_transcript|	target from/to=[414,440]	-23.8	AGAGGCCCGGTCAGTCCCATGAGGCTA	TGGCCTCCCTGGGCTCTGCCTCC	.(((((..((..(((((...(((((((	)))))))...)))))))))))).	19	27	0.196	1
moR-6724-1-5p	ENST00000647831.1|ENSG00000227372.12|OTTHUMG00000003414.6|OTTHUMT00000009556.2|TP73-AS1-213|TP73-AS1|3831|processed_transcript|	target from/to=[1345,1379]	-21.6	CTGCCCGGGAGGATGCAACACCATCTGCCTCCACC	TGTGGGGGAGAGGCTGTCGCTGCGCTTCTGGGCC	..............((.(((((.(((.(((((((.	.)))))))))))).))).))..............	17	35	0.00973	1
moR-6724-1-5p	ENST00000647831.1|ENSG00000227372.12|OTTHUMG00000003414.6|OTTHUMT00000009556.2|TP73-AS1-213|TP73-AS1|3831|processed_transcript|	target from/to=[2965,2994]	-25.1	TGCCGAGGGAACATCCAGAATCCCTCCACT	TGTGGGGGAGAGGCTGTCGCTGCGCTTCTGGGCC	.(((.((((..((..(((..(((((((((.	.))))))).))..)))....))..).))).))).	21	30	0.0503	1
moR-24-2-5p	ENST00000647831.1|ENSG00000227372.12|OTTHUMG00000003414.6|OTTHUMT00000009556.2|TP73-AS1-213|TP73-AS1|3831|processed_transcript|	target from/to=[3606,3632]	-23.8	AGAGGCCCGGTCAGTCCCATGAGGCTA	TGGCCTCCCTGGGCTCTGCCTCC	.(((((..((..(((((...(((((((	)))))))...)))))))))))).	19	27	0.204	1
moR-6724-1-5p	ENST00000648717.1|ENSG00000227372.12|OTTHUMG00000003414.6|OTTHUMT00000501334.1|TP73-AS1-220|TP73-AS1|722|processed_transcript|	target from/to=[238,267]	-25.1	TGCCGAGGGAACATCCAGAATCCCTCCACT	TGTGGGGGAGAGGCTGTCGCTGCGCTTCTGGGCC	.(((.((((..((..(((..(((((((((.	.))))))).))..)))....))..).))).))).	21	30	0.0479	1
moR-6724-1-5p	ENST00000648600.1|ENSG00000227372.12|OTTHUMG00000003414.6|OTTHUMT00000501335.1|TP73-AS1-219|TP73-AS1|3088|processed_transcript|	target from/to=[893,927]	-21.6	CTGCCCGGGAGGATGCAACACCATCTGCCTCCACC	TGTGGGGGAGAGGCTGTCGCTGCGCTTCTGGGCC	..............((.(((((.(((.(((((((.	.)))))))))))).))).))..............	17	35	0.00976	1
moR-6724-1-5p	ENST00000423764.6|ENSG00000227372.12|OTTHUMG00000003414.6|OTTHUMT00000501336.1|TP73-AS1-203|TP73-AS1|3525|processed_transcript|	target from/to=[1382,1416]	-21.6	CTGCCCGGGAGGATGCAACACCATCTGCCTCCACC	TGTGGGGGAGAGGCTGTCGCTGCGCTTCTGGGCC	..............((.(((((.(((.(((((((.	.)))))))))))).))).))..............	17	35	0.00974	1
moR-6724-1-5p	ENST00000647817.1|ENSG00000227372.12|OTTHUMG00000003414.6|OTTHUMT00000501337.1|TP73-AS1-212|TP73-AS1|4601|processed_transcript|	target from/to=[907,941]	-21.6	CTGCCCGGGAGGATGCAACACCATCTGCCTCCACC	TGTGGGGGAGAGGCTGTCGCTGCGCTTCTGGGCC	..............((.(((((.(((.(((((((.	.)))))))))))).))).))..............	17	35	0.00976	1
moR-24-2-5p	ENST00000647817.1|ENSG00000227372.12|OTTHUMG00000003414.6|OTTHUMT00000501337.1|TP73-AS1-212|TP73-AS1|4601|processed_transcript|	target from/to=[3144,3168]	-23.8	GGATCAGTGTCCCACCCAGAGGCCA	TGGCCTCCCTGGGCTCTGCCTCC	(((.(((.(.((((....(((((((	)))))))..))))).)))..)))	18	25	0.329	1
moR-6724-1-5p	ENST00000649123.1|ENSG00000227372.12|OTTHUMG00000003414.6|OTTHUMT00000501338.1|TP73-AS1-222|TP73-AS1|4164|processed_transcript|	target from/to=[800,834]	-21.6	CTGCCCGGGAGGATGCAACACCATCTGCCTCCACC	TGTGGGGGAGAGGCTGTCGCTGCGCTTCTGGGCC	..............((.(((((.(((.(((((((.	.)))))))))))).))).))..............	17	35	0.00975	1
moR-24-2-5p	ENST00000649123.1|ENSG00000227372.12|OTTHUMG00000003414.6|OTTHUMT00000501338.1|TP73-AS1-222|TP73-AS1|4164|processed_transcript|	target from/to=[2734,2758]	-23.8	GGATCAGTGTCCCACCCAGAGGCCA	TGGCCTCCCTGGGCTCTGCCTCC	(((.(((.(.((((....(((((((	)))))))..))))).)))..)))	18	25	0.328	1
moR-6724-1-5p	ENST00000648270.1|ENSG00000227372.12|OTTHUMG00000003414.6|OTTHUMT00000501339.1|TP73-AS1-214|TP73-AS1|1874|processed_transcript|	target from/to=[156,190]	-21.6	CTGCCCGGGAGGATGCAACACCATCTGCCTCCACC	TGTGGGGGAGAGGCTGTCGCTGCGCTTCTGGGCC	..............((.(((((.(((.(((((((.	.)))))))))))).))).))..............	17	35	0.00966	1
moR-6724-1-5p	ENST00000650037.1|ENSG00000227372.12|OTTHUMG00000003414.6|OTTHUMT00000501340.1|TP73-AS1-227|TP73-AS1|2564|processed_transcript|	target from/to=[484,518]	-21.6	CTGCCCGGGAGGATGCAACACCATCTGCCTCCACC	TGTGGGGGAGAGGCTGTCGCTGCGCTTCTGGGCC	..............((.(((((.(((.(((((((.	.)))))))))))).))).))..............	17	35	0.00971	1
moR-6724-1-5p	ENST00000650039.1|ENSG00000227372.12|OTTHUMG00000003414.6|OTTHUMT00000501341.1|TP73-AS1-228|TP73-AS1|2307|processed_transcript|	target from/to=[886,920]	-21.6	CTGCCCGGGAGGATGCAACACCATCTGCCTCCACC	TGTGGGGGAGAGGCTGTCGCTGCGCTTCTGGGCC	..............((.(((((.(((.(((((((.	.)))))))))))).))).))..............	17	35	0.00971	1
moR-6724-1-5p	ENST00000649468.1|ENSG00000227372.12|OTTHUMG00000003414.6|OTTHUMT00000501342.1|TP73-AS1-226|TP73-AS1|2363|processed_transcript|	target from/to=[980,1014]	-21.6	CTGCCCGGGAGGATGCAACACCATCTGCCTCCACC	TGTGGGGGAGAGGCTGTCGCTGCGCTTCTGGGCC	..............((.(((((.(((.(((((((.	.)))))))))))).))).))..............	17	35	0.00971	1
moR-6724-1-5p	ENST00000648553.1|ENSG00000227372.12|OTTHUMG00000003414.6|OTTHUMT00000501343.1|TP73-AS1-218|TP73-AS1|3110|processed_transcript|	target from/to=[392,426]	-21.6	CTGCCCGGGAGGATGCAACACCATCTGCCTCCACC	TGTGGGGGAGAGGCTGTCGCTGCGCTTCTGGGCC	..............((.(((((.(((.(((((((.	.)))))))))))).))).))..............	17	35	0.00976	1
moR-24-2-5p	ENST00000648553.1|ENSG00000227372.12|OTTHUMG00000003414.6|OTTHUMT00000501343.1|TP73-AS1-218|TP73-AS1|3110|processed_transcript|	target from/to=[2384,2408]	-23.8	GGATCAGTGTCCCACCCAGAGGCCA	TGGCCTCCCTGGGCTCTGCCTCC	(((.(((.(.((((....(((((((	)))))))..))))).)))..)))	18	25	0.328	1
moR-6724-1-5p	ENST00000649348.1|ENSG00000227372.12|OTTHUMG00000003414.6|OTTHUMT00000501344.1|TP73-AS1-224|TP73-AS1|3772|processed_transcript|	target from/to=[800,834]	-21.6	CTGCCCGGGAGGATGCAACACCATCTGCCTCCACC	TGTGGGGGAGAGGCTGTCGCTGCGCTTCTGGGCC	..............((.(((((.(((.(((((((.	.)))))))))))).))).))..............	17	35	0.00973	1
moR-24-2-5p	ENST00000649348.1|ENSG00000227372.12|OTTHUMG00000003414.6|OTTHUMT00000501344.1|TP73-AS1-224|TP73-AS1|3772|processed_transcript|	target from/to=[2688,2712]	-23.8	GGATCAGTGTCCCACCCAGAGGCCA	TGGCCTCCCTGGGCTCTGCCTCC	(((.(((.(.((((....(((((((	)))))))..))))).)))..)))	18	25	0.328	1
moR-6724-1-5p	ENST00000636630.1|ENSG00000227372.12|OTTHUMG00000003414.6|OTTHUMT00000489044.2|TP73-AS1-209|TP73-AS1|2529|processed_transcript|	target from/to=[782,816]	-21.6	CTGCCCGGGAGGATGCAACACCATCTGCCTCCACC	TGTGGGGGAGAGGCTGTCGCTGCGCTTCTGGGCC	..............((.(((((.(((.(((((((.	.)))))))))))).))).))..............	17	35	0.00971	1
moR-6724-1-5p	ENST00000637775.1|ENSG00000227372.12|OTTHUMG00000003414.6|OTTHUMT00000489045.1|TP73-AS1-210|TP73-AS1|1455|transcribed_unitary_pseudogene|	target from/to=[410,444]	-21.6	CTGCCCGGGAGGATGCAACACCATCTGCCTCCACC	TGTGGGGGAGAGGCTGTCGCTGCGCTTCTGGGCC	..............((.(((((.(((.(((((((.	.)))))))))))).))).))..............	17	35	0.00961	1
moR-6724-1-5p	ENST00000649290.1|ENSG00000227372.12|OTTHUMG00000003414.6|OTTHUMT00000501345.1|TP73-AS1-223|TP73-AS1|2652|processed_transcript|	target from/to=[965,999]	-21.6	CTGCCCGGGAGGATGCAACACCATCTGCCTCCACC	TGTGGGGGAGAGGCTGTCGCTGCGCTTCTGGGCC	..............((.(((((.(((.(((((((.	.)))))))))))).))).))..............	17	35	0.00971	1
moR-6724-1-5p	ENST00000647686.1|ENSG00000227372.12|OTTHUMG00000003414.6|OTTHUMT00000501346.1|TP73-AS1-211|TP73-AS1|2494|processed_transcript|	target from/to=[916,950]	-21.6	CTGCCCGGGAGGATGCAACACCATCTGCCTCCACC	TGTGGGGGAGAGGCTGTCGCTGCGCTTCTGGGCC	..............((.(((((.(((.(((((((.	.)))))))))))).))).))..............	17	35	0.00971	1
moR-6724-1-5p	ENST00000648935.1|ENSG00000227372.12|OTTHUMG00000003414.6|OTTHUMT00000501347.1|TP73-AS1-221|TP73-AS1|3237|processed_transcript|	target from/to=[355,382]	-35	GGCCCCTGTTCAGGATTCCTCCCCCACT	TGTGGGGGAGAGGCTGTCGCTGCGCTTCTGGGCC	(((((..((.(((((((((((((((((.	.))))))))).))..))).))).))....)))))	24	28	0.00806	1
moR-6724-1-5p	ENST00000649413.1|ENSG00000227372.12|OTTHUMG00000003414.6|OTTHUMT00000501348.1|TP73-AS1-225|TP73-AS1|1967|processed_transcript|	target from/to=[896,930]	-21.6	CTGCCCGGGAGGATGCAACACCATCTGCCTCCACC	TGTGGGGGAGAGGCTGTCGCTGCGCTTCTGGGCC	..............((.(((((.(((.(((((((.	.)))))))))))).))).))..............	17	35	0.00966	1
moR-6724-1-5p	ENST00000647810.1|ENSG00000215788.10|OTTHUMG00000000831.9|OTTHUMT00000499109.2|TNFRSF25-221|TNFRSF25|1770|protein_coding|	target from/to=[384,414]	-25.6	ACATGGCGATGGCTGCGTGTCCTGCCCCACG	TGTGGGGGAGAGGCTGTCGCTGCGCTTCTGGGCC	...........((.(((.(((((.(((((((	))))))).)).)))...))).))...........	17	31	0.283	1
moR-6724-1-5p	ENST00000485036.5|ENSG00000215788.10|OTTHUMG00000000831.9|OTTHUMT00000002260.4|TNFRSF25-215|TNFRSF25|1726|nonsense_mediated_decay|	target from/to=[581,611]	-23.6	ACATGGCGATGGCTGCGTGTCCTGCCCCACG	TGTGGGGGAGAGGCTGTCGCTGCGCTTCTGGGCC	..............(((.(((((.(((((((	))))))).)).)))...)))..............	15	31	0.0311	1
moR-6724-1-5p	ENST00000480393.5|ENSG00000215788.10|OTTHUMG00000000831.9|OTTHUMT00000002261.3|TNFRSF25-213|TNFRSF25|1706|nonsense_mediated_decay|	target from/to=[581,611]	-25.6	ACATGGCGATGGCTGCGTGTCCTGCCCCACG	TGTGGGGGAGAGGCTGTCGCTGCGCTTCTGGGCC	...........((.(((.(((((.(((((((	))))))).)).)))...))).))...........	17	31	0.283	1
moR-6724-1-5p	ENST00000377782.7|ENSG00000215788.10|OTTHUMG00000000831.9|OTTHUMT00000002262.1|TNFRSF25-205|TNFRSF25|1632|protein_coding|	target from/to=[581,611]	-23.6	ACATGGCGATGGCTGCGTGTCCTGCCCCACG	TGTGGGGGAGAGGCTGTCGCTGCGCTTCTGGGCC	..............(((.(((((.(((((((	))))))).)).)))...)))..............	15	31	0.0311	1
moR-6724-1-5p	ENST00000356876.7|ENSG00000215788.10|OTTHUMG00000000831.9|OTTHUMT00000002259.1|TNFRSF25-204|TNFRSF25|1625|protein_coding|	target from/to=[601,631]	-25.6	ACATGGCGATGGCTGCGTGTCCTGCCCCACG	TGTGGGGGAGAGGCTGTCGCTGCGCTTCTGGGCC	...........((.(((.(((((.(((((((	))))))).)).)))...))).))...........	17	31	0.283	1
moR-6724-1-5p	ENST00000351959.9|ENSG00000215788.10|OTTHUMG00000000831.9|OTTHUMT00000366679.1|TNFRSF25-203|TNFRSF25|1441|protein_coding|	target from/to=[581,611]	-25.6	ACATGGCGATGGCTGCGTGTCCTGCCCCACG	TGTGGGGGAGAGGCTGTCGCTGCGCTTCTGGGCC	...........((.(((.(((((.(((((((	))))))).)).)))...))).))...........	17	31	0.282	1
moR-6724-1-5p	ENST00000348333.7|ENSG00000215788.10|OTTHUMG00000000831.9|OTTHUMT00000366682.1|TNFRSF25-201|TNFRSF25|1119|protein_coding|	target from/to=[378,408]	-25.6	ACATGGCGATGGCTGCGTGTCCTGCCCCACG	TGTGGGGGAGAGGCTGTCGCTGCGCTTCTGGGCC	...........((.(((.(((((.(((((((	))))))).)).)))...))).))...........	17	31	0.281	1
moR-6724-1-5p	ENST00000502588.5|ENSG00000215788.10|OTTHUMG00000000831.9|OTTHUMT00000366683.1|TNFRSF25-216|TNFRSF25|952|nonsense_mediated_decay|	target from/to=[378,408]	-26.3	ACATGGCGATGGCTGCGTGTCCTGCCCCACA	TGTGGGGGAGAGGCTGTCGCTGCGCTTCTGGGCC	...........((.(((.(((((.(((((((	))))))).)).)))...))).))...........	17	31	0.296	1
moR-6724-1-5p	ENST00000510563.5|ENSG00000215788.10|OTTHUMG00000000831.9|OTTHUMT00000366685.1|TNFRSF25-218|TNFRSF25|1087|nonsense_mediated_decay|	target from/to=[513,543]	-26.3	ACATGGCGATGGCTGCGTGTCCTGCCCCACA	TGTGGGGGAGAGGCTGTCGCTGCGCTTCTGGGCC	...........((.(((.(((((.(((((((	))))))).)).)))...))).))...........	17	31	0.298	1
moR-6724-1-5p	ENST00000469691.5|ENSG00000215788.10|OTTHUMG00000000831.9|OTTHUMT00000002266.1|TNFRSF25-210|TNFRSF25|801|retained_intron|	target from/to=[403,433]	-25.6	ACATGGCGATGGCTGCGTGTCCTGCCCCACG	TGTGGGGGAGAGGCTGTCGCTGCGCTTCTGGGCC	...........((.(((.(((((.(((((((	))))))).)).)))...))).))...........	17	31	0.279	1
moR-6724-1-5p	ENST00000481401.5|ENSG00000215788.10|OTTHUMG00000000831.9|OTTHUMT00000099349.3|TNFRSF25-214|TNFRSF25|764|protein_coding|	target from/to=[544,574]	-25.6	ACATGGCGATGGCTGCGTGTCCTGCCCCACG	TGTGGGGGAGAGGCTGTCGCTGCGCTTCTGGGCC	...........((.(((.(((((.(((((((	))))))).)).)))...))).))...........	17	31	0.279	1
moR-24-2-5p	ENST00000615230.4|ENSG00000049249.8|OTTHUMG00000001223.3|-|TNFRSF9-204|TNFRSF9|5970|protein_coding|	target from/to=[3222,3246]	-25.9	GTAGTCCCAGCTCTTTGGGAGGCCA	TGGCCTCCCTGGGCTCTGCCTCC	........(((((...(((((((((	))))))))).)))))........	14	25	0.00167	1
moR-6724-1-5p	ENST00000615230.4|ENSG00000049249.8|OTTHUMG00000001223.3|-|TNFRSF9-204|TNFRSF9|5970|protein_coding|	target from/to=[4572,4602]	-22.8	CTCGATATCCGGTAGGACATCTCCCTCCACC	TGTGGGGGAGAGGCTGTCGCTGCGCTTCTGGGCC	.............(((((((((((((((((.	.))))))).)))).)))).)).............	17	31	0.0799	1
moR-6724-1-5p	ENST00000615230.4|ENSG00000049249.8|OTTHUMG00000001223.3|-|TNFRSF9-204|TNFRSF9|5970|protein_coding|	target from/to=[5786,5818]	-26.2	CGGATGACTATAAAGTGGGCATCTTCCCCCACA	TGTGGGGGAGAGGCTGTCGCTGCGCTTCTGGGCC	.............(((((((.(((.((((((((	))))))))))).)))..)))).............	18	33	0.029	1
moR-6724-1-5p	ENST00000365545.1|ENSG00000202415.1|-|-|RN7SKP269-201|RN7SKP269|319|misc_RNA|	target from/to=[69,103]	-22	GGCTGGCTAGGCCGGTGTCTCCTTCCTCCCTCACT	TGTGGGGGAGAGGCTGTCGCTGCGCTTCTGGGCC	..............(((.(..((((.((((((((.	.))))))))))))..).)))..............	16	35	0.014	1
moR-24-2-5p	ENST00000361445.8|ENSG00000198793.12|OTTHUMG00000002001.3|OTTHUMT00000005558.1|MTOR-201|MTOR|8677|protein_coding|	target from/to=[1922,1944]	-22.7	CAAGGAGATCCGCATGGAGGCTG	TGGCCTCCCTGGGCTCTGCCTCC	..((((((.((.((.(((((((.	.))))))).)))).))).)))..	17	23	0.00569	1
moR-6724-1-5p	ENST00000376592.6|ENSG00000177000.12|OTTHUMG00000002277.7|OTTHUMT00000006538.2|MTHFR-205|MTHFR|8378|protein_coding|	target from/to=[997,1028]	-24.1	GCTGGGGAAGGTGCCTCTGTTCCCTCCCCACG	TGTGGGGGAGAGGCTGTCGCTGCGCTTCTGGGCC	......((((((((..(.((..(..(((((((	)))))))..)..)).)..)).)).))))......	19	32	0.277	1
moR-6724-1-5p	ENST00000376592.6|ENSG00000177000.12|OTTHUMG00000002277.7|OTTHUMT00000006538.2|MTHFR-205|MTHFR|8378|protein_coding|	target from/to=[3444,3478]	-23.7	TTGGAGCCACTCCTGTCCCGCCTTCCTCCTCCACA	TGTGGGGGAGAGGCTGTCGCTGCGCTTCTGGGCC	..............((..(((((..((((((((((	)))))))))))))).)..))..............	17	35	0.0233	1
moR-6724-1-5p	ENST00000376592.6|ENSG00000177000.12|OTTHUMG00000002277.7|OTTHUMT00000006538.2|MTHFR-205|MTHFR|8378|protein_coding|	target from/to=[5980,6015]	-29	ATGGCTCAGGCAAGCCCCTCAGCCCTTGCCCCCATC	TGTGGGGGAGAGGCTGTCGCTGCGCTTCTGGGCC	.......((((.(((....(((((.(..(((((((.	.)))))))..))))))..)))..)))).......	20	36	0.0121	1
moR-6724-1-5p	ENST00000376583.7|ENSG00000177000.12|OTTHUMG00000002277.7|-|MTHFR-202|MTHFR|7044|protein_coding|	target from/to=[2117,2151]	-23.7	TTGGAGCCACTCCTGTCCCGCCTTCCTCCTCCACA	TGTGGGGGAGAGGCTGTCGCTGCGCTTCTGGGCC	..............((..(((((..((((((((((	)))))))))))))).)..))..............	17	35	0.0233	1
moR-6724-1-5p	ENST00000376583.7|ENSG00000177000.12|OTTHUMG00000002277.7|-|MTHFR-202|MTHFR|7044|protein_coding|	target from/to=[4653,4688]	-29	ATGGCTCAGGCAAGCCCCTCAGCCCTTGCCCCCATC	TGTGGGGGAGAGGCTGTCGCTGCGCTTCTGGGCC	.......((((.(((....(((((.(..(((((((.	.)))))))..))))))..)))..)))).......	20	36	0.012	1
moR-6724-1-5p	ENST00000376585.6|ENSG00000177000.12|OTTHUMG00000002277.7|OTTHUMT00000006544.2|MTHFR-203|MTHFR|8094|protein_coding|	target from/to=[997,1028]	-24.1	GCTGGGGAAGGTGCCTCTGTTCCCTCCCCACG	TGTGGGGGAGAGGCTGTCGCTGCGCTTCTGGGCC	......((((((((..(.((..(..(((((((	)))))))..)..)).)..)).)).))))......	19	32	0.277	1
moR-6724-1-5p	ENST00000376585.6|ENSG00000177000.12|OTTHUMG00000002277.7|OTTHUMT00000006544.2|MTHFR-203|MTHFR|8094|protein_coding|	target from/to=[3169,3203]	-23.7	TTGGAGCCACTCCTGTCCCGCCTTCCTCCTCCACA	TGTGGGGGAGAGGCTGTCGCTGCGCTTCTGGGCC	..............((..(((((..((((((((((	)))))))))))))).)..))..............	17	35	0.0233	1
moR-6724-1-5p	ENST00000376585.6|ENSG00000177000.12|OTTHUMG00000002277.7|OTTHUMT00000006544.2|MTHFR-203|MTHFR|8094|protein_coding|	target from/to=[5705,5740]	-29	ATGGCTCAGGCAAGCCCCTCAGCCCTTGCCCCCATC	TGTGGGGGAGAGGCTGTCGCTGCGCTTCTGGGCC	.......((((.(((....(((((.(..(((((((.	.)))))))..))))))..)))..)))).......	20	36	0.0121	1
moR-6724-1-5p	ENST00000376590.8|ENSG00000177000.12|OTTHUMG00000002277.7|OTTHUMT00000006539.2|MTHFR-204|MTHFR|7094|protein_coding|	target from/to=[3040,3074]	-23.7	TTGGAGCCACTCCTGTCCCGCCTTCCTCCTCCACA	TGTGGGGGAGAGGCTGTCGCTGCGCTTCTGGGCC	..............((..(((((..((((((((((	)))))))))))))).)..))..............	17	35	0.0233	1
moR-6724-1-5p	ENST00000376590.8|ENSG00000177000.12|OTTHUMG00000002277.7|OTTHUMT00000006539.2|MTHFR-204|MTHFR|7094|protein_coding|	target from/to=[5576,5611]	-29	ATGGCTCAGGCAAGCCCCTCAGCCCTTGCCCCCATC	TGTGGGGGAGAGGCTGTCGCTGCGCTTCTGGGCC	.......((((.(((....(((((.(..(((((((.	.)))))))..))))))..)))..)))).......	20	36	0.012	1
moR-6724-1-5p	ENST00000641747.1|ENSG00000177000.12|OTTHUMG00000002277.7|OTTHUMT00000493055.1|MTHFR-214|MTHFR|3227|nonsense_mediated_decay|	target from/to=[2336,2370]	-23.7	TTGGAGCCACTCCTGTCCCGCCTTCCTCCTCCACA	TGTGGGGGAGAGGCTGTCGCTGCGCTTCTGGGCC	..............((..(((((..((((((((((	)))))))))))))).)..))..............	17	35	0.0232	1
moR-6724-1-5p	ENST00000641805.1|ENSG00000177000.12|OTTHUMG00000002277.7|OTTHUMT00000493056.1|MTHFR-216|MTHFR|2945|retained_intron|	target from/to=[108,139]	-24.1	GCTGGGGAAGGTGCCTCTGTTCCCTCCCCACG	TGTGGGGGAGAGGCTGTCGCTGCGCTTCTGGGCC	......((((((((..(.((..(..(((((((	)))))))..)..)).)..)).)).))))......	19	32	0.276	1
moR-6724-1-5p	ENST00000641805.1|ENSG00000177000.12|OTTHUMG00000002277.7|OTTHUMT00000493056.1|MTHFR-216|MTHFR|2945|retained_intron|	target from/to=[2329,2363]	-23.7	TTGGAGCCACTCCTGTCCCGCCTTCCTCCTCCACA	TGTGGGGGAGAGGCTGTCGCTGCGCTTCTGGGCC	..............((..(((((..((((((((((	)))))))))))))).)..))..............	17	35	0.0232	1
moR-6724-1-5p	ENST00000423400.7|ENSG00000177000.12|OTTHUMG00000002277.7|OTTHUMT00000493065.2|MTHFR-208|MTHFR|2715|protein_coding|	target from/to=[2126,2160]	-23.7	TTGGAGCCACTCCTGTCCCGCCTTCCTCCTCCACA	TGTGGGGGAGAGGCTGTCGCTGCGCTTCTGGGCC	..............((..(((((..((((((((((	)))))))))))))).)..))..............	17	35	0.0232	1
moR-24-2-5p	ENST00000641446.1|ENSG00000177000.12|OTTHUMG00000002277.7|OTTHUMT00000493057.1|MTHFR-212|MTHFR|2820|nonsense_mediated_decay|	target from/to=[1803,1824]	-26.6	ACGGCTAGAGCCGGGGAGGCCA	TGGCCTCCCTGGGCTCTGCCTCC	........((((((((((((((	)))))))))).))))........	14	22	0.0822	1
moR-6724-1-5p	ENST00000641446.1|ENSG00000177000.12|OTTHUMG00000002277.7|OTTHUMT00000493057.1|MTHFR-212|MTHFR|2820|nonsense_mediated_decay|	target from/to=[2231,2265]	-23.7	TTGGAGCCACTCCTGTCCCGCCTTCCTCCTCCACA	TGTGGGGGAGAGGCTGTCGCTGCGCTTCTGGGCC	..............((..(((((..((((((((((	)))))))))))))).)..))..............	17	35	0.0232	1
moR-6724-1-5p	ENST00000641407.1|ENSG00000177000.12|OTTHUMG00000002277.7|OTTHUMT00000493058.1|MTHFR-210|MTHFR|2387|protein_coding|	target from/to=[2079,2113]	-23.7	TTGGAGCCACTCCTGTCCCGCCTTCCTCCTCCACA	TGTGGGGGAGAGGCTGTCGCTGCGCTTCTGGGCC	..............((..(((((..((((((((((	)))))))))))))).)..))..............	17	35	0.0232	1
moR-6724-1-5p	ENST00000641759.1|ENSG00000177000.12|OTTHUMG00000002277.7|OTTHUMT00000493059.1|MTHFR-215|MTHFR|2454|retained_intron|	target from/to=[2363,2397]	-23.7	TTGGAGCCACTCCTGTCCCGCCTTCCTCCTCCACA	TGTGGGGGAGAGGCTGTCGCTGCGCTTCTGGGCC	..............((..(((((..((((((((((	)))))))))))))).)..))..............	17	35	0.0232	1
moR-24-2-5p	ENST00000641820.1|ENSG00000177000.12|OTTHUMG00000002277.7|OTTHUMT00000493060.1|MTHFR-217|MTHFR|1569|protein_coding|	target from/to=[92,116]	-20.7	CCTCGCCTTGAACAGGTGGAGGCCA	TGGCCTCCCTGGGCTCTGCCTCC	....((...(..((((..(((((((	)))))))))))..)...))....	14	25	0.162	1
moR-24-2-5p	ENST00000641909.1|ENSG00000177000.12|OTTHUMG00000002277.7|OTTHUMT00000493063.1|MTHFR-218|MTHFR|2254|retained_intron|	target from/to=[2165,2187]	-26.3	GGCAGGCAGATCACCTGAGGTCA	TGGCCTCCCTGGGCTCTGCCTCC	((.(((((((.(.((.(((((((	)))))))...))).)))))))))	19	23	0.125	1
moR-24-2-5p	ENST00000418034.1|ENSG00000177000.12|OTTHUMG00000002277.7|OTTHUMT00000006541.2|MTHFR-207|MTHFR|1034|protein_coding|	target from/to=[132,153]	-24.5	GGGCGGGGAGCGCTGGAGGCCG	TGGCCTCCCTGGGCTCTGCCTCC	......(((((.(.((((((((	))))))))..).)))))......	14	22	0.257	1
moR-24-2-5p	ENST00000417814.3|ENSG00000120949.14|OTTHUMG00000001827.4|-|TNFRSF8-203|TNFRSF8|3593|protein_coding|	target from/to=[1588,1612]	-25.1	AGGATGCCAGCCCGGCCGGGGGCCC	TGGCCTCCCTGGGCTCTGCCTCC	........(((((((..(((((((.	.))))))))))))))........	14	25	0.153	1
moR-24-2-5p	ENST00000263932.6|ENSG00000120949.14|OTTHUMG00000001827.4|OTTHUMT00000005130.2|TNFRSF8-201|TNFRSF8|3686|protein_coding|	target from/to=[1679,1703]	-25.1	AGGATGCCAGCCCGGCCGGGGGCCC	TGGCCTCCCTGGGCTCTGCCTCC	........(((((((..(((((((.	.))))))))))))))........	14	25	0.153	1
moR-24-2-5p	ENST00000514649.5|ENSG00000120949.14|OTTHUMG00000001827.4|OTTHUMT00000367703.2|TNFRSF8-205|TNFRSF8|2412|nonsense_mediated_decay|	target from/to=[1495,1519]	-25.1	AGGATGCCAGCCCGGCCGGGGGCCC	TGGCCTCCCTGGGCTCTGCCTCC	........(((((((..(((((((.	.))))))))))))))........	14	25	0.153	1
moR-24-2-5p	ENST00000413146.6|ENSG00000120949.14|OTTHUMG00000001827.4|OTTHUMT00000005131.3|TNFRSF8-202|TNFRSF8|2363|protein_coding|	target from/to=[356,380]	-25.1	AGGATGCCAGCCCGGCCGGGGGCCC	TGGCCTCCCTGGGCTCTGCCTCC	........(((((((..(((((((.	.))))))))))))))........	14	25	0.153	1
moR-6724-1-5p	ENST00000357726.4|ENSG00000116726.4|OTTHUMG00000001927.2|OTTHUMT00000005457.2|PRAMEF12-201|PRAMEF12|1786|protein_coding|	target from/to=[109,143]	-28.2	CTGGAGGAGCTGCCCAGGGAGCTCTTTCCCCCACT	TGTGGGGGAGAGGCTGTCGCTGCGCTTCTGGGCC	................((.(((.(((((((((((.	.)))))))))))))).))................	16	35	0.23	1
moR-24-2-5p	ENST00000619922.1|ENSG00000239810.3|OTTHUMG00000001929.5|OTTHUMT00000005460.5|PRAMEF11-201|PRAMEF11|1845|protein_coding|	target from/to=[185,207]	-20.4	CCCCCCACTGTTCATGGAGGCCT	TGGCCTCCCTGGGCTCTGCCTCC	.....((..(((((.(((((((.	.))))))).)))))..)).....	14	23	0.345	1
moR-6724-1-5p	ENST00000619922.1|ENSG00000239810.3|OTTHUMG00000001929.5|OTTHUMT00000005460.5|PRAMEF11-201|PRAMEF11|1845|protein_coding|	target from/to=[1296,1327]	-20.7	AACTTATGCCTGGAGCTGTATCCTGCCCCGCA	TGTGGGGGAGAGGCTGTCGCTGCGCTTCTGGGCC	..........((.(((..((((((.(((((((	))))))).)).)).))..))).))..........	18	32	0.309	1
moR-24-2-5p	ENST00000235349.5|ENSG00000243073.3|OTTHUMG00000001987.2|OTTHUMT00000005518.2|PRAMEF4-201|PRAMEF4|1828|protein_coding|	target from/to=[185,207]	-20.4	CCCCCCACTGTTCATGGAGGCCT	TGGCCTCCCTGGGCTCTGCCTCC	.....((..(((((.(((((((.	.))))))).)))))..)).....	14	23	0.173	1
moR-6724-1-5p	ENST00000235349.5|ENSG00000243073.3|OTTHUMG00000001987.2|OTTHUMT00000005518.2|PRAMEF4-201|PRAMEF4|1828|protein_coding|	target from/to=[768,801]	-25.2	ATGAGGAATCTTCAGAAACTCATTCTCTCCCACA	TGTGGGGGAGAGGCTGTCGCTGCGCTTCTGGGCC	............(((..((...((((((((((((	))))))))))))...))..)))............	17	34	0.267	1
moR-24-2-5p	ENST00000415464.6|ENSG00000232423.6|OTTHUMG00000001984.2|-|PRAMEF6-202|PRAMEF6|1720|protein_coding|	target from/to=[194,216]	-20.4	CCCCCCACTGTTCATGGAGGCCT	TGGCCTCCCTGGGCTCTGCCTCC	.....((..(((((.(((((((.	.))))))).)))))..)).....	14	23	0.173	1
moR-24-2-5p	ENST00000376189.5|ENSG00000232423.6|OTTHUMG00000001984.2|OTTHUMT00000005515.2|PRAMEF6-201|PRAMEF6|1720|protein_coding|	target from/to=[194,216]	-20.4	CCCCCCACTGTTCATGGAGGCCT	TGGCCTCCCTGGGCTCTGCCTCC	.....((..(((((.(((((((.	.))))))).)))))..)).....	14	23	0.173	1
moR-24-2-5p	ENST00000436041.5|ENSG00000274764.5|OTTHUMG00000074727.3|OTTHUMT00000158512.3|PRAMEF27-201|PRAMEF27|1863|protein_coding|	target from/to=[208,230]	-20.4	CCCCCCACTGTTCATGGAGGCCT	TGGCCTCCCTGGGCTCTGCCTCC	.....((..(((((.(((((((.	.))))))).)))))..)).....	14	23	0.173	1
moR-24-2-5p	ENST00000614839.4|ENSG00000229571.7|OTTHUMG00000074741.3|-|PRAMEF25-201|PRAMEF25|1863|protein_coding|	target from/to=[208,230]	-20.4	CCCCCCACTGTTCATGGAGGCCT	TGGCCTCCCTGGGCTCTGCCTCC	.....((..(((((.(((((((.	.))))))).)))))..)).....	14	23	0.173	1
moR-24-2-5p	ENST00000619661.2|ENSG00000229571.7|OTTHUMG00000074741.3|OTTHUMT00000158526.3|PRAMEF25-202|PRAMEF25|1840|protein_coding|	target from/to=[185,207]	-20.4	CCCCCCACTGTTCATGGAGGCCT	TGGCCTCCCTGGGCTCTGCCTCC	.....((..(((((.(((((((.	.))))))).)))))..)).....	14	23	0.173	1
moR-24-2-5p	ENST00000624207.1|ENSG00000280267.4|OTTHUMG00000009499.3|OTTHUMT00000026265.3|PRAMEF26-201|PRAMEF26|1863|protein_coding|	target from/to=[208,230]	-20.4	CCCCCCACTGTTCATGGAGGCCT	TGGCCTCCCTGGGCTCTGCCTCC	.....((..(((((.(((((((.	.))))))).)))))..)).....	14	23	0.173	1
moR-24-2-5p	ENST00000415919.2|ENSG00000204505.4|OTTHUMG00000189239.1|OTTHUMT00000479155.1|PRAMEF9-201|PRAMEF9|1863|protein_coding|	target from/to=[208,230]	-20.4	CCCCCCACTGTTCATGGAGGCCT	TGGCCTCCCTGGGCTCTGCCTCC	.....((..(((((.(((((((.	.))))))).)))))..)).....	14	23	0.173	1
moR-6724-1-5p	ENST00000504262.1|ENSG00000250894.1|OTTHUMG00000001985.2|OTTHUMT00000005516.2|PRAMEF31P-201|PRAMEF31P|1371|unprocessed_pseudogene|	target from/to=[157,190]	-28.5	AAGCTGATGGTGCAGGCCTGGTCCTTCCTCCACC	TGTGGGGGAGAGGCTGTCGCTGCGCTTCTGGGCC	........(((((((...(((((.(((((((((.	.))))))))).)))))...)))))))........	21	34	0.0144	1
moR-24-2-5p	ENST00000622421.2|ENSG00000270601.4|OTTHUMG00000184604.4|OTTHUMT00000468934.4|PRAMEF5-201|PRAMEF5|1720|protein_coding|	target from/to=[194,216]	-20.4	CCCCCCACTGTTCATGGAGGCCT	TGGCCTCCCTGGGCTCTGCCTCC	.....((..(((((.(((((((.	.))))))).)))))..)).....	14	23	0.173	1
moR-6724-1-5p	ENST00000357367.6|ENSG00000182330.10|OTTHUMG00000008037.2|OTTHUMT00000022043.2|PRAMEF8-201|PRAMEF8|1844|protein_coding|	target from/to=[164,197]	-34.1	CATGGAGGAGCTGCCCAGGGAGCTCTTCCCCACA	TGTGGGGGAGAGGCTGTCGCTGCGCTTCTGGGCC	......(((((.((...((.((((((((((((((	))))))))))).))).))...)))))))......	23	34	0.206	1
moR-24-2-5p	ENST00000357367.6|ENSG00000182330.10|OTTHUMG00000008037.2|OTTHUMT00000022043.2|PRAMEF8-201|PRAMEF8|1844|protein_coding|	target from/to=[191,213]	-20.4	CCCCACACTGTTCATGGAGGCCT	TGGCCTCCCTGGGCTCTGCCTCC	.....((..(((((.(((((((.	.))))))).)))))..)).....	14	23	0.206	1
moR-6724-1-5p	ENST00000621519.4|ENSG00000182330.10|OTTHUMG00000008037.2|-|PRAMEF8-203|PRAMEF8|1706|protein_coding|	target from/to=[159,192]	-34.1	CATGGAGGAGCTGCCCAGGGAGCTCTTCCCCACA	TGTGGGGGAGAGGCTGTCGCTGCGCTTCTGGGCC	......(((((.((...((.((((((((((((((	))))))))))).))).))...)))))))......	23	34	0.206	1
moR-24-2-5p	ENST00000621519.4|ENSG00000182330.10|OTTHUMG00000008037.2|-|PRAMEF8-203|PRAMEF8|1706|protein_coding|	target from/to=[186,208]	-20.4	CCCCACACTGTTCATGGAGGCCT	TGGCCTCCCTGGGCTCTGCCTCC	.....((..(((((.(((((((.	.))))))).)))))..)).....	14	23	0.206	1
moR-6724-1-5p	ENST00000614831.1|ENSG00000182330.10|OTTHUMG00000008037.2|-|PRAMEF8-202|PRAMEF8|1592|protein_coding|	target from/to=[179,212]	-34.1	CATGGAGGAGCTGCCCAGGGAGCTCTTCCCCACA	TGTGGGGGAGAGGCTGTCGCTGCGCTTCTGGGCC	......(((((.((...((.((((((((((((((	))))))))))).))).))...)))))))......	23	34	0.206	1
moR-24-2-5p	ENST00000614831.1|ENSG00000182330.10|OTTHUMG00000008037.2|-|PRAMEF8-202|PRAMEF8|1592|protein_coding|	target from/to=[206,228]	-20.4	CCCCACACTGTTCATGGAGGCCT	TGGCCTCCCTGGGCTCTGCCTCC	.....((..(((((.(((((((.	.))))))).)))))..)).....	14	23	0.206	1
moR-24-2-5p	ENST00000376152.2|ENSG00000204501.7|OTTHUMG00000008035.2|OTTHUMT00000022041.2|PRAMEF15-201|PRAMEF15|1865|protein_coding|	target from/to=[208,230]	-20.4	CCCCCCACTGTTCATGGAGGCCT	TGGCCTCCCTGGGCTCTGCCTCC	.....((..(((((.(((((((.	.))))))).)))))..)).....	14	23	0.173	1
moR-24-2-5p	ENST00000400191.7|ENSG00000133216.16|OTTHUMG00000002881.4|OTTHUMT00000008060.3|EPHB2-204|EPHB2|10816|protein_coding|	target from/to=[4349,4368]	-24.1	CCAGGCTGCATCGGAGGCCA	TGGCCTCCCTGGGCTCTGCCTCC	..((((.((...((((((((	))))))))....))...))))..	14	20	0.198	1
moR-6724-1-5p	ENST00000400191.7|ENSG00000133216.16|OTTHUMG00000002881.4|OTTHUMT00000008060.3|EPHB2-204|EPHB2|10816|protein_coding|	target from/to=[6840,6871]	-24.2	GATGTGAATCTGGGGAGACACTTCCCCTCACT	TGTGGGGGAGAGGCTGTCGCTGCGCTTCTGGGCC	..........((.((.(((((((((((((((.	.))))))).)))).)))).)).))..........	19	32	0.232	1
moR-6724-1-5p	ENST00000400191.7|ENSG00000133216.16|OTTHUMG00000002881.4|OTTHUMT00000008060.3|EPHB2-204|EPHB2|10816|protein_coding|	target from/to=[8458,8493]	-20.6	CAGACATGGAAATCCTCACTTGACTCTTCCCCCATA	TGTGGGGGAGAGGCTGTCGCTGCGCTTCTGGGCC	.................((....((((.((((((((	))))))))))))...)).................	14	36	0.0611	1
moR-24-2-5p	ENST00000400191.7|ENSG00000133216.16|OTTHUMG00000002881.4|OTTHUMT00000008060.3|EPHB2-204|EPHB2|10816|protein_coding|	target from/to=[9876,9896]	-29.5	CCTTCCAGAGCTGGGAGGCCA	TGGCCTCCCTGGGCTCTGCCTCC	.....((((((((((((((((	)))))))))..))))))).....	16	21	0.169	1
moR-150-3p	ENST00000374627.1|ENSG00000133216.16|OTTHUMG00000002881.4|OTTHUMT00000008062.2|EPHB2-201|EPHB2|4014|protein_coding|	target from/to=[3011,3034]	-26.3	CCTGTGGACTGATACCCAGGTCTG	GGGACCTGGGGACCCCGGCACCGGCAGG	(((((((.(((...(((((((((.	.))))))))).....)))..)).)))))	19	24	0.1	1
moR-6724-1-5p	ENST00000474843.1|ENSG00000133226.16|OTTHUMG00000003320.4|OTTHUMT00000009310.1|SRRM1-210|SRRM1|817|retained_intron|	target from/to=[44,76]	-25.8	ATAGCTGTTTATATTTGGAAGCTTCCCCCCACC	TGTGGGGGAGAGGCTGTCGCTGCGCTTCTGGGCC	...............((..(((((((((((((.	.))))))).))))))..))...............	15	33	0.259	1
moR-6724-1-5p	ENST00000329421.7|ENSG00000175130.6|OTTHUMG00000007589.3|OTTHUMT00000020059.3|MARCKSL1-201|MARCKSL1|1699|protein_coding|	target from/to=[388,418]	-43.5	CGCCGAGGAGGCAGCAGGCGCTTCCCCCGCG	TGTGGGGGAGAGGCTGTCGCTGCGCTTCTGGGCC	.(((.((((((((((.((((((((((((((.	.))))))))..))).)))))))).))))).))).	27	31	0.128	1
moR-6724-1-5p	ENST00000455895.6|ENSG00000160058.18|OTTHUMG00000007588.7|OTTHUMT00000020056.3|BSDC1-206|BSDC1|2846|protein_coding|	target from/to=[1323,1355]	-39.7	AGTGAGGGAGCCAGAGGGAGCAGCTCCCCCACC	TGTGGGGGAGAGGCTGTCGCTGCGCTTCTGGGCC	.....(((((((((.((.(((..(((((((((.	.)))))))))..))).)).))).)))))).....	23	33	0.144	1
moR-6724-1-5p	ENST00000444377.5|ENSG00000160058.18|OTTHUMG00000007588.7|OTTHUMT00000020057.4|BSDC1-204|BSDC1|2925|nonsense_mediated_decay|	target from/to=[1412,1444]	-39.7	AGTGAGGGAGCCAGAGGGAGCAGCTCCCCCACC	TGTGGGGGAGAGGCTGTCGCTGCGCTTCTGGGCC	.....(((((((((.((.(((..(((((((((.	.)))))))))..))).)).))).)))))).....	23	33	0.144	1
moR-6724-1-5p	ENST00000341071.11|ENSG00000160058.18|OTTHUMG00000007588.7|OTTHUMT00000020058.2|BSDC1-201|BSDC1|4599|protein_coding|	target from/to=[3144,3176]	-38.1	AGTGAGGGAGCCAGAGGGAGCAGCTCCCCCACC	TGTGGGGGAGAGGCTGTCGCTGCGCTTCTGGGCC	......((((((((.((.(((..(((((((((.	.)))))))))..))).)).))).)))))......	22	33	0.144	1
moR-6724-1-5p	ENST00000526031.5|ENSG00000160058.18|OTTHUMG00000007588.7|OTTHUMT00000389811.1|BSDC1-209|BSDC1|1361|protein_coding|	target from/to=[1031,1063]	-39.7	AGTGAGGGAGCCAGAGGGAGCAGCTCCCCCACC	TGTGGGGGAGAGGCTGTCGCTGCGCTTCTGGGCC	.....(((((((((.((.(((..(((((((((.	.)))))))))..))).)).))).)))))).....	23	33	0.143	1
moR-6724-1-5p	ENST00000419121.6|ENSG00000160058.18|OTTHUMG00000007588.7|OTTHUMT00000389812.1|BSDC1-203|BSDC1|1473|protein_coding|	target from/to=[1148,1180]	-39.7	AGTGAGGGAGCCAGAGGGAGCAGCTCCCCCACC	TGTGGGGGAGAGGCTGTCGCTGCGCTTCTGGGCC	.....(((((((((.((.(((..(((((((((.	.)))))))))..))).)).))).)))))).....	23	33	0.143	1
moR-6724-1-5p	ENST00000446293.6|ENSG00000160058.18|OTTHUMG00000007588.7|OTTHUMT00000389815.1|BSDC1-205|BSDC1|1505|protein_coding|	target from/to=[1356,1388]	-39.7	AGTGAGGGAGCCAGAGGGAGCAGCTCCCCCACC	TGTGGGGGAGAGGCTGTCGCTGCGCTTCTGGGCC	.....(((((((((.((.(((..(((((((((.	.)))))))))..))).)).))).)))))).....	23	33	0.143	1
moR-6724-1-5p	ENST00000437933.1|ENSG00000232273.1|OTTHUMG00000004219.1|OTTHUMT00000012152.1|FTH1P1-201|FTH1P1|532|processed_pseudogene|	target from/to=[343,375]	-24.6	CACAAACTGGCCACCGACAAAATTACCCCCATT	TGTGGGGGAGAGGCTGTCGCTGCGCTTCTGGGCC	........(((((.(((((...((.(((((((.	.))))))).))...))))).)).)))........	19	33	0.0302	1
moR-6724-1-5p	ENST00000397572.4|ENSG00000214114.8|OTTHUMG00000000484.7|OTTHUMT00000001209.1|MYCBP-201|MYCBP|2818|protein_coding|	target from/to=[2185,2215]	-25	TGAGTAGAATGTCCGTGATGCCTACCTCACA	TGTGGGGGAGAGGCTGTCGCTGCGCTTCTGGGCC	.....(((((((..(((((((((.(((((((	)))))))...)))).))))).))).)))).....	23	31	0.252	1
moR-21-5p	ENST00000489803.5|ENSG00000274944.4|OTTHUMG00000187290.1|OTTHUMT00000474713.1|GJA9-MYCBP-203|GJA9-MYCBP|3231|retained_intron|	target from/to=[1516,1541]	-22.6	CCGCGGTGGCTTAGAGCTACATGGGG	CTCCATGGCTGTACCACCTTGTCGG	(((((((((..((.(((..(((((((	)))))))))).)))))))..).)))	21	26	0.102	1
moR-21-5p	ENST00000454994.3|ENSG00000274944.4|OTTHUMG00000187290.1|OTTHUMT00000474714.1|GJA9-MYCBP-201|GJA9-MYCBP|2381|nonsense_mediated_decay|	target from/to=[1536,1561]	-22.6	CCGCGGTGGCTTAGAGCTACATGGGG	CTCCATGGCTGTACCACCTTGTCGG	(((((((((..((.(((..(((((((	)))))))))).)))))))..).)))	21	26	0.102	1
moR-6724-1-5p	ENST00000397332.2|ENSG00000116990.10|OTTHUMG00000009243.6|OTTHUMT00000025624.3|MYCL-203|MYCL|3256|protein_coding|	target from/to=[304,338]	-26	GGAAGAAATTCGAGCTGGTGCCATCGCCCCCCACG	TGTGGGGGAGAGGCTGTCGCTGCGCTTCTGGGCC	..........(((((....(((.((..((((((((	)))))))).)))))....))).))..........	18	35	0.26	1
moR-6724-1-5p	ENST00000397332.2|ENSG00000116990.10|OTTHUMG00000009243.6|OTTHUMT00000025624.3|MYCL-203|MYCL|3256|protein_coding|	target from/to=[958,991]	-20.8	ATGAGGAGGATGAAGAGATTGTGAGTCCCCCACC	TGTGGGGGAGAGGCTGTCGCTGCGCTTCTGGGCC	.............((.(((.((...((((((((.	.))))))))...)).))).)).............	15	34	0.0314	1
moR-6724-1-5p	ENST00000397332.2|ENSG00000116990.10|OTTHUMG00000009243.6|OTTHUMT00000025624.3|MYCL-203|MYCL|3256|protein_coding|	target from/to=[1893,1927]	-25.3	ATATTATGATGTTAGCTGACCCCCTTCCTCCCACT	TGTGGGGGAGAGGCTGTCGCTGCGCTTCTGGGCC	............((((.(((..(((..(((((((.	.)))))))..)))..)))))))............	17	35	0.0105	1
moR-6724-1-5p	ENST00000372816.2|ENSG00000116990.10|OTTHUMG00000009243.6|OTTHUMT00000277004.1|MYCL-202|MYCL|1688|protein_coding|	target from/to=[537,571]	-26	GGAAGAAATTCGAGCTGGTGCCATCGCCCCCCACG	TGTGGGGGAGAGGCTGTCGCTGCGCTTCTGGGCC	..........(((((....(((.((..((((((((	)))))))).)))))....))).))..........	18	35	0.259	1
moR-6724-1-5p	ENST00000372816.2|ENSG00000116990.10|OTTHUMG00000009243.6|OTTHUMT00000277004.1|MYCL-202|MYCL|1688|protein_coding|	target from/to=[1191,1224]	-20.8	ATGAGGAGGATGAAGAGATTGTGAGTCCCCCACC	TGTGGGGGAGAGGCTGTCGCTGCGCTTCTGGGCC	.............((.(((.((...((((((((.	.))))))))...)).))).)).............	15	34	0.0311	1
moR-6724-1-5p	ENST00000372815.1|ENSG00000116990.10|OTTHUMG00000009243.6|OTTHUMT00000025625.3|MYCL-201|MYCL|1944|protein_coding|	target from/to=[210,244]	-26	GGAAGAAATTCGAGCTGGTGCCATCGCCCCCCACG	TGTGGGGGAGAGGCTGTCGCTGCGCTTCTGGGCC	..........(((((....(((.((..((((((((	)))))))).)))))....))).))..........	18	35	0.259	1
moR-6724-1-5p	ENST00000450953.3|ENSG00000116990.10|OTTHUMG00000009243.6|OTTHUMT00000025746.4|MYCL-204|MYCL|426|protein_coding|	target from/to=[214,248]	-26	GGAAGAAATTCGAGCTGGTGCCATCGCCCCCCACG	TGTGGGGGAGAGGCTGTCGCTGCGCTTCTGGGCC	..........(((((....(((.((..((((((((	)))))))).)))))....))).))..........	18	35	0.242	1
moR-6724-1-5p	ENST00000321358.11|ENSG00000065978.18|OTTHUMG00000007523.6|OTTHUMT00000019786.2|YBX1-201|YBX1|1514|protein_coding|	target from/to=[152,187]	-29.5	GCCGAGACCCAGCAGCCGCCCGCCGCCCCCCCCGCC	TGTGGGGGAGAGGCTGTCGCTGCGCTTCTGGGCC	...........(((((.((..(((..(.(((((((.	.))))))).).))).)).)))))...........	18	36	0.0211	1
moR-6724-1-5p	ENST00000332220.10|ENSG00000065978.18|OTTHUMG00000007523.6|OTTHUMT00000097211.5|YBX1-202|YBX1|776|protein_coding|	target from/to=[139,174]	-29.5	GCCGAGACCCAGCAGCCGCCCGCCGCCCCCCCCGCC	TGTGGGGGAGAGGCTGTCGCTGCGCTTCTGGGCC	...........(((((.((..(((..(.(((((((.	.))))))).).))).)).)))))...........	18	36	0.0206	1
moR-6724-1-5p	ENST00000310955.10|ENSG00000117399.13|OTTHUMG00000007420.2|OTTHUMT00000019487.1|CDC20-201|CDC20|1675|protein_coding|	target from/to=[216,252]	-21.2	GCCCCCTCACCCATGCGGGCCGCCAACCGATCCCACA	TGTGGGGGAGAGGCTGTCGCTGCGCTTCTGGGCC	..............((((.(.(((...(..(((((((	)))))))..).))).)))))..............	16	37	0.0701	1
moR-6724-1-5p	ENST00000372462.1|ENSG00000117399.13|OTTHUMG00000007420.2|OTTHUMT00000019488.1|CDC20-202|CDC20|1777|protein_coding|	target from/to=[318,354]	-21.2	GCCCCCTCACCCATGCGGGCCGCCAACCGATCCCACA	TGTGGGGGAGAGGCTGTCGCTGCGCTTCTGGGCC	..............((((.(.(((...(..(((((((	)))))))..).))).)))))..............	16	37	0.0702	1
moR-150-3p	ENST00000411837.1|ENSG00000232369.1|OTTHUMG00000008583.1|OTTHUMT00000023722.1|PPIAP35-201|PPIAP35|492|processed_pseudogene|	target from/to=[59,86]	-20.5	CCTTCGAGCCGTTTGCAGACAAGGTTCC	GGGACCTGGGGACCCCGGCACCGGCAGG	((((((.((((....(...(.(((((((	))))))).).)....))))..))).)))	19	28	0.0994	1
moR-150-3p	ENST00000532897.5|ENSG00000079277.20|OTTHUMG00000007983.7|OTTHUMT00000387147.1|MKNK1-228|MKNK1|795|retained_intron|	target from/to=[113,138]	-27.4	TATGTCCCCTCTGCTCCCCAGGTTCC	GGGACCTGGGGACCCCGGCACCGGCAGG	..((((....(((.((((((((((((	))))))))))))...)))....))))..	19	26	0.00675	1
moR-150-3p	ENST00000371626.8|ENSG00000117862.12|OTTHUMG00000008629.6|OTTHUMT00000023818.1|TXNDC12-201|TXNDC12|2396|protein_coding|	target from/to=[507,531]	-23	CCGCAGAACAGGCTTGCCAGGTCTC	GGGACCTGGGGACCCCGGCACCGGCAGG	((((....(.((.((.(((((((((	))))))))).)).)).)......)).))	18	25	0.26	1
moR-6724-1-5p	ENST00000534069.5|ENSG00000211452.10|OTTHUMG00000008435.5|OTTHUMT00000388165.1|DIO1-214|DIO1|710|processed_transcript|	target from/to=[88,119]	-20.9	CGAGAAGACGGGTATGACCAGGAACCCCCATT	TGTGGGGGAGAGGCTGTCGCTGCGCTTCTGGGCC	.....(((.(.(((((((.((...(((((((.	.))))))).....)))))).))).).))).....	20	32	0.104	1
moR-6724-1-5p	ENST00000529589.5|ENSG00000211452.10|OTTHUMG00000008435.5|OTTHUMT00000388166.2|DIO1-211|DIO1|688|protein_coding|	target from/to=[142,173]	-20.9	CGAGAAGACGGGTATGACCAGGAACCCCCATT	TGTGGGGGAGAGGCTGTCGCTGCGCTTCTGGGCC	.....(((.(.(((((((.((...(((((((.	.))))))).....)))))).))).).))).....	20	32	0.104	1
moR-6724-1-5p	ENST00000361921.7|ENSG00000211452.10|OTTHUMG00000008435.5|OTTHUMT00000023247.3|DIO1-202|DIO1|1861|protein_coding|	target from/to=[159,190]	-20.9	CGAGAAGACGGGTATGACCAGGAACCCCCATT	TGTGGGGGAGAGGCTGTCGCTGCGCTTCTGGGCC	.....(((.(.(((((((.((...(((((((.	.))))))).....)))))).))).).))).....	20	32	0.108	1
moR-6724-1-5p	ENST00000361921.7|ENSG00000211452.10|OTTHUMG00000008435.5|OTTHUMT00000023247.3|DIO1-202|DIO1|1861|protein_coding|	target from/to=[1033,1065]	-20.1	TTGAAGAAAGTAGAGCCTGACACTGCTCCCACT	TGTGGGGGAGAGGCTGTCGCTGCGCTTCTGGGCC	.............(((..((((((.(((((((.	.)))))))...)).))))))).............	16	33	0.0234	1
moR-6724-1-5p	ENST00000322679.10|ENSG00000211452.10|OTTHUMG00000008435.5|OTTHUMT00000023248.3|DIO1-201|DIO1|1658|protein_coding|	target from/to=[158,189]	-20.9	CGAGAAGACGGGTATGACCAGGAACCCCCATT	TGTGGGGGAGAGGCTGTCGCTGCGCTTCTGGGCC	.....(((.(.(((((((.((...(((((((.	.))))))).....)))))).))).).))).....	20	32	0.108	1
moR-6724-1-5p	ENST00000322679.10|ENSG00000211452.10|OTTHUMG00000008435.5|OTTHUMT00000023248.3|DIO1-201|DIO1|1658|protein_coding|	target from/to=[832,864]	-20.1	TTGAAGAAAGTAGAGCCTGACACTGCTCCCACT	TGTGGGGGAGAGGCTGTCGCTGCGCTTCTGGGCC	.............(((..((((((.(((((((.	.)))))))...)).))))))).............	16	33	0.0233	1
moR-6724-1-5p	ENST00000613679.4|ENSG00000211452.10|OTTHUMG00000008435.5|-|DIO1-216|DIO1|1856|protein_coding|	target from/to=[158,189]	-20.9	CGAGAAGACGGGTATGACCAGGAACCCCCATT	TGTGGGGGAGAGGCTGTCGCTGCGCTTCTGGGCC	.....(((.(.(((((((.((...(((((((.	.))))))).....)))))).))).).))).....	20	32	0.108	1
moR-6724-1-5p	ENST00000613679.4|ENSG00000211452.10|OTTHUMG00000008435.5|-|DIO1-216|DIO1|1856|protein_coding|	target from/to=[1029,1061]	-20.1	TTGAAGAAAGTAGAGCCTGACACTGCTCCCACT	TGTGGGGGAGAGGCTGTCGCTGCGCTTCTGGGCC	.............(((..((((((.(((((((.	.)))))))...)).))))))).............	16	33	0.0234	1
moR-6724-1-5p	ENST00000617230.2|ENSG00000211452.10|OTTHUMG00000008435.5|-|DIO1-217|DIO1|1656|protein_coding|	target from/to=[158,189]	-20.9	CGAGAAGACGGGTATGACCAGGAACCCCCATT	TGTGGGGGAGAGGCTGTCGCTGCGCTTCTGGGCC	.....(((.(.(((((((.((...(((((((.	.))))))).....)))))).))).).))).....	20	32	0.108	1
moR-6724-1-5p	ENST00000617230.2|ENSG00000211452.10|OTTHUMG00000008435.5|-|DIO1-217|DIO1|1656|protein_coding|	target from/to=[829,861]	-20.1	TTGAAGAAAGTAGAGCCTGACACTGCTCCCACT	TGTGGGGGAGAGGCTGTCGCTGCGCTTCTGGGCC	.............(((..((((((.(((((((.	.)))))))...)).))))))).............	16	33	0.0233	1
moR-6724-1-5p	ENST00000530084.5|ENSG00000211452.10|OTTHUMG00000008435.5|OTTHUMT00000388167.1|DIO1-212|DIO1|771|nonsense_mediated_decay|	target from/to=[157,188]	-20.9	CGAGAAGACGGGTATGACCAGGAACCCCCATT	TGTGGGGGAGAGGCTGTCGCTGCGCTTCTGGGCC	.....(((.(.(((((((.((...(((((((.	.))))))).....)))))).))).).))).....	20	32	0.106	1
moR-6724-1-5p	ENST00000528946.5|ENSG00000211452.10|OTTHUMG00000008435.5|OTTHUMT00000388168.1|DIO1-209|DIO1|614|nonsense_mediated_decay|	target from/to=[157,188]	-20.9	CGAGAAGACGGGTATGACCAGGAACCCCCATT	TGTGGGGGAGAGGCTGTCGCTGCGCTTCTGGGCC	.....(((.(.(((((((.((...(((((((.	.))))))).....)))))).))).).))).....	20	32	0.104	1
moR-6724-1-5p	ENST00000525044.5|ENSG00000211452.10|OTTHUMG00000008435.5|OTTHUMT00000388172.1|DIO1-205|DIO1|573|nonsense_mediated_decay|	target from/to=[157,188]	-20.9	CGAGAAGACGGGTATGACCAGGAACCCCCATT	TGTGGGGGAGAGGCTGTCGCTGCGCTTCTGGGCC	.....(((.(.(((((((.((...(((((((.	.))))))).....)))))).))).).))).....	20	32	0.104	1
moR-6724-1-5p	ENST00000526329.1|ENSG00000211452.10|OTTHUMG00000008435.5|OTTHUMT00000388174.1|DIO1-207|DIO1|545|retained_intron|	target from/to=[154,185]	-20.9	CGAGAAGACGGGTATGACCAGGAACCCCCATT	TGTGGGGGAGAGGCTGTCGCTGCGCTTCTGGGCC	.....(((.(.(((((((.((...(((((((.	.))))))).....)))))).))).).))).....	20	32	0.104	1
moR-6724-1-5p	ENST00000532493.5|ENSG00000211452.10|OTTHUMG00000008435.5|OTTHUMT00000388175.1|DIO1-213|DIO1|406|protein_coding|	target from/to=[135,166]	-20.9	CGAGAAGACGGGTATGACCAGGAACCCCCATT	TGTGGGGGAGAGGCTGTCGCTGCGCTTCTGGGCC	.....(((.(.(((((((.((...(((((((.	.))))))).....)))))).))).).))).....	20	32	0.0994	1
moR-6724-1-5p	ENST00000388876.3|ENSG00000211452.10|OTTHUMG00000008435.5|OTTHUMT00000388179.1|DIO1-203|DIO1|606|protein_coding|	target from/to=[135,166]	-20.9	CGAGAAGACGGGTATGACCAGGAACCCCCATT	TGTGGGGGAGAGGCTGTCGCTGCGCTTCTGGGCC	.....(((.(.(((((((.((...(((((((.	.))))))).....)))))).))).).))).....	20	32	0.104	1
moR-6724-1-5p	ENST00000649007.1|ENSG00000116133.12|OTTHUMG00000009989.16|OTTHUMT00000027680.6|DHCR24-211|DHCR24|4309|protein_coding|	target from/to=[2227,2256]	-37.4	CTCACAGGAGAAGGACAGCTCTTCCCCACC	TGTGGGGGAGAGGCTGTCGCTGCGCTTCTGGGCC	....((((((.((((((((((((((((((.	.)))))))))).)))))).))...))))))....	24	30	0.0069	1
moR-6724-1-5p	ENST00000647912.1|ENSG00000116133.12|OTTHUMG00000009989.16|OTTHUMT00000501203.1|DHCR24-205|DHCR24|4314|nonsense_mediated_decay|	target from/to=[2238,2267]	-37.4	CTCACAGGAGAAGGACAGCTCTTCCCCACC	TGTGGGGGAGAGGCTGTCGCTGCGCTTCTGGGCC	....((((((.((((((((((((((((((.	.)))))))))).)))))).))...))))))....	24	30	0.0069	1
moR-6724-1-5p	ENST00000371269.8|ENSG00000116133.12|OTTHUMG00000009989.16|OTTHUMT00000501208.1|DHCR24-201|DHCR24|4227|protein_coding|	target from/to=[2151,2180]	-37.4	CTCACAGGAGAAGGACAGCTCTTCCCCACC	TGTGGGGGAGAGGCTGTCGCTGCGCTTCTGGGCC	....((((((.((((((((((((((((((.	.)))))))))).)))))).))...))))))....	24	30	0.0069	1
moR-6724-1-5p	ENST00000535035.6|ENSG00000116133.12|OTTHUMG00000009989.16|OTTHUMT00000501207.1|DHCR24-203|DHCR24|4225|protein_coding|	target from/to=[2159,2188]	-37.4	CTCACAGGAGAAGGACAGCTCTTCCCCACC	TGTGGGGGAGAGGCTGTCGCTGCGCTTCTGGGCC	....((((((.((((((((((((((((((.	.)))))))))).)))))).))...))))))....	24	30	0.0069	1
moR-6724-1-5p	ENST00000649769.1|ENSG00000116133.12|OTTHUMG00000009989.16|OTTHUMT00000501200.1|DHCR24-212|DHCR24|5311|nonsense_mediated_decay|	target from/to=[3255,3284]	-37.4	CTCACAGGAGAAGGACAGCTCTTCCCCACC	TGTGGGGGAGAGGCTGTCGCTGCGCTTCTGGGCC	....((((((.((((((((((((((((((.	.)))))))))).)))))).))...))))))....	24	30	0.00691	1
moR-6724-1-5p	ENST00000648712.1|ENSG00000116133.12|OTTHUMG00000009989.16|OTTHUMT00000501205.1|DHCR24-209|DHCR24|4238|processed_transcript|	target from/to=[2193,2222]	-37.4	CTCACAGGAGAAGGACAGCTCTTCCCCACC	TGTGGGGGAGAGGCTGTCGCTGCGCTTCTGGGCC	....((((((.((((((((((((((((((.	.)))))))))).)))))).))...))))))....	24	30	0.0069	1
moR-6724-1-5p	ENST00000648728.1|ENSG00000116133.12|OTTHUMG00000009989.16|OTTHUMT00000501202.1|DHCR24-210|DHCR24|3575|nonsense_mediated_decay|	target from/to=[2208,2237]	-37.4	CTCACAGGAGAAGGACAGCTCTTCCCCACC	TGTGGGGGAGAGGCTGTCGCTGCGCTTCTGGGCC	....((((((.((((((((((((((((((.	.)))))))))).)))))).))...))))))....	24	30	0.00689	1
moR-6724-1-5p	ENST00000294383.6|ENSG00000162402.13|OTTHUMG00000008135.5|OTTHUMT00000022275.2|USP24-201|USP24|10549|protein_coding|	target from/to=[346,375]	-27.82	TGCTCAGGGGAAGGAATTGAATTCCCTACA	TGTGGGGGAGAGGCTGTCGCTGCGCTTCTGGGCC	.(((((((((.((((......(((((((((	))))))))).......)).))...))))))))).	22	30	0.183	1
moR-6724-1-5p	ENST00000362961.1|ENSG00000199831.1|-|-|RN7SKP291-201|RN7SKP291|327|misc_RNA|	target from/to=[71,105]	-22.7	GGCTGGCTAGGCGGGTGTCCCCTTCCTCCCTCACC	TGTGGGGGAGAGGCTGTCGCTGCGCTTCTGGGCC	.............((((.(..((((.((((((((.	.))))))))))))..).)))).............	17	35	0.0112	1
moR-6724-1-5p	ENST00000371092.7|ENSG00000142856.16|OTTHUMG00000013364.12|OTTHUMT00000037243.1|ITGB3BP-202|ITGB3BP|1044|protein_coding|	target from/to=[628,659]	-20.5	ACTGTTTGAAAAGAGTACAGGACTTCCTCACA	TGTGGGGGAGAGGCTGTCGCTGCGCTTCTGGGCC	.............(((((((..((((((((((	))))))))))...)))).))).............	17	32	0.0367	1
moR-6724-1-5p	ENST00000271002.14|ENSG00000142856.16|OTTHUMG00000013364.12|OTTHUMT00000037242.2|ITGB3BP-201|ITGB3BP|948|protein_coding|	target from/to=[532,563]	-20.5	ACTGTTTGAAAAGAGTACAGGACTTCCTCACA	TGTGGGGGAGAGGCTGTCGCTGCGCTTCTGGGCC	.............(((((((..((((((((((	))))))))))...)))).))).............	17	32	0.0363	1
moR-6724-1-5p	ENST00000489099.5|ENSG00000142856.16|OTTHUMG00000013364.12|OTTHUMT00000037219.8|ITGB3BP-212|ITGB3BP|1285|nonsense_mediated_decay|	target from/to=[820,850]	-20.5	CTGTTTGAAAAGAGTACAGGACTTCCTCACA	TGTGGGGGAGAGGCTGTCGCTGCGCTTCTGGGCC	......(((..((((((((..((((((((((	))))))))))...)))).))).)..)))......	21	31	0.0878	1
moR-6724-1-5p	ENST00000461681.5|ENSG00000142856.16|OTTHUMG00000013364.12|OTTHUMT00000037830.2|ITGB3BP-205|ITGB3BP|1096|processed_transcript|	target from/to=[759,789]	-20.5	CTGTTTGAAAAGAGTACAGGACTTCCTCACA	TGTGGGGGAGAGGCTGTCGCTGCGCTTCTGGGCC	......(((..((((((((..((((((((((	))))))))))...)))).))).)..)))......	21	31	0.0887	1
moR-6724-1-5p	ENST00000463803.5|ENSG00000142856.16|OTTHUMG00000013364.12|OTTHUMT00000037829.1|ITGB3BP-207|ITGB3BP|948|processed_transcript|	target from/to=[177,208]	-20.5	ACTGTTTGAAAAGAGTACAGGACTTCCTCACA	TGTGGGGGAGAGGCTGTCGCTGCGCTTCTGGGCC	.............(((((((..((((((((((	))))))))))...)))).))).............	17	32	0.0363	1
moR-6724-1-5p	ENST00000476508.5|ENSG00000142856.16|OTTHUMG00000013364.12|OTTHUMT00000037695.2|ITGB3BP-209|ITGB3BP|945|processed_transcript|	target from/to=[398,429]	-20.5	ACTGTTTGAAAAGAGTACAGGACTTCCTCACA	TGTGGGGGAGAGGCTGTCGCTGCGCTTCTGGGCC	.............(((((((..((((((((((	))))))))))...)))).))).............	17	32	0.0449	1
moR-6724-1-5p	ENST00000460394.5|ENSG00000142856.16|OTTHUMG00000013364.12|OTTHUMT00000037694.2|ITGB3BP-204|ITGB3BP|873|processed_transcript|	target from/to=[500,530]	-20.5	CTGTTTGAAAAGAGTACAGGACTTCCTCACA	TGTGGGGGAGAGGCTGTCGCTGCGCTTCTGGGCC	......(((..((((((((..((((((((((	))))))))))...)))).))).)..)))......	21	31	0.088	1
moR-6724-1-5p	ENST00000462285.5|ENSG00000142856.16|OTTHUMG00000013364.12|OTTHUMT00000037696.1|ITGB3BP-206|ITGB3BP|657|processed_transcript|	target from/to=[321,351]	-20.5	CTGTTTGAAAAGAGTACAGGACTTCCTCACA	TGTGGGGGAGAGGCTGTCGCTGCGCTTCTGGGCC	......(((..((((((((..((((((((((	))))))))))...)))).))).)..)))......	21	31	0.0865	1
moR-6724-1-5p	ENST00000489863.5|ENSG00000142856.16|OTTHUMG00000013364.12|OTTHUMT00000037691.2|ITGB3BP-213|ITGB3BP|619|processed_transcript|	target from/to=[530,560]	-20.5	CTGTTTGAAAAGAGTACAGGACTTCCTCACA	TGTGGGGGAGAGGCTGTCGCTGCGCTTCTGGGCC	......(((..((((((((..((((((((((	))))))))))...)))).))).)..)))......	21	31	0.0865	1
moR-24-2-5p	ENST00000342505.4|ENSG00000162434.11|OTTHUMG00000009310.1|OTTHUMT00000025791.1|JAK1-201|JAK1|5047|protein_coding|	target from/to=[324,343]	-25	TGAGGTGAACCTGGAGGCCC	TGGCCTCCCTGGGCTCTGCCTCC	.(((((((.((((((((((.	.)))))))..))).)).))))).	17	20	0.169	1
moR-6724-1-5p	ENST00000262345.5|ENSG00000081985.11|OTTHUMG00000009094.6|OTTHUMT00000025202.2|IL12RB2-201|IL12RB2|4040|protein_coding|	target from/to=[537,569]	-30.6	GGCCCAGAGCACCGGGGCCACCCGGTCCCCGCA	TGTGGGGGAGAGGCTGTCGCTGCGCTTCTGGGCC	...(((((((.(.(.(((..((...((((((((	))))))))...))..))).).).)).)))))...	22	33	0.189	1
moR-6724-1-5p	ENST00000544434.5|ENSG00000081985.11|OTTHUMG00000009094.6|-|IL12RB2-206|IL12RB2|3782|protein_coding|	target from/to=[537,569]	-30.6	GGCCCAGAGCACCGGGGCCACCCGGTCCCCGCA	TGTGGGGGAGAGGCTGTCGCTGCGCTTCTGGGCC	...(((((((.(.(.(((..((...((((((((	))))))))...))..))).).).)).)))))...	22	33	0.189	1
moR-6724-1-5p	ENST00000541374.5|ENSG00000081985.11|OTTHUMG00000009094.6|-|IL12RB2-205|IL12RB2|3849|protein_coding|	target from/to=[537,569]	-30.6	GGCCCAGAGCACCGGGGCCACCCGGTCCCCGCA	TGTGGGGGAGAGGCTGTCGCTGCGCTTCTGGGCC	...(((((((.(.(.(((..((...((((((((	))))))))...))..))).).).)).)))))...	22	33	0.189	1
moR-21-5p	ENST00000456315.6|ENSG00000024526.16|OTTHUMG00000009212.4|OTTHUMT00000025514.2|DEPDC1-202|DEPDC1|5331|protein_coding|	target from/to=[1739,1765]	-24.8	AGCACAAGTGTGCAAACAGCTATGGAA	CTCCATGGCTGTACCACCTTGTCGG	...(((((.(((...(((((((((((.	.)))))))))))..))))))))...	19	27	0.0386	1
moR-6724-1-5p	ENST00000370966.9|ENSG00000024526.16|OTTHUMG00000009212.4|OTTHUMT00000025513.2|DEPDC1-201|DEPDC1|4586|protein_coding|	target from/to=[1173,1205]	-20.8	TCTACAGTTATGTTGTTTGTTACTTCCCCCACC	TGTGGGGGAGAGGCTGTCGCTGCGCTTCTGGGCC	....(((...(((.((..((..((.(((((((.	.)))))))))..))....)).)))...)))....	19	33	0.0945	1
moR-21-5p	ENST00000488146.5|ENSG00000024526.16|OTTHUMG00000009212.4|OTTHUMT00000025517.1|DEPDC1-203|DEPDC1|2658|retained_intron|	target from/to=[55,81]	-24.8	AGCACAAGTGTGCAAACAGCTATGGAA	CTCCATGGCTGTACCACCTTGTCGG	...(((((.(((...(((((((((((.	.)))))))))))..))))))))...	19	27	0.0384	1
moR-6724-1-5p	ENST00000488146.5|ENSG00000024526.16|OTTHUMG00000009212.4|OTTHUMT00000025517.1|DEPDC1-203|DEPDC1|2658|retained_intron|	target from/to=[667,699]	-20.8	TCTACAGTTATGTTGTTTGTTACTTCCCCCACC	TGTGGGGGAGAGGCTGTCGCTGCGCTTCTGGGCC	....(((...(((.((..((..((.(((((((.	.)))))))))..))....)).)))...)))....	19	33	0.0943	1
moR-6724-1-5p	ENST00000489862.1|ENSG00000024526.16|OTTHUMG00000009212.4|OTTHUMT00000025515.2|DEPDC1-204|DEPDC1|1613|nonsense_mediated_decay|	target from/to=[945,977]	-20.8	TCTACAGTTATGTTGTTTGTTACTTCCCCCACC	TGTGGGGGAGAGGCTGTCGCTGCGCTTCTGGGCC	....(((...(((.((..((..((.(((((((.	.)))))))))..))....)).)))...)))....	19	33	0.0938	1
moR-21-5p	ENST00000357731.9|ENSG00000172260.14|OTTHUMG00000009698.5|OTTHUMT00000026722.4|NEGR1-202|NEGR1|12811|protein_coding|	target from/to=[353,378]	-23.4	TGGACTTCCCCTGGGCGGCCGTGGAC	CTCCATGGCTGTACCACCTTGTCGG	(.(((......((((((((((((((.	.))))))))))).)))....))).)	18	26	0.0668	1
moR-6724-1-5p	ENST00000357731.9|ENSG00000172260.14|OTTHUMG00000009698.5|OTTHUMT00000026722.4|NEGR1-202|NEGR1|12811|protein_coding|	target from/to=[10550,10582]	-20.5	CCAGTAGGGACTCTGTGTGGGGCTCACTCCACA	TGTGGGGGAGAGGCTGTCGCTGCGCTTCTGGGCC	..............(((..((.(((.(((((((	)))))))..))).))..)))..............	15	33	0.214	1
moR-6724-1-5p	ENST00000357731.9|ENSG00000172260.14|OTTHUMG00000009698.5|OTTHUMT00000026722.4|NEGR1-202|NEGR1|12811|protein_coding|	target from/to=[12081,12115]	-27	TCATGAGAACAGCATGGGAAAGACCTGCCCCCATG	TGTGGGGGAGAGGCTGTCGCTGCGCTTCTGGGCC	.....((((..(((.(.((.((.(((.(((((((.	.)))))))..))))).)).))))..)))).....	22	35	0.154	1
moR-6724-1-5p	ENST00000370812.7|ENSG00000142892.14|OTTHUMG00000009686.2|OTTHUMT00000026687.1|PIGK-202|PIGK|4596|protein_coding|	target from/to=[3605,3640]	-20.7	TTGTTCTCTTTGCTGTTCTTTTTCTCCTCCCCCATG	TGTGGGGGAGAGGCTGTCGCTGCGCTTCTGGGCC	..........(((.((......((((.((((((((.	.)))))))))))).....)).)))..........	17	36	0.06	1
moR-6724-1-5p	ENST00000445065.5|ENSG00000142892.14|OTTHUMG00000009686.2|OTTHUMT00000026688.1|PIGK-203|PIGK|4318|protein_coding|	target from/to=[3327,3362]	-20.7	TTGTTCTCTTTGCTGTTCTTTTTCTCCTCCCCCATG	TGTGGGGGAGAGGCTGTCGCTGCGCTTCTGGGCC	..........(((.((......((((.((((((((.	.)))))))))))).....)).)))..........	17	36	0.0599	1
moR-6724-1-5p	ENST00000437941.6|ENSG00000117155.16|OTTHUMG00000009926.6|-|SSX2IP-203|SSX2IP|5843|protein_coding|	target from/to=[1801,1833]	-22.04	TGCACTCGAGGCAGCCGCAAAAGAAGCCTCACA	TGTGGGGGAGAGGCTGTCGCTGCGCTTCTGGGCC	.......((((((((.(((.......(((((((	))))))).......))).))))).))).......	18	33	0.147	1
moR-6724-1-5p	ENST00000342203.7|ENSG00000117155.16|OTTHUMG00000009926.6|OTTHUMT00000027469.1|SSX2IP-201|SSX2IP|5835|protein_coding|	target from/to=[1793,1825]	-22.04	TGCACTCGAGGCAGCCGCAAAAGAAGCCTCACA	TGTGGGGGAGAGGCTGTCGCTGCGCTTCTGGGCC	.......((((((((.(((.......(((((((	))))))).......))).))))).))).......	18	33	0.147	1
moR-6724-1-5p	ENST00000481102.5|ENSG00000117155.16|OTTHUMG00000009926.6|OTTHUMT00000092675.3|SSX2IP-207|SSX2IP|2457|nonsense_mediated_decay|	target from/to=[1769,1801]	-22.04	TGCACTCGAGGCAGCCGCAAAAGAAGCCTCACA	TGTGGGGGAGAGGCTGTCGCTGCGCTTCTGGGCC	.......((((((((.(((.......(((((((	))))))).......))).))))).))).......	18	33	0.146	1
moR-6724-1-5p	ENST00000476905.6|ENSG00000117155.16|OTTHUMG00000009926.6|OTTHUMT00000027470.2|SSX2IP-206|SSX2IP|2272|nonsense_mediated_decay|	target from/to=[1864,1896]	-22.04	TGCACTCGAGGCAGCCGCAAAAGAAGCCTCACA	TGTGGGGGAGAGGCTGTCGCTGCGCTTCTGGGCC	.......((((((((.(((.......(((((((	))))))).......))).))))).))).......	18	33	0.146	1
moR-6724-1-5p	ENST00000605755.5|ENSG00000117155.16|OTTHUMG00000009926.6|OTTHUMT00000468712.1|SSX2IP-210|SSX2IP|1933|protein_coding|	target from/to=[1560,1592]	-22.04	TGCACTCGAGGCAGCCGCAAAAGAAGCCTCACA	TGTGGGGGAGAGGCTGTCGCTGCGCTTCTGGGCC	.......((((((((.(((.......(((((((	))))))).......))).))))).))).......	18	33	0.146	1
moR-6724-1-5p	ENST00000603677.1|ENSG00000117155.16|OTTHUMG00000009926.6|OTTHUMT00000468713.1|SSX2IP-209|SSX2IP|1149|protein_coding|	target from/to=[276,308]	-22.04	TGCACTCGAGGCAGCCGCAAAAGAAGCCTCACA	TGTGGGGGAGAGGCTGTCGCTGCGCTTCTGGGCC	.......((((((((.(((.......(((((((	))))))).......))).))))).))).......	18	33	0.144	1
moR-6724-1-5p	ENST00000490476.1|ENSG00000117155.16|OTTHUMG00000009926.6|OTTHUMT00000027472.1|SSX2IP-208|SSX2IP|716|retained_intron|	target from/to=[584,616]	-22.04	TGCACTCGAGGCAGCCGCAAAAGAAGCCTCACA	TGTGGGGGAGAGGCTGTCGCTGCGCTTCTGGGCC	.......((((((((.(((.......(((((((	))))))).......))).))))).))).......	18	33	0.141	1
moR-6724-1-5p	ENST00000440886.1|ENSG00000171517.5|OTTHUMG00000009925.1|OTTHUMT00000027467.1|LPAR3-202|LPAR3|3345|protein_coding|	target from/to=[360,393]	-22.4	GCTTCTGGACAGTAGCTTGACTGCTTCCCTCACC	TGTGGGGGAGAGGCTGTCGCTGCGCTTCTGGGCC	............((((..(((.(((((((((((.	.))))))))..))).)))))))............	18	34	0.0873	1
moR-6724-1-5p	ENST00000440886.1|ENSG00000171517.5|OTTHUMG00000009925.1|OTTHUMT00000027467.1|LPAR3-202|LPAR3|3345|protein_coding|	target from/to=[984,1017]	-27.84	CCCAGAGAGGCGTCCCTCTCGCATCCCCTCCACA	TGTGGGGGAGAGGCTGTCGCTGCGCTTCTGGGCC	.....((((((((.......((.((.((((((((	)))))))).)).)).......)))))))).....	20	34	0.0248	1
moR-24-2-5p	ENST00000440886.1|ENSG00000171517.5|OTTHUMG00000009925.1|OTTHUMT00000027467.1|LPAR3-202|LPAR3|3345|protein_coding|	target from/to=[2262,2287]	-26.2	TGAGGCAGGTGGATCACTTGAGGCCA	TGGCCTCCCTGGGCTCTGCCTCC	.((((((((.(..(((...(((((((	)))))))..))).))))))))).	19	26	0.0238	1
moR-6724-1-5p	ENST00000370611.3|ENSG00000171517.5|OTTHUMG00000009925.1|-|LPAR3-201|LPAR3|1720|protein_coding|	target from/to=[537,570]	-22.4	GCTTCTGGACAGTAGCTTGACTGCTTCCCTCACC	TGTGGGGGAGAGGCTGTCGCTGCGCTTCTGGGCC	............((((..(((.(((((((((((.	.))))))))..))).)))))))............	18	34	0.0868	1
moR-6724-1-5p	ENST00000370611.3|ENSG00000171517.5|OTTHUMG00000009925.1|-|LPAR3-201|LPAR3|1720|protein_coding|	target from/to=[1161,1194]	-27.84	CCCAGAGAGGCGTCCCTCTCGCATCCCCTCCACA	TGTGGGGGAGAGGCTGTCGCTGCGCTTCTGGGCC	.....((((((((.......((.((.((((((((	)))))))).)).)).......)))))))).....	20	34	0.0246	1
moR-6724-1-5p	ENST00000491034.1|ENSG00000171517.5|OTTHUMG00000009925.1|OTTHUMT00000027468.1|LPAR3-203|LPAR3|871|processed_transcript|	target from/to=[345,378]	-22.4	GCTTCTGGACAGTAGCTTGACTGCTTCCCTCACC	TGTGGGGGAGAGGCTGTCGCTGCGCTTCTGGGCC	............((((..(((.(((((((((((.	.))))))))..))).)))))))............	18	34	0.0853	1
moR-6724-1-5p	ENST00000491034.1|ENSG00000171517.5|OTTHUMG00000009925.1|OTTHUMT00000027468.1|LPAR3-203|LPAR3|871|processed_transcript|	target from/to=[824,857]	-27.84	CCCAGAGAGGCGTCCCTCTCGCATCCCCTCCACA	TGTGGGGGAGAGGCTGTCGCTGCGCTTCTGGGCC	.....((((((((.......((.((.((((((((	)))))))).)).)).......)))))))).....	20	34	0.024	1
moR-6724-1-5p	ENST00000533089.5|ENSG00000069702.10|OTTHUMG00000010097.5|OTTHUMT00000382307.2|TGFBR3-210|TGFBR3|6455|nonsense_mediated_decay|	target from/to=[2938,2972]	-28.5	CAGGGGAGACAGCAGGAAGGCAGCAAGTCCCCACC	TGTGGGGGAGAGGCTGTCGCTGCGCTTCTGGGCC	...........((((...((((((...(((((((.	.)))))))....)))))).))))...........	17	35	0.00869	1
moR-6724-1-5p	ENST00000212355.8|ENSG00000069702.10|OTTHUMG00000010097.5|-|TGFBR3-201|TGFBR3|6465|protein_coding|	target from/to=[2950,2984]	-28.5	CAGGGGAGACAGCAGGAAGGCAGCAAGTCCCCACC	TGTGGGGGAGAGGCTGTCGCTGCGCTTCTGGGCC	...........((((...((((((...(((((((.	.)))))))....)))))).))))...........	17	35	0.00869	1
moR-6724-1-5p	ENST00000370399.6|ENSG00000069702.10|OTTHUMG00000010097.5|OTTHUMT00000027926.3|TGFBR3-202|TGFBR3|4550|protein_coding|	target from/to=[3116,3150]	-28.5	CAGGGGAGACAGCAGGAAGGCAGCAAGTCCCCACC	TGTGGGGGAGAGGCTGTCGCTGCGCTTCTGGGCC	...........((((...((((((...(((((((.	.)))))))....)))))).))))...........	17	35	0.00869	1
moR-6724-1-5p	ENST00000525962.5|ENSG00000069702.10|OTTHUMG00000010097.5|OTTHUMT00000382308.1|TGFBR3-207|TGFBR3|3927|protein_coding|	target from/to=[2497,2531]	-28.5	CAGGGGAGACAGCAGGAAGGCAGCAAGTCCCCACC	TGTGGGGGAGAGGCTGTCGCTGCGCTTCTGGGCC	...........((((...((((((...(((((((.	.)))))))....)))))).))))...........	17	35	0.00867	1
moR-6724-1-5p	ENST00000532540.5|ENSG00000069702.10|OTTHUMG00000010097.5|OTTHUMT00000382309.1|TGFBR3-209|TGFBR3|3913|nonsense_mediated_decay|	target from/to=[2700,2734]	-28.5	CAGGGGAGACAGCAGGAAGGCAGCAAGTCCCCACC	TGTGGGGGAGAGGCTGTCGCTGCGCTTCTGGGCC	...........((((...((((((...(((((((.	.)))))))....)))))).))))...........	17	35	0.00867	1
moR-6724-1-5p	ENST00000465892.6|ENSG00000069702.10|OTTHUMG00000010097.5|OTTHUMT00000027973.2|TGFBR3-204|TGFBR3|2908|protein_coding|	target from/to=[2777,2811]	-28.5	CAGGGGAGACAGCAGGAAGGCAGCAAGTCCCCACC	TGTGGGGGAGAGGCTGTCGCTGCGCTTCTGGGCC	...........((((...((((((...(((((((.	.)))))))....)))))).))))...........	17	35	0.00868	1
moR-24-2-5p	ENST00000370332.5|ENSG00000162676.11|OTTHUMG00000010897.1|OTTHUMT00000030054.1|GFI1-202|GFI1|2855|protein_coding|	target from/to=[1269,1291]	-23	GTGGGAAGAGCTTCAAGAGGTCA	TGGCCTCCCTGGGCTCTGCCTCC	..(((.(((((((...(((((((	)))))))...))))))).)))..	17	23	0.0706	1
moR-150-3p	ENST00000370332.5|ENSG00000162676.11|OTTHUMG00000010897.1|OTTHUMT00000030054.1|GFI1-202|GFI1|2855|protein_coding|	target from/to=[1341,1367]	-22.8	CCTGTCAGTACTGTGGCAAGAGGTTCC	GGGACCTGGGGACCCCGGCACCGGCAGG	.(((((.((.(((.(((...(((((((	)))))))...).)).))).)).))))).	20	27	0.0177	1
moR-24-2-5p	ENST00000427103.5|ENSG00000162676.11|OTTHUMG00000010897.1|-|GFI1-203|GFI1|2693|protein_coding|	target from/to=[1107,1129]	-23	GTGGGAAGAGCTTCAAGAGGTCA	TGGCCTCCCTGGGCTCTGCCTCC	..(((.(((((((...(((((((	)))))))...))))))).)))..	17	23	0.0705	1
moR-150-3p	ENST00000427103.5|ENSG00000162676.11|OTTHUMG00000010897.1|-|GFI1-203|GFI1|2693|protein_coding|	target from/to=[1179,1205]	-22.8	CCTGTCAGTACTGTGGCAAGAGGTTCC	GGGACCTGGGGACCCCGGCACCGGCAGG	.(((((.((.(((.(((...(((((((	)))))))...).)).))).)).))))).	20	27	0.0177	1
moR-24-2-5p	ENST00000294702.5|ENSG00000162676.11|OTTHUMG00000010897.1|OTTHUMT00000030055.1|GFI1-201|GFI1|2784|protein_coding|	target from/to=[1200,1222]	-23	GTGGGAAGAGCTTCAAGAGGTCA	TGGCCTCCCTGGGCTCTGCCTCC	..(((.(((((((...(((((((	)))))))...))))))).)))..	17	23	0.0706	1
moR-150-3p	ENST00000294702.5|ENSG00000162676.11|OTTHUMG00000010897.1|OTTHUMT00000030055.1|GFI1-201|GFI1|2784|protein_coding|	target from/to=[1272,1298]	-22.8	CCTGTCAGTACTGTGGCAAGAGGTTCC	GGGACCTGGGGACCCCGGCACCGGCAGG	.(((((.((.(((.(((...(((((((	)))))))...).)).))).)).))))).	20	27	0.0177	1
moR-150-3p	ENST00000634594.1|ENSG00000225206.9|OTTHUMG00000010680.4|OTTHUMT00000488758.1|MIR137HG-206|MIR137HG|3586|lincRNA|	target from/to=[347,373]	-29.1	AAGGCGTGGGCTGGGGCTCCAGGTCTC	GGGACCTGGGGACCCCGGCACCGGCAGG	...........((((((((((((((((	))))))))))).)))))...........	16	27	0.121	1
moR-150-3p	ENST00000413670.2|ENSG00000225206.9|OTTHUMG00000010680.4|OTTHUMT00000467511.1|MIR137HG-201|MIR137HG|2107|lincRNA|	target from/to=[500,526]	-29.1	AAGGCGTGGGCTGGGGCTCCAGGTCTC	GGGACCTGGGGACCCCGGCACCGGCAGG	...........((((((((((((((((	))))))))))).)))))...........	16	27	0.121	1
moR-150-3p	ENST00000602852.1|ENSG00000225206.9|OTTHUMG00000010680.4|OTTHUMT00000467512.1|MIR137HG-204|MIR137HG|999|lincRNA|	target from/to=[336,362]	-29.1	AAGGCGTGGGCTGGGGCTCCAGGTCTC	GGGACCTGGGGACCCCGGCACCGGCAGG	...........((((((((((((((((	))))))))))).)))))...........	16	27	0.118	1
moR-150-3p	ENST00000602984.1|ENSG00000225206.9|OTTHUMG00000010680.4|OTTHUMT00000467513.1|MIR137HG-205|MIR137HG|968|lincRNA|	target from/to=[510,536]	-29.1	AAGGCGTGGGCTGGGGCTCCAGGTCTC	GGGACCTGGGGACCCCGGCACCGGCAGG	...........((((((((((((((((	))))))))))).)))))...........	16	27	0.118	1
moR-21-5p	ENST00000475821.2|ENSG00000170989.9|OTTHUMG00000010835.2|OTTHUMT00000029910.2|S1PR1-203|S1PR1|825|protein_coding|	target from/to=[274,296]	-23.8	GACACAGGGTTGGCACCATGGGG	CTCCATGGCTGTACCACCTTGTCGG	...(((((((..(((((((((((	)))))))).)))...)))))))...	18	23	0.136	1
moR-21-5p	ENST00000305352.6|ENSG00000170989.9|OTTHUMG00000010835.2|OTTHUMT00000029908.1|S1PR1-201|S1PR1|2909|protein_coding|	target from/to=[359,381]	-23.8	GACACAGGGTTGGCACCATGGGG	CTCCATGGCTGTACCACCTTGTCGG	...(((((((..(((((((((((	)))))))).)))...)))))))...	18	23	0.14	1
moR-21-5p	ENST00000649383.1|ENSG00000170989.9|OTTHUMG00000010835.2|OTTHUMT00000501575.1|S1PR1-206|S1PR1|2636|protein_coding|	target from/to=[415,437]	-23.8	GACACAGGGTTGGCACCATGGGG	CTCCATGGCTGTACCACCTTGTCGG	...(((((((..(((((((((((	)))))))).)))...)))))))...	18	23	0.139	1
moR-21-5p	ENST00000475289.2|ENSG00000170989.9|OTTHUMG00000010835.2|OTTHUMT00000029909.2|S1PR1-202|S1PR1|2713|protein_coding|	target from/to=[309,331]	-23.8	GACACAGGGTTGGCACCATGGGG	CTCCATGGCTGTACCACCTTGTCGG	...(((((((..(((((((((((	)))))))).)))...)))))))...	18	23	0.139	1
moR-21-5p	ENST00000648480.1|ENSG00000170989.9|OTTHUMG00000010835.2|OTTHUMT00000501576.1|S1PR1-205|S1PR1|2578|protein_coding|	target from/to=[238,260]	-23.8	GACACAGGGTTGGCACCATGGGG	CTCCATGGCTGTACCACCTTGTCGG	...(((((((..(((((((((((	)))))))).)))...)))))))...	18	23	0.139	1
moR-150-3p	ENST00000463678.5|ENSG00000162650.16|OTTHUMG00000011027.2|OTTHUMT00000030334.2|ATXN7L2-204|ATXN7L2|3022|nonsense_mediated_decay|	target from/to=[1050,1076]	-27.8	GGCCCAGCTTGTAGGGCCCCAGGTTCC	GGGACCTGGGGACCCCGGCACCGGCAGG	.............((((((((((((((	))))))))))).))).............	14	27	0.194	1
moR-150-3p	ENST00000369870.7|ENSG00000162650.16|OTTHUMG00000011027.2|OTTHUMT00000030331.1|ATXN7L2-202|ATXN7L2|2318|protein_coding|	target from/to=[412,438]	-27.8	GGCCCAGCTTGTAGGGCCCCAGGTTCC	GGGACCTGGGGACCCCGGCACCGGCAGG	.............((((((((((((((	))))))))))).))).............	14	27	0.194	1
moR-150-3p	ENST00000497545.5|ENSG00000162650.16|OTTHUMG00000011027.2|OTTHUMT00000030333.1|ATXN7L2-205|ATXN7L2|4375|retained_intron|	target from/to=[1164,1190]	-27.8	GGCCCAGCTTGTAGGGCCCCAGGTTCC	GGGACCTGGGGACCCCGGCACCGGCAGG	.............((((((((((((((	))))))))))).))).............	14	27	0.195	1
moR-24-2-5p	ENST00000604728.5|ENSG00000162650.16|OTTHUMG00000011027.2|OTTHUMT00000469029.1|ATXN7L2-206|ATXN7L2|726|processed_transcript|	target from/to=[350,371]	-31.8	GGAGGAAGGGGCTGGGAGGTCC	TGGCCTCCCTGGGCTCTGCCTCC	(((((.((((.((((((((((.	.)))))))).)).)))).)))))	19	22	0.23	1
moR-6724-1-5p	ENST00000490171.1|ENSG00000134184.12|OTTHUMG00000011635.4|OTTHUMT00000032162.1|GSTM1-208|GSTM1|871|retained_intron|	target from/to=[520,553]	-23	TGGGGAGGTTTGTTTTCACTTCTTCTTCCCCACC	TGTGGGGGAGAGGCTGTCGCTGCGCTTCTGGGCC	.................((..((((((((((((.	.))))))))))))..)).................	14	34	0.0273	1
moR-6724-1-5p	ENST00000457535.5|ENSG00000224699.8|OTTHUMG00000019824.9|OTTHUMT00000052190.2|LAMTOR5-AS1-202|LAMTOR5-AS1|817|antisense|	target from/to=[752,784]	-22.1	TCTGATGCCTTGATACCTCGGTTTTCCCCCACT	TGTGGGGGAGAGGCTGTCGCTGCGCTTCTGGGCC	...............(..((((((((((((((.	.)))))))))).))))..)...............	15	33	0.24	1
moR-6724-1-5p	ENST00000590826.3|ENSG00000224699.8|OTTHUMG00000019824.9|OTTHUMT00000448953.2|LAMTOR5-AS1-207|LAMTOR5-AS1|574|antisense|	target from/to=[511,543]	-22.1	TCTGATGCCTTGATACCTCGGTTTTCCCCCACT	TGTGGGGGAGAGGCTGTCGCTGCGCTTCTGGGCC	...............(..((((((((((((((.	.)))))))))).))))..)...............	15	33	0.301	1
moR-6724-1-5p	ENST00000585330.5|ENSG00000224699.8|OTTHUMG00000019824.9|OTTHUMT00000448954.1|LAMTOR5-AS1-203|LAMTOR5-AS1|463|antisense|	target from/to=[398,430]	-22.1	TCTGATGCCTTGATACCTCGGTTTTCCCCCACT	TGTGGGGGAGAGGCTGTCGCTGCGCTTCTGGGCC	...............(..((((((((((((((.	.)))))))))).))))..)...............	15	33	0.227	1
moR-150-3p	ENST00000630508.2|ENSG00000224699.8|OTTHUMG00000019824.9|OTTHUMT00000479855.1|LAMTOR5-AS1-249|LAMTOR5-AS1|912|antisense|	target from/to=[766,792]	-30	CCTGCCCACTGGAGTCCCAAAGGTCTC	GGGACCTGGGGACCCCGGCACCGGCAGG	..((((..((((.(((((..(((((((	))))))).))))).))))....))))..	20	27	0.288	1
moR-6724-1-5p	ENST00000627735.2|ENSG00000224699.8|OTTHUMG00000019824.9|OTTHUMT00000479860.1|LAMTOR5-AS1-241|LAMTOR5-AS1|888|antisense|	target from/to=[677,709]	-21.4	CTCCCCCTGCAGTTCAAGCATCCTTCCTCCACA	TGTGGGGGAGAGGCTGTCGCTGCGCTTCTGGGCC	.................(((.((((((((((((	))))))))).))).))).................	15	33	0.00822	1
moR-6724-1-5p	ENST00000585433.6|ENSG00000224699.8|OTTHUMG00000019824.9|OTTHUMT00000448955.3|LAMTOR5-AS1-204|LAMTOR5-AS1|881|antisense|	target from/to=[556,588]	-21.4	CTCCCCCTGCAGTTCAAGCATCCTTCCTCCACA	TGTGGGGGAGAGGCTGTCGCTGCGCTTCTGGGCC	.................(((.((((((((((((	))))))))).))).))).................	15	33	0.00822	1
moR-150-3p	ENST00000598350.3|ENSG00000224699.8|OTTHUMG00000019824.9|OTTHUMT00000461154.1|LAMTOR5-AS1-211|LAMTOR5-AS1|749|antisense|	target from/to=[710,736]	-30	CCTGCCCACTGGAGTCCCAAAGGTCTC	GGGACCTGGGGACCCCGGCACCGGCAGG	..((((..((((.(((((..(((((((	))))))).))))).))))....))))..	20	27	0.374	1
moR-150-3p	ENST00000597455.2|ENSG00000224699.8|OTTHUMG00000019824.9|OTTHUMT00000461155.2|LAMTOR5-AS1-209|LAMTOR5-AS1|805|antisense|	target from/to=[76,102]	-30	CCTGCCCACTGGAGTCCCAAAGGTCTC	GGGACCTGGGGACCCCGGCACCGGCAGG	..((((..((((.(((((..(((((((	))))))).))))).))))....))))..	20	27	0.288	1
moR-6724-1-5p	ENST00000483260.5|ENSG00000134248.13|OTTHUMG00000011568.5|OTTHUMT00000035929.3|LAMTOR5-204|LAMTOR5|694|protein_coding|	target from/to=[112,146]	-27.4	GTGTAAAGGGTACAGAGAGACACCTGCCTCCCACC	TGTGGGGGAGAGGCTGTCGCTGCGCTTCTGGGCC	.......(((..(((...(((((((..(((((((.	.)))))))..))).)))).)))..))).......	20	35	0.0581	1
moR-6724-1-5p	ENST00000474861.6|ENSG00000134248.13|OTTHUMG00000011568.5|OTTHUMT00000031968.2|LAMTOR5-203|LAMTOR5|1154|protein_coding|	target from/to=[572,606]	-27.4	GTGTAAAGGGTACAGAGAGACACCTGCCTCCCACC	TGTGGGGGAGAGGCTGTCGCTGCGCTTCTGGGCC	.......(((..(((...(((((((..(((((((.	.)))))))..))).)))).)))..))).......	20	35	0.0598	1
moR-6724-1-5p	ENST00000464240.1|ENSG00000134248.13|OTTHUMG00000011568.5|OTTHUMT00000031967.2|LAMTOR5-202|LAMTOR5|1830|retained_intron|	target from/to=[595,629]	-27.4	GTGTAAAGGGTACAGAGAGACACCTGCCTCCCACC	TGTGGGGGAGAGGCTGTCGCTGCGCTTCTGGGCC	.......(((..(((...(((((((..(((((((.	.)))))))..))).)))).)))..))).......	20	35	0.0605	1
moR-150-3p	ENST00000464240.1|ENSG00000134248.13|OTTHUMG00000011568.5|OTTHUMT00000031967.2|LAMTOR5-202|LAMTOR5|1830|retained_intron|	target from/to=[928,953]	-24.7	ACTGCAACCTCCGCCTCCCAGGTTCA	GGGACCTGGGGACCCCGGCACCGGCAGG	.((((.....(((..((((((((((.	.))))))))))....))).....)))).	17	26	0.0199	1
moR-6724-1-5p	ENST00000271331.3|ENSG00000143125.5|OTTHUMG00000011569.2|OTTHUMT00000031969.1|PROK1-201|PROK1|1338|protein_coding|	target from/to=[407,439]	-21.7	AACCCAGCTCCCATGACTCTCCCAGTCCCTACA	TGTGGGGGAGAGGCTGTCGCTGCGCTTCTGGGCC	...((((...(((((((...((...((((((((	))))))))...))..)))).)).)...))))...	21	33	0.0305	1
moR-150-3p	ENST00000271331.3|ENSG00000143125.5|OTTHUMG00000011569.2|OTTHUMT00000031969.1|PROK1-201|PROK1|1338|protein_coding|	target from/to=[730,757]	-25.6	GGGTGCATTGCTCAGAGTCCCAGGTCCT	GGGACCTGGGGACCCCGGCACCGGCAGG	........((((..(..(((((((((((	)))))))))))..)..))))........	16	28	0.0293	1
moR-24-2-5p	ENST00000271331.3|ENSG00000143125.5|OTTHUMG00000011569.2|OTTHUMT00000031969.1|PROK1-201|PROK1|1338|protein_coding|	target from/to=[906,928]	-38.9	GTGTAGGGAGCCCAGGGAGGCCA	TGGCCTCCCTGGGCTCTGCCTCC	......(((((((((((((((((	)))))))))))))))))......	17	23	0.181	1
moR-24-2-5p	ENST00000369580.3|ENSG00000188761.12|OTTHUMG00000011940.4|OTTHUMT00000351817.1|BCL2L15-201|BCL2L15|4041|retained_intron|	target from/to=[3085,3107]	-23.7	AATCCCAGCACTTTGGGAGGCCA	TGGCCTCCCTGGGCTCTGCCTCC	.....(((..((..(((((((((	)))))))))..))..))).....	14	23	0.0122	1
moR-24-2-5p	ENST00000650418.1|ENSG00000188761.12|OTTHUMG00000011940.4|OTTHUMT00000499575.1|BCL2L15-207|BCL2L15|5835|retained_intron|	target from/to=[5700,5722]	-23.7	AATCCCAGCACTTTGGGAGGCCA	TGGCCTCCCTGGGCTCTGCCTCC	.....(((..((..(((((((((	)))))))))..))..))).....	14	23	0.0122	1
moR-21-5p	ENST00000455804.1|ENSG00000236480.1|OTTHUMG00000011897.1|OTTHUMT00000032870.1|PKMP1-201|PKMP1|1523|processed_pseudogene|	target from/to=[368,393]	-23.4	TCATCAAGGGCAGCAGCACCATGGAG	CTCCATGGCTGTACCACCTTGTCGG	((..(((((...(((((..(((((((	))))))))))))....)))))..))	19	26	0.117	1
moR-24-2-5p	ENST00000355485.6|ENSG00000173218.14|OTTHUMG00000011971.2|-|VANGL1-202|VANGL1|8691|protein_coding|	target from/to=[1641,1666]	-20.6	GCTGGCTCTCTACACAGTGGAGGCTT	TGGCCTCCCTGGGCTCTGCCTCC	...(((......(.(((.(((((((.	.))))))))))).....)))...	14	26	0.152	1
moR-6724-1-5p	ENST00000355485.6|ENSG00000173218.14|OTTHUMG00000011971.2|-|VANGL1-202|VANGL1|8691|protein_coding|	target from/to=[2531,2568]	-21.1	AGCTGCCCACCTGGCCTCCATGCCATCCTGCCCCCACC	TGTGGGGGAGAGGCTGTCGCTGCGCTTCTGGGCC	..................((.(((.((...(((((((.	.))))))).)))))))..................	14	38	0.062	1
moR-6724-1-5p	ENST00000355485.6|ENSG00000173218.14|OTTHUMG00000011971.2|-|VANGL1-202|VANGL1|8691|protein_coding|	target from/to=[2699,2732]	-25.8	AATGCCACCTTTAGGCTGCAGCAGGAGCCCCACA	TGTGGGGGAGAGGCTGTCGCTGCGCTTCTGGGCC	.............(((.(((((.....(((((((	))))))).....))))).))).............	15	34	0.00969	1
moR-150-3p	ENST00000355485.6|ENSG00000173218.14|OTTHUMG00000011971.2|-|VANGL1-202|VANGL1|8691|protein_coding|	target from/to=[6216,6240]	-21.7	GAGGAAGGGGCTTGTCCAAGGTCTC	GGGACCTGGGGACCCCGGCACCGGCAGG	...(..((.(((.((((.(((((((	)))))))..))))...))).))..)...	17	25	0.0299	1
moR-150-3p	ENST00000355485.6|ENSG00000173218.14|OTTHUMG00000011971.2|-|VANGL1-202|VANGL1|8691|protein_coding|	target from/to=[7101,7127]	-26.1	TCTATAAGTCCCGTTTTCCCAGGTCCT	GGGACCTGGGGACCCCGGCACCGGCAGG	.......((.(((..((((((((((((	))))))))))))...))).)).......	17	27	0.172	1
moR-24-2-5p	ENST00000369510.8|ENSG00000173218.14|OTTHUMG00000011971.2|OTTHUMT00000033094.2|VANGL1-204|VANGL1|8647|protein_coding|	target from/to=[1597,1622]	-20.6	GCTGGCTCTCTACACAGTGGAGGCTT	TGGCCTCCCTGGGCTCTGCCTCC	...(((......(.(((.(((((((.	.))))))))))).....)))...	14	26	0.152	1
moR-6724-1-5p	ENST00000369510.8|ENSG00000173218.14|OTTHUMG00000011971.2|OTTHUMT00000033094.2|VANGL1-204|VANGL1|8647|protein_coding|	target from/to=[2487,2524]	-21.1	AGCTGCCCACCTGGCCTCCATGCCATCCTGCCCCCACC	TGTGGGGGAGAGGCTGTCGCTGCGCTTCTGGGCC	..................((.(((.((...(((((((.	.))))))).)))))))..................	14	38	0.062	1
moR-6724-1-5p	ENST00000369510.8|ENSG00000173218.14|OTTHUMG00000011971.2|OTTHUMT00000033094.2|VANGL1-204|VANGL1|8647|protein_coding|	target from/to=[2655,2688]	-25.8	AATGCCACCTTTAGGCTGCAGCAGGAGCCCCACA	TGTGGGGGAGAGGCTGTCGCTGCGCTTCTGGGCC	.............(((.(((((.....(((((((	))))))).....))))).))).............	15	34	0.00969	1
moR-150-3p	ENST00000369510.8|ENSG00000173218.14|OTTHUMG00000011971.2|OTTHUMT00000033094.2|VANGL1-204|VANGL1|8647|protein_coding|	target from/to=[6172,6196]	-21.7	GAGGAAGGGGCTTGTCCAAGGTCTC	GGGACCTGGGGACCCCGGCACCGGCAGG	...(..((.(((.((((.(((((((	)))))))..))))...))).))..)...	17	25	0.0299	1
moR-150-3p	ENST00000369510.8|ENSG00000173218.14|OTTHUMG00000011971.2|OTTHUMT00000033094.2|VANGL1-204|VANGL1|8647|protein_coding|	target from/to=[7057,7083]	-26.1	TCTATAAGTCCCGTTTTCCCAGGTCCT	GGGACCTGGGGACCCCGGCACCGGCAGG	.......((.(((..((((((((((((	))))))))))))...))).)).......	17	27	0.172	1
moR-24-2-5p	ENST00000310260.7|ENSG00000173218.14|OTTHUMG00000011971.2|OTTHUMT00000033096.1|VANGL1-201|VANGL1|2265|protein_coding|	target from/to=[1585,1610]	-20.6	GCTGGCTCTCTACACAGTGGAGGCTT	TGGCCTCCCTGGGCTCTGCCTCC	...(((......(.(((.(((((((.	.))))))))))).....)))...	14	26	0.151	1
moR-24-2-5p	ENST00000369509.1|ENSG00000173218.14|OTTHUMG00000011971.2|OTTHUMT00000033095.1|VANGL1-203|VANGL1|2062|protein_coding|	target from/to=[1382,1407]	-20.6	GCTGGCTCTCTACACAGTGGAGGCTT	TGGCCTCCCTGGGCTCTGCCTCC	...(((......(.(((.(((((((.	.))))))))))).....)))...	14	26	0.151	1
moR-21-5p	ENST00000443481.1|ENSG00000226446.1|OTTHUMG00000057603.1|OTTHUMT00000128003.1|NOTCH2P1-201|NOTCH2P1|624|processed_pseudogene|	target from/to=[105,134]	-21.1	CCAGAAGATGTGGACGACTGTGTCATGGGG	CTCCATGGCTGTACCACCTTGTCGG	((.((.((.((((...((...(((((((((	))))))))).)).)))).)).))))	21	30	0.226	1
moR-150-3p	ENST00000479412.2|ENSG00000134250.19|OTTHUMG00000012177.5|OTTHUMT00000033682.3|NOTCH2-203|NOTCH2|3221|retained_intron|	target from/to=[2673,2700]	-28.9	AGTGCCTGAGTCTCAGTGCCCAGGTCTG	GGGACCTGGGGACCCCGGCACCGGCAGG	..((((.(.(((...((.(((((((((.	.))))))))).))...))).).))))..	19	28	0.117	1
moR-6724-1-5p	ENST00000640021.1|ENSG00000134250.19|OTTHUMG00000012177.5|OTTHUMT00000490798.1|NOTCH2-208|NOTCH2|2058|nonsense_mediated_decay|	target from/to=[48,83]	-24.3	TGGGGTCAACACTTACAACTGCCGCTGTCCCCCACA	TGTGGGGGAGAGGCTGTCGCTGCGCTTCTGGGCC	.................((.(((....(((((((((	)))))))))..))).)).................	14	36	0.182	1
moR-150-3p	ENST00000640021.1|ENSG00000134250.19|OTTHUMG00000012177.5|OTTHUMT00000490798.1|NOTCH2-208|NOTCH2|2058|nonsense_mediated_decay|	target from/to=[1755,1782]	-28.9	AGTGCCTGAGTCTCAGTGCCCAGGTCTG	GGGACCTGGGGACCCCGGCACCGGCAGG	..((((.(.(((...((.(((((((((.	.))))))))).))...))).).))))..	19	28	0.117	1
moR-150-3p	ENST00000579475.7|ENSG00000134250.19|OTTHUMG00000012177.5|-|NOTCH2-206|NOTCH2|2954|protein_coding|	target from/to=[2694,2721]	-28.9	AGTGCCTGAGTCTCAGTGCCCAGGTCTG	GGGACCTGGGGACCCCGGCACCGGCAGG	..((((.(.(((...((.(((((((((.	.))))))))).))...))).).))))..	19	28	0.117	1
moR-6724-1-5p	ENST00000604437.2|ENSG00000270392.2|OTTHUMG00000185012.1|OTTHUMT00000469437.1|PFN1P2-201|PFN1P2|1834|processed_transcript|	target from/to=[518,551]	-26	GCCAGGGATAGATGGACAGACACCTTCCCCCACC	TGTGGGGGAGAGGCTGTCGCTGCGCTTCTGGGCC	.............((...(((((((((((((((.	.)))))))).))).)))).)).............	17	34	0.0164	1
moR-24-2-5p	ENST00000475261.1|ENSG00000131788.15|OTTHUMG00000013750.13|OTTHUMT00000038536.2|PIAS3-207|PIAS3|2679|retained_intron|	target from/to=[53,75]	-21.6	GGTGGTATGAGAAGCAGAGGCTA	TGGCCTCCCTGGGCTCTGCCTCC	((.((((.(((.((..(((((((	))))))).))...))))))).))	18	23	0.227	1
moR-6724-1-5p	ENST00000369299.7|ENSG00000131788.15|OTTHUMG00000013750.13|OTTHUMT00000477702.1|PIAS3-202|PIAS3|1235|retained_intron|	target from/to=[21,57]	-30.2	GGACAGCAGGAGCAGCGCCGAGCCCCATTCCCCCACC	TGTGGGGGAGAGGCTGTCGCTGCGCTTCTGGGCC	............(((((.(.((((...(((((((((.	.))))))))).))))).)))))............	19	37	0.0159	1
moR-24-2-5p	ENST00000369299.7|ENSG00000131788.15|OTTHUMG00000013750.13|OTTHUMT00000477702.1|PIAS3-202|PIAS3|1235|retained_intron|	target from/to=[1029,1051]	-21.6	GGTGGTATGAGAAGCAGAGGCTA	TGGCCTCCCTGGGCTCTGCCTCC	((.((((.(((.((..(((((((	))))))).))...))))))).))	18	23	0.224	1
moR-6724-1-5p	ENST00000393046.3|ENSG00000131788.15|OTTHUMG00000013750.13|OTTHUMT00000100712.8|PIAS3-204|PIAS3|952|protein_coding|	target from/to=[78,114]	-33.6	GGACAGCAGGAGCAGCGCCGAGCCCCATTCCCCCACC	TGTGGGGGAGAGGCTGTCGCTGCGCTTCTGGGCC	...........((((((.(.((((...(((((((((.	.))))))))).))))).))))))...........	20	37	0.0157	1
moR-21-5p	ENST00000479995.2|ENSG00000264343.5|OTTHUMG00000013754.5|OTTHUMT00000109207.2|NOTCH2NLA-202|NOTCH2NLA|278|processed_transcript|	target from/to=[116,141]	-20.7	CTGATGGAATTGCGCAGTGCATGGAG	CTCCATGGCTGTACCACCTTGTCGG	((((..(....(..((((.(((((((	)))))))))))..)....)..))))	17	26	0.00159	1
moR-21-5p	ENST00000579793.6|ENSG00000264343.5|OTTHUMG00000013754.5|OTTHUMT00000038544.3|NOTCH2NLA-204|NOTCH2NLA|1954|protein_coding|	target from/to=[1105,1130]	-20.7	CTGATGGAATTGCGCAGTGCATGGAG	CTCCATGGCTGTACCACCTTGTCGG	((((..(....(..((((.(((((((	)))))))))))..)....)..))))	17	26	0.354	1
moR-6724-1-5p	ENST00000234739.7|ENSG00000116128.10|OTTHUMG00000014031.2|OTTHUMT00000039468.2|BCL9-201|BCL9|6278|protein_coding|	target from/to=[3622,3655]	-26.4	TGCTGGGAAATGTAGAGTCAGGTGGCCCCCCACC	TGTGGGGGAGAGGCTGTCGCTGCGCTTCTGGGCC	......(((.(((((.(.(((.(...(((((((.	.)))))))...).))).).))))).)))......	20	34	0.175	1
moR-6724-1-5p	ENST00000234739.7|ENSG00000116128.10|OTTHUMG00000014031.2|OTTHUMT00000039468.2|BCL9-201|BCL9|6278|protein_coding|	target from/to=[4156,4186]	-29.5	AGGGCTTCCCTCCAGTACAGTCTCCCCCACA	TGTGGGGGAGAGGCTGTCGCTGCGCTTCTGGGCC	............(((((((((((((((((((	))))))))))..))))).))))............	19	31	0.0114	1
moR-24-2-5p	ENST00000234739.7|ENSG00000116128.10|OTTHUMG00000014031.2|OTTHUMT00000039468.2|BCL9-201|BCL9|6278|protein_coding|	target from/to=[4314,4333]	-23.9	CTTTGCAAGCCTGGAGGCCC	TGGCCTCCCTGGGCTCTGCCTCC	....(((((((((((((((.	.)))))))..))))).)))....	15	20	0.0483	1
moR-6724-1-5p	ENST00000497938.1|ENSG00000116128.10|OTTHUMG00000014031.2|OTTHUMT00000039469.1|BCL9-203|BCL9|476|processed_transcript|	target from/to=[96,130]	-25.9	TTCCCTGCTCCGCACCTCCTCTCCCCTCCCCCACT	TGTGGGGGAGAGGCTGTCGCTGCGCTTCTGGGCC	..........((((.(..(...((.(((((((((.	.))))))))).))..)..).))))..........	17	35	0.000502	1
moR-6724-1-5p	ENST00000454109.1|ENSG00000225556.1|OTTHUMG00000167218.1|OTTHUMT00000393778.1|C2CD4D-201|C2CD4D|1757|protein_coding|	target from/to=[187,218]	-28.3	CGTCTCCCTCTTCTCTGTAGCCCTCCCCCACC	TGTGGGGGAGAGGCTGTCGCTGCGCTTCTGGGCC	...............((((((((((((((((.	.))))))))).))))).))...............	16	32	0.197	1
moR-150-3p	ENST00000615950.4|ENSG00000143621.16|OTTHUMG00000037087.1|-|ILF2-205|ILF2|1906|protein_coding|	target from/to=[951,977]	-23.1	GCTGCAGGACTGTTCCTGCCAGGTTCA	GGGACCTGGGGACCCCGGCACCGGCAGG	.((((.((.(((.(((..((((((((.	.)))))))))))...)))..)).)))).	20	27	0.0623	1
moR-150-3p	ENST00000361891.8|ENSG00000143621.16|OTTHUMG00000037087.1|OTTHUMT00000090040.1|ILF2-201|ILF2|1659|protein_coding|	target from/to=[952,978]	-23.1	GCTGCAGGACTGTTCCTGCCAGGTTCA	GGGACCTGGGGACCCCGGCACCGGCAGG	.((((.((.(((.(((..((((((((.	.)))))))))))...)))..)).)))).	20	27	0.0622	1
moR-150-3p	ENST00000480213.1|ENSG00000143621.16|OTTHUMG00000037087.1|OTTHUMT00000090043.1|ILF2-204|ILF2|1008|processed_transcript|	target from/to=[330,356]	-23.1	GCTGCAGGACTGTTCCTGCCAGGTTCA	GGGACCTGGGGACCCCGGCACCGGCAGG	.((((.((.(((.(((..((((((((.	.)))))))))))...)))..)).)))).	20	27	0.0616	1
moR-6724-1-5p	ENST00000368681.1|ENSG00000143621.16|OTTHUMG00000037087.1|OTTHUMT00000090041.1|ILF2-202|ILF2|726|protein_coding|	target from/to=[573,607]	-26.4	TACCATTGTAGCTCACTGCAGCCTTGACCTCCACT	TGTGGGGGAGAGGCTGTCGCTGCGCTTCTGGGCC	.................((((((((..(((((((.	.))))))).)))))))).................	15	35	0.0617	1
moR-24-2-5p	ENST00000424435.1|ENSG00000228013.1|OTTHUMG00000036070.1|OTTHUMT00000087908.1|IL6R-AS1-201|IL6R-AS1|1756|antisense|	target from/to=[377,402]	-30.7	GGAACAGAAGAGCACAGTGGAGGCCA	TGGCCTCCCTGGGCTCTGCCTCC	(((.....(((((.(((.((((((((	))))))))))).)))))...)))	19	26	0.0087	1
moR-6724-1-5p	ENST00000622330.4|ENSG00000160712.12|OTTHUMG00000036073.3|-|IL6R-208|IL6R|1496|protein_coding|	target from/to=[1101,1134]	-25	ATCACAGTCACTGCCGTGGCCAGAAACCCCCGCT	TGTGGGGGAGAGGCTGTCGCTGCGCTTCTGGGCC	....(((....(((.(((((.((...(((((((.	.))))))).....))))))).)))...)))....	20	34	0.00478	1
moR-6724-1-5p	ENST00000368485.7|ENSG00000160712.12|OTTHUMG00000036073.3|OTTHUMT00000087911.1|IL6R-202|IL6R|5914|protein_coding|	target from/to=[1101,1134]	-25	ATCACAGTCACTGCCGTGGCCAGAAACCCCCGCT	TGTGGGGGAGAGGCTGTCGCTGCGCTTCTGGGCC	....(((....(((.(((((.((...(((((((.	.))))))).....))))))).)))...)))....	20	34	0.00488	1
moR-6724-1-5p	ENST00000368485.7|ENSG00000160712.12|OTTHUMG00000036073.3|OTTHUMT00000087911.1|IL6R-202|IL6R|5914|protein_coding|	target from/to=[2388,2422]	-23.5	GGGGAAGAAGCTCTCTCCTCCCTTTCTTCCCTACA	TGTGGGGGAGAGGCTGTCGCTGCGCTTCTGGGCC	......(((((.(.(..(..((..(((((((((((	)))))))))))))..)..)..).)))))......	21	35	0.0402	1
moR-24-2-5p	ENST00000368485.7|ENSG00000160712.12|OTTHUMG00000036073.3|OTTHUMT00000087911.1|IL6R-202|IL6R|5914|protein_coding|	target from/to=[3222,3245]	-29	GGATCTCTTGAGCCTGGGAGGTCA	TGGCCTCCCTGGGCTCTGCCTCC	(((......(((((((((((((((	))))))))).))))))....)))	18	24	0.00197	1
moR-6724-1-5p	ENST00000344086.8|ENSG00000160712.12|OTTHUMG00000036073.3|OTTHUMT00000359899.1|IL6R-201|IL6R|3217|protein_coding|	target from/to=[1071,1104]	-25	ATCACAGTCACTGCCGTGGCCAGAAACCCCCGCT	TGTGGGGGAGAGGCTGTCGCTGCGCTTCTGGGCC	....(((....(((.(((((.((...(((((((.	.))))))).....))))))).)))...)))....	20	34	0.00486	1
moR-6724-1-5p	ENST00000344086.8|ENSG00000160712.12|OTTHUMG00000036073.3|OTTHUMT00000359899.1|IL6R-201|IL6R|3217|protein_coding|	target from/to=[2264,2298]	-23.5	GGGGAAGAAGCTCTCTCCTCCCTTTCTTCCCTACA	TGTGGGGGAGAGGCTGTCGCTGCGCTTCTGGGCC	......(((((.(.(..(..((..(((((((((((	)))))))))))))..)..)..).)))))......	21	35	0.0401	1
moR-24-2-5p	ENST00000344086.8|ENSG00000160712.12|OTTHUMG00000036073.3|OTTHUMT00000359899.1|IL6R-201|IL6R|3217|protein_coding|	target from/to=[3098,3121]	-29	GGATCTCTTGAGCCTGGGAGGTCA	TGGCCTCCCTGGGCTCTGCCTCC	(((......(((((((((((((((	))))))))).))))))....)))	18	24	0.00195	1
moR-6724-1-5p	ENST00000476006.5|ENSG00000160712.12|OTTHUMG00000036073.3|OTTHUMT00000087912.3|IL6R-203|IL6R|881|protein_coding|	target from/to=[432,465]	-25	ATCACAGTCACTGCCGTGGCCAGAAACCCCCGCT	TGTGGGGGAGAGGCTGTCGCTGCGCTTCTGGGCC	....(((....(((.(((((.((...(((((((.	.))))))).....))))))).)))...)))....	20	34	0.0047	1
moR-6724-1-5p	ENST00000515190.1|ENSG00000160712.12|OTTHUMG00000036073.3|OTTHUMT00000359903.2|IL6R-207|IL6R|570|protein_coding|	target from/to=[72,105]	-25	ATCACAGTCACTGCCGTGGCCAGAAACCCCCGCT	TGTGGGGGAGAGGCTGTCGCTGCGCTTCTGGGCC	....(((....(((.(((((.((...(((((((.	.))))))).....))))))).)))...)))....	20	34	0.00463	1
moR-6724-1-5p	ENST00000507256.1|ENSG00000160712.12|OTTHUMG00000036073.3|OTTHUMT00000359901.1|IL6R-205|IL6R|539|processed_transcript|	target from/to=[4,37]	-25	ATCACAGTCACTGCCGTGGCCAGAAACCCCCGCT	TGTGGGGGAGAGGCTGTCGCTGCGCTTCTGGGCC	....(((....(((.(((((.((...(((((((.	.))))))).....))))))).)))...)))....	20	34	0.0248	1
moR-150-3p	ENST00000611571.4|ENSG00000185499.16|OTTHUMG00000035681.4|-|MUC1-223|MUC1|4170|protein_coding|	target from/to=[668,691]	-28.2	CCTCGGCCCCGGACACCAGGTCCG	GGGACCTGGGGACCCCGGCACCGGCAGG	((((((..((((...((((((((.	.)))))))).....))))..)))..)))	18	24	0.183	1
moR-6724-1-5p	ENST00000459805.5|ENSG00000160766.14|OTTHUMG00000176393.4|OTTHUMT00000087222.3|GBAP1-202|GBAP1|2922|retained_intron|	target from/to=[331,363]	-20.4	AGTCTCTCCAAACAGCTGTGTCCGTTCTCCACA	TGTGGGGGAGAGGCTGTCGCTGCGCTTCTGGGCC	............((((...(((..(((((((((	)))))))))..)))....))))............	16	33	0.0364	1
moR-24-2-5p	ENST00000459805.5|ENSG00000160766.14|OTTHUMG00000176393.4|OTTHUMT00000087222.3|GBAP1-202|GBAP1|2922|retained_intron|	target from/to=[1264,1289]	-30.8	GGGGAGCGGGGAATGGGAAGGGGCCA	TGGCCTCCCTGGGCTCTGCCTCC	((((.((((((..((((..(((((((	)))))))))))..))))))))))	21	26	0.131	1
moR-24-2-5p	ENST00000486869.5|ENSG00000160766.14|OTTHUMG00000176393.4|OTTHUMT00000087219.4|GBAP1-207|GBAP1|1884|processed_transcript|	target from/to=[575,600]	-30.8	GGGGAGCGGGGAATGGGAAGGGGCCA	TGGCCTCCCTGGGCTCTGCCTCC	((((.((((((..((((..(((((((	)))))))))))..))))))))))	21	26	0.13	1
moR-24-2-5p	ENST00000368374.5|ENSG00000160766.14|OTTHUMG00000176393.4|OTTHUMT00000087218.1|GBAP1-201|GBAP1|1873|processed_transcript|	target from/to=[564,589]	-30.8	GGGGAGCGGGGAATGGGAAGGGGCCA	TGGCCTCCCTGGGCTCTGCCTCC	((((.((((((..((((..(((((((	)))))))))))..))))))))))	21	26	0.13	1
moR-24-2-5p	ENST00000486197.5|ENSG00000160766.14|OTTHUMG00000176393.4|OTTHUMT00000087220.3|GBAP1-206|GBAP1|1823|retained_intron|	target from/to=[405,430]	-30.8	GGGGAGCGGGGAATGGGAAGGGGCCA	TGGCCTCCCTGGGCTCTGCCTCC	((((.((((((..((((..(((((((	)))))))))))..))))))))))	21	26	0.13	1
moR-24-2-5p	ENST00000473223.5|ENSG00000160766.14|OTTHUMG00000176393.4|OTTHUMT00000087221.3|GBAP1-205|GBAP1|2711|retained_intron|	target from/to=[1165,1190]	-30.8	GGGGAGCGGGGAATGGGAAGGGGCCA	TGGCCTCCCTGGGCTCTGCCTCC	((((.((((((..((((..(((((((	)))))))))))..))))))))))	21	26	0.131	1
moR-24-2-5p	ENST00000566701.5|ENSG00000160766.14|OTTHUMG00000176393.4|OTTHUMT00000436071.1|GBAP1-208|GBAP1|1546|transcribed_unprocessed_pseudogene|	target from/to=[670,695]	-30.8	GGGGAGCGGGGAATGGGAAGGGGCCA	TGGCCTCCCTGGGCTCTGCCTCC	((((.((((((..((((..(((((((	)))))))))))..))))))))))	21	26	0.13	1
moR-6724-1-5p	ENST00000463838.5|ENSG00000160766.14|OTTHUMG00000176393.4|OTTHUMT00000096543.1|GBAP1-204|GBAP1|830|retained_intron|	target from/to=[23,55]	-20.4	AGTCTCTCCAAACAGCTGTGTCCGTTCTCCACA	TGTGGGGGAGAGGCTGTCGCTGCGCTTCTGGGCC	............((((...(((..(((((((((	)))))))))..)))....))))............	16	33	0.0353	1
moR-24-2-5p	ENST00000463838.5|ENSG00000160766.14|OTTHUMG00000176393.4|OTTHUMT00000096543.1|GBAP1-204|GBAP1|830|retained_intron|	target from/to=[511,536]	-30.8	GGGGAGCGGGGAATGGGAAGGGGCCA	TGGCCTCCCTGGGCTCTGCCTCC	((((.((((((..((((..(((((((	)))))))))))..))))))))))	21	26	0.128	1
moR-24-2-5p	ENST00000462587.1|ENSG00000160766.14|OTTHUMG00000176393.4|OTTHUMT00000096544.3|GBAP1-203|GBAP1|529|processed_transcript|	target from/to=[488,513]	-30.8	GGGGAGCGGGGAATGGGAAGGGGCCA	TGGCCTCCCTGGGCTCTGCCTCC	((((.((((((..((((..(((((((	)))))))))))..))))))))))	21	26	0.126	1
moR-24-2-5p	ENST00000464536.1|ENSG00000177628.15|OTTHUMG00000035841.2|OTTHUMT00000087205.1|GBA-206|GBA|559|processed_transcript|	target from/to=[183,203]	-22.4	CATACCAGGGGCTGGAGGCCC	TGGCCTCCCTGGGCTCTGCCTCC	.....(((((.(((((((((.	.)))))))..)).))))).....	14	21	0.351	1
moR-6724-1-5p	ENST00000368339.9|ENSG00000163374.19|OTTHUMG00000035437.8|-|YY1AP1-210|YY1AP1|3073|protein_coding|	target from/to=[2982,3014]	-24.6	CTCTTGAGCAGCTTGCTTTAGCCTGCTCCCACT	TGTGGGGGAGAGGCTGTCGCTGCGCTTCTGGGCC	..............((..((((((.(((((((.	.)))))))..))))))..))..............	15	33	0.188	1
moR-6724-1-5p	ENST00000442834.6|ENSG00000163374.19|OTTHUMG00000035437.8|OTTHUMT00000086030.1|YY1AP1-216|YY1AP1|2508|retained_intron|	target from/to=[2420,2452]	-24.6	CTCTTGAGCAGCTTGCTTTAGCCTGCTCCCACT	TGTGGGGGAGAGGCTGTCGCTGCGCTTCTGGGCC	..............((..((((((.(((((((.	.)))))))..))))))..))..............	15	33	0.188	1
moR-6724-1-5p	ENST00000311573.9|ENSG00000163374.19|OTTHUMG00000035437.8|OTTHUMT00000086023.1|YY1AP1-202|YY1AP1|2682|protein_coding|	target from/to=[2594,2626]	-24.6	CTCTTGAGCAGCTTGCTTTAGCCTGCTCCCACT	TGTGGGGGAGAGGCTGTCGCTGCGCTTCTGGGCC	..............((..((((((.(((((((.	.)))))))..))))))..))..............	15	33	0.188	1
moR-6724-1-5p	ENST00000368340.9|ENSG00000163374.19|OTTHUMG00000035437.8|OTTHUMT00000086026.2|YY1AP1-211|YY1AP1|2927|protein_coding|	target from/to=[2839,2871]	-24.6	CTCTTGAGCAGCTTGCTTTAGCCTGCTCCCACT	TGTGGGGGAGAGGCTGTCGCTGCGCTTCTGGGCC	..............((..((((((.(((((((.	.)))))))..))))))..))..............	15	33	0.188	1
moR-6724-1-5p	ENST00000354691.9|ENSG00000163374.19|OTTHUMG00000035437.8|OTTHUMT00000086029.3|YY1AP1-204|YY1AP1|2498|nonsense_mediated_decay|	target from/to=[2410,2442]	-24.6	CTCTTGAGCAGCTTGCTTTAGCCTGCTCCCACT	TGTGGGGGAGAGGCTGTCGCTGCGCTTCTGGGCC	..............((..((((((.(((((((.	.)))))))..))))))..))..............	15	33	0.188	1
moR-6724-1-5p	ENST00000347088.9|ENSG00000163374.19|OTTHUMG00000035437.8|OTTHUMT00000086024.1|YY1AP1-203|YY1AP1|2524|protein_coding|	target from/to=[2436,2468]	-24.6	CTCTTGAGCAGCTTGCTTTAGCCTGCTCCCACT	TGTGGGGGAGAGGCTGTCGCTGCGCTTCTGGGCC	..............((..((((((.(((((((.	.)))))))..))))))..))..............	15	33	0.188	1
moR-6724-1-5p	ENST00000361831.9|ENSG00000163374.19|OTTHUMG00000035437.8|OTTHUMT00000086025.1|YY1AP1-208|YY1AP1|2743|protein_coding|	target from/to=[2655,2687]	-24.6	CTCTTGAGCAGCTTGCTTTAGCCTGCTCCCACT	TGTGGGGGAGAGGCTGTCGCTGCGCTTCTGGGCC	..............((..((((((.(((((((.	.)))))))..))))))..))..............	15	33	0.188	1
moR-6724-1-5p	ENST00000355499.8|ENSG00000163374.19|OTTHUMG00000035437.8|OTTHUMT00000086022.1|YY1AP1-205|YY1AP1|2663|protein_coding|	target from/to=[2575,2607]	-24.6	CTCTTGAGCAGCTTGCTTTAGCCTGCTCCCACT	TGTGGGGGAGAGGCTGTCGCTGCGCTTCTGGGCC	..............((..((((((.(((((((.	.)))))))..))))))..))..............	15	33	0.188	1
moR-6724-1-5p	ENST00000361140.8|ENSG00000163374.19|OTTHUMG00000035437.8|OTTHUMT00000324534.1|YY1AP1-207|YY1AP1|2701|nonsense_mediated_decay|	target from/to=[2613,2645]	-24.6	CTCTTGAGCAGCTTGCTTTAGCCTGCTCCCACT	TGTGGGGGAGAGGCTGTCGCTGCGCTTCTGGGCC	..............((..((((((.(((((((.	.)))))))..))))))..))..............	15	33	0.188	1
moR-6724-1-5p	ENST00000404643.5|ENSG00000163374.19|OTTHUMG00000035437.8|OTTHUMT00000324533.1|YY1AP1-212|YY1AP1|2654|protein_coding|	target from/to=[2566,2598]	-24.6	CTCTTGAGCAGCTTGCTTTAGCCTGCTCCCACT	TGTGGGGGAGAGGCTGTCGCTGCGCTTCTGGGCC	..............((..((((((.(((((((.	.)))))))..))))))..))..............	15	33	0.188	1
moR-6724-1-5p	ENST00000359205.9|ENSG00000163374.19|OTTHUMG00000035437.8|OTTHUMT00000086021.2|YY1AP1-206|YY1AP1|2690|protein_coding|	target from/to=[2602,2634]	-24.6	CTCTTGAGCAGCTTGCTTTAGCCTGCTCCCACT	TGTGGGGGAGAGGCTGTCGCTGCGCTTCTGGGCC	..............((..((((((.(((((((.	.)))))))..))))))..))..............	15	33	0.188	1
moR-6724-1-5p	ENST00000407221.5|ENSG00000163374.19|OTTHUMG00000035437.8|OTTHUMT00000324532.1|YY1AP1-214|YY1AP1|2705|protein_coding|	target from/to=[2617,2649]	-24.6	CTCTTGAGCAGCTTGCTTTAGCCTGCTCCCACT	TGTGGGGGAGAGGCTGTCGCTGCGCTTCTGGGCC	..............((..((((((.(((((((.	.)))))))..))))))..))..............	15	33	0.188	1
moR-6724-1-5p	ENST00000436865.5|ENSG00000163374.19|OTTHUMG00000035437.8|OTTHUMT00000086028.2|YY1AP1-215|YY1AP1|2684|nonsense_mediated_decay|	target from/to=[2596,2628]	-24.6	CTCTTGAGCAGCTTGCTTTAGCCTGCTCCCACT	TGTGGGGGAGAGGCTGTCGCTGCGCTTCTGGGCC	..............((..((((((.(((((((.	.)))))))..))))))..))..............	15	33	0.188	1
moR-6724-1-5p	ENST00000295566.8|ENSG00000163374.19|OTTHUMG00000035437.8|OTTHUMT00000086027.1|YY1AP1-201|YY1AP1|2626|protein_coding|	target from/to=[2538,2570]	-24.6	CTCTTGAGCAGCTTGCTTTAGCCTGCTCCCACT	TGTGGGGGAGAGGCTGTCGCTGCGCTTCTGGGCC	..............((..((((((.(((((((.	.)))))))..))))))..))..............	15	33	0.188	1
moR-6724-1-5p	ENST00000368330.6|ENSG00000163374.19|OTTHUMG00000035437.8|OTTHUMT00000324531.1|YY1AP1-209|YY1AP1|2555|protein_coding|	target from/to=[2467,2499]	-24.6	CTCTTGAGCAGCTTGCTTTAGCCTGCTCCCACT	TGTGGGGGAGAGGCTGTCGCTGCGCTTCTGGGCC	..............((..((((((.(((((((.	.)))))))..))))))..))..............	15	33	0.188	1
moR-150-3p	ENST00000490491.5|ENSG00000260238.6|OTTHUMG00000014817.6|OTTHUMT00000040865.4|PMF1-BGLAP-203|PMF1-BGLAP|1007|protein_coding|	target from/to=[550,576]	-22.9	GGTGGAGGAGCTGCAGCTACAGGTCCA	GGGACCTGGGGACCCCGGCACCGGCAGG	..((..((.((((..((..(((((((.	.)))))))..).)..)))).))..))..	17	27	0.0834	1
moR-6724-1-5p	ENST00000490491.5|ENSG00000260238.6|OTTHUMG00000014817.6|OTTHUMT00000040865.4|PMF1-BGLAP-203|PMF1-BGLAP|1007|protein_coding|	target from/to=[688,724]	-25.7	TACCTGTATCAATGGCTGGGAGCCCCAGTCCCCTACC	TGTGGGGGAGAGGCTGTCGCTGCGCTTCTGGGCC	.............(((.((.((((.(..((((((((.	.))))))))).)))).))))).............	18	37	0.238	1
moR-150-3p	ENST00000368276.8|ENSG00000260238.6|OTTHUMG00000014817.6|OTTHUMT00000435462.1|PMF1-BGLAP-202|PMF1-BGLAP|852|protein_coding|	target from/to=[464,490]	-22.9	GGTGGAGGAGCTGCAGCTACAGGTCCA	GGGACCTGGGGACCCCGGCACCGGCAGG	..((..((.((((..((..(((((((.	.)))))))..).)..)))).))..))..	17	27	0.0827	1
moR-6724-1-5p	ENST00000368276.8|ENSG00000260238.6|OTTHUMG00000014817.6|OTTHUMT00000435462.1|PMF1-BGLAP-202|PMF1-BGLAP|852|protein_coding|	target from/to=[602,638]	-25.7	TACCTGTATCAATGGCTGGGAGCCCCAGTCCCCTACC	TGTGGGGGAGAGGCTGTCGCTGCGCTTCTGGGCC	.............(((.((.((((.(..((((((((.	.))))))))).)))).))))).............	18	37	0.237	1
moR-150-3p	ENST00000567140.3|ENSG00000260238.6|OTTHUMG00000014817.6|OTTHUMT00000488546.1|PMF1-BGLAP-204|PMF1-BGLAP|655|protein_coding|	target from/to=[316,342]	-22.9	GGTGGAGGAGCTGCAGCTACAGGTCCA	GGGACCTGGGGACCCCGGCACCGGCAGG	..((..((.((((..((..(((((((.	.)))))))..).)..)))).))..))..	17	27	0.0813	1
moR-6724-1-5p	ENST00000567140.3|ENSG00000260238.6|OTTHUMG00000014817.6|OTTHUMT00000488546.1|PMF1-BGLAP-204|PMF1-BGLAP|655|protein_coding|	target from/to=[454,490]	-25.7	TACCTGTATCAATGGCTGGGAGCCCCAGTCCCCTACC	TGTGGGGGAGAGGCTGTCGCTGCGCTTCTGGGCC	.............(((.((.((((.(..((((((((.	.))))))))).)))).))))).............	18	37	0.233	1
moR-6724-1-5p	ENST00000320139.5|ENSG00000260238.6|OTTHUMG00000014817.6|OTTHUMT00000040862.1|PMF1-BGLAP-201|PMF1-BGLAP|773|protein_coding|	target from/to=[465,501]	-25.7	TACCTGTATCAATGGCTGGGAGCCCCAGTCCCCTACC	TGTGGGGGAGAGGCTGTCGCTGCGCTTCTGGGCC	.............(((.((.((((.(..((((((((.	.))))))))).)))).))))).............	18	37	0.237	1
moR-6724-1-5p	ENST00000368272.4|ENSG00000242252.1|OTTHUMG00000014819.2|OTTHUMT00000040867.2|BGLAP-201|BGLAP|732|protein_coding|	target from/to=[424,460]	-25.7	TACCTGTATCAATGGCTGGGAGCCCCAGTCCCCTACC	TGTGGGGGAGAGGCTGTCGCTGCGCTTCTGGGCC	.............(((.((.((((.(..((((((((.	.))))))))).)))).))))).............	18	37	0.233	1
moR-24-2-5p	ENST00000368223.3|ENSG00000132688.10|OTTHUMG00000034299.2|OTTHUMT00000082844.2|NES-201|NES|5558|protein_coding|	target from/to=[3127,3152]	-23.7	AGAGCTGAATGCCACAGAGGAGGTCT	TGGCCTCCCTGGGCTCTGCCTCC	.((((.((..(((.(((.(((((((.	.))))))))))))))).).))).	19	26	0.0799	1
moR-24-2-5p	ENST00000368223.3|ENSG00000132688.10|OTTHUMG00000034299.2|OTTHUMT00000082844.2|NES-201|NES|5558|protein_coding|	target from/to=[4429,4450]	-29.6	AGGGGCTGGGCGGTGGGGGCCA	TGGCCTCCCTGGGCTCTGCCTCC	.(((((.((((((.((((((((	))))))))))..)))).))))).	19	22	0.023	1
moR-150-3p	ENST00000368223.3|ENSG00000132688.10|OTTHUMG00000034299.2|OTTHUMT00000082844.2|NES-201|NES|5558|protein_coding|	target from/to=[5253,5281]	-20.9	TCAGCTGAATCCCGATAGTACTAGGTCCC	GGGACCTGGGGACCCCGGCACCGGCAGG	...((((....(((...((.((((((((.	.))))))))..))..)))...))))...	17	29	0.0558	1
moR-24-2-5p	ENST00000271532.1|ENSG00000163518.10|OTTHUMG00000035488.2|OTTHUMT00000086180.1|FCRL4-201|FCRL4|3459|protein_coding|	target from/to=[1009,1032]	-30.2	GGAGACCCAGCCCTCAGGGGGCCA	TGGCCTCCCTGGGCTCTGCCTCC	((((.(..(((((...((((((((	))))))))..)))))..).))))	18	24	0.0944	1
moR-24-2-5p	ENST00000448509.6|ENSG00000163518.10|OTTHUMG00000035488.2|OTTHUMT00000086182.1|FCRL4-202|FCRL4|2219|processed_transcript|	target from/to=[614,637]	-30.2	GGAGACCCAGCCCTCAGGGGGCCA	TGGCCTCCCTGGGCTCTGCCTCC	((((.(..(((((...((((((((	))))))))..)))))..).))))	18	24	0.0941	1
moR-21-5p	ENST00000448509.6|ENSG00000163518.10|OTTHUMG00000035488.2|OTTHUMT00000086182.1|FCRL4-202|FCRL4|2219|processed_transcript|	target from/to=[1124,1147]	-21.1	CTGTTCCTGGCCTCAGCCATGGAA	CTCCATGGCTGTACCACCTTGTCGG	(((....(((...((((((((((.	.))))))))))..)))......)))	16	24	0.0884	1
moR-6724-1-5p	ENST00000413990.1|ENSG00000227295.2|OTTHUMG00000022442.1|OTTHUMT00000058350.1|ELL2P1-201|ELL2P1|1906|processed_pseudogene|	target from/to=[1080,1111]	-27.8	CTCTGCCCCCTGCAGCTGCTGCCATCCCCACC	TGTGGGGGAGAGGCTGTCGCTGCGCTTCTGGGCC	..........((((((.((.(((.(((((((.	.)))))))...))).)).))))))..........	18	32	0.0367	1
moR-6724-1-5p	ENST00000537147.5|ENSG00000213088.10|OTTHUMG00000037182.5|-|ACKR1-204|ACKR1|1902|protein_coding|	target from/to=[56,88]	-28	GTCTTGGGGGGCATCTGACTGCTTCCCCCCACC	TGTGGGGGAGAGGCTGTCGCTGCGCTTCTGGGCC	...............((((.((((((((((((.	.))))))).))))).))))...............	16	33	0.057	1
moR-6724-1-5p	ENST00000368121.4|ENSG00000213088.10|OTTHUMG00000037182.5|OTTHUMT00000090339.2|ACKR1-201|ACKR1|1242|protein_coding|	target from/to=[73,105]	-24.1	ATCTGACTCCTGCAGAGACCTTGTTCTCCCACC	TGTGGGGGAGAGGCTGTCGCTGCGCTTCTGGGCC	..........(((((.(((....(((((((((.	.))))))))).....))).)))))..........	17	33	0.102	1
moR-6724-1-5p	ENST00000489317.1|ENSG00000132693.12|OTTHUMG00000035344.1|OTTHUMT00000085557.1|CRP-207|CRP|334|processed_transcript|	target from/to=[21,50]	-20.2	CTCTCAAAGCCTTCACTGTGTGCCTCCACT	TGTGGGGGAGAGGCTGTCGCTGCGCTTCTGGGCC	..(((((((((..(((.((.(.(((((((.	.)))))))..).)).)).)..).)))).))))..	22	30	0.0811	1
moR-6724-1-5p	ENST00000368061.2|ENSG00000162738.5|OTTHUMG00000033122.1|OTTHUMT00000080677.1|VANGL2-201|VANGL2|5340|protein_coding|	target from/to=[4570,4602]	-24.4	CACCTCGGAACGCTTGCCTTTCCTCCCTCCACA	TGTGGGGGAGAGGCTGTCGCTGCGCTTCTGGGCC	..........(((..((....((((((((((((	)))))))).)))).....)).)))..........	17	33	0.0566	1
moR-6724-1-5p	ENST00000368045.3|ENSG00000117091.9|OTTHUMG00000024009.2|OTTHUMT00000060472.1|CD48-201|CD48|1793|protein_coding|	target from/to=[430,459]	-21	GTCAGGGGAGCCAAAGAGCAAATCCCCACT	TGTGGGGGAGAGGCTGTCGCTGCGCTTCTGGGCC	......(((((((.(.(((...(((((((.	.)))))))....))).)...)).)))))......	18	30	0.0316	1
moR-24-2-5p	ENST00000458104.6|ENSG00000026751.16|OTTHUMG00000024008.4|-|SLAMF7-206|SLAMF7|2345|protein_coding|	target from/to=[1727,1749]	-23.7	AATCCCAGCACTTTGGGAGGCCA	TGGCCTCCCTGGGCTCTGCCTCC	.....(((..((..(((((((((	)))))))))..))..))).....	14	23	0.00911	1
moR-24-2-5p	ENST00000444090.6|ENSG00000026751.16|OTTHUMG00000024008.4|-|SLAMF7-205|SLAMF7|2393|protein_coding|	target from/to=[1775,1797]	-23.7	AATCCCAGCACTTTGGGAGGCCA	TGGCCTCCCTGGGCTCTGCCTCC	.....(((..((..(((((((((	)))))))))..))..))).....	14	23	0.00911	1
moR-6724-1-5p	ENST00000458602.6|ENSG00000026751.16|OTTHUMG00000024008.4|-|SLAMF7-207|SLAMF7|2449|protein_coding|	target from/to=[642,672]	-24.7	GAGAACACAGAGTACGACACAATCCCTCACA	TGTGGGGGAGAGGCTGTCGCTGCGCTTCTGGGCC	........((.(((((((((..(((((((((	)))))))))...).))))).))).))........	20	31	0.123	1
moR-24-2-5p	ENST00000458602.6|ENSG00000026751.16|OTTHUMG00000024008.4|-|SLAMF7-207|SLAMF7|2449|protein_coding|	target from/to=[1831,1853]	-23.7	AATCCCAGCACTTTGGGAGGCCA	TGGCCTCCCTGGGCTCTGCCTCC	.....(((..((..(((((((((	)))))))))..))..))).....	14	23	0.00911	1
moR-6724-1-5p	ENST00000441662.6|ENSG00000026751.16|OTTHUMG00000024008.4|-|SLAMF7-204|SLAMF7|2497|protein_coding|	target from/to=[690,720]	-24.7	GAGAACACAGAGTACGACACAATCCCTCACA	TGTGGGGGAGAGGCTGTCGCTGCGCTTCTGGGCC	........((.(((((((((..(((((((((	)))))))))...).))))).))).))........	20	31	0.123	1
moR-24-2-5p	ENST00000441662.6|ENSG00000026751.16|OTTHUMG00000024008.4|-|SLAMF7-204|SLAMF7|2497|protein_coding|	target from/to=[1879,1901]	-23.7	AATCCCAGCACTTTGGGAGGCCA	TGGCCTCCCTGGGCTCTGCCTCC	.....(((..((..(((((((((	)))))))))..))..))).....	14	23	0.00911	1
moR-6724-1-5p	ENST00000621377.4|ENSG00000026751.16|OTTHUMG00000024008.4|-|SLAMF7-211|SLAMF7|2608|protein_coding|	target from/to=[801,831]	-24.7	GAGAACACAGAGTACGACACAATCCCTCACA	TGTGGGGGAGAGGCTGTCGCTGCGCTTCTGGGCC	........((.(((((((((..(((((((((	)))))))))...).))))).))).))........	20	31	0.123	1
moR-24-2-5p	ENST00000621377.4|ENSG00000026751.16|OTTHUMG00000024008.4|-|SLAMF7-211|SLAMF7|2608|protein_coding|	target from/to=[1990,2012]	-23.7	AATCCCAGCACTTTGGGAGGCCA	TGGCCTCCCTGGGCTCTGCCTCC	.....(((..((..(((((((((	)))))))))..))..))).....	14	23	0.00911	1
moR-6724-1-5p	ENST00000368043.7|ENSG00000026751.16|OTTHUMG00000024008.4|OTTHUMT00000060464.1|SLAMF7-203|SLAMF7|2689|protein_coding|	target from/to=[875,905]	-24.7	GAGAACACAGAGTACGACACAATCCCTCACA	TGTGGGGGAGAGGCTGTCGCTGCGCTTCTGGGCC	........((.(((((((((..(((((((((	)))))))))...).))))).))).))........	20	31	0.123	1
moR-24-2-5p	ENST00000368043.7|ENSG00000026751.16|OTTHUMG00000024008.4|OTTHUMT00000060464.1|SLAMF7-203|SLAMF7|2689|protein_coding|	target from/to=[2064,2086]	-23.7	AATCCCAGCACTTTGGGAGGCCA	TGGCCTCCCTGGGCTCTGCCTCC	.....(((..((..(((((((((	)))))))))..))..))).....	14	23	0.00911	1
moR-6724-1-5p	ENST00000368042.7|ENSG00000026751.16|OTTHUMG00000024008.4|OTTHUMT00000060466.1|SLAMF7-202|SLAMF7|2365|protein_coding|	target from/to=[551,581]	-24.7	GAGAACACAGAGTACGACACAATCCCTCACA	TGTGGGGGAGAGGCTGTCGCTGCGCTTCTGGGCC	........((.(((((((((..(((((((((	)))))))))...).))))).))).))........	20	31	0.123	1
moR-24-2-5p	ENST00000368042.7|ENSG00000026751.16|OTTHUMG00000024008.4|OTTHUMT00000060466.1|SLAMF7-202|SLAMF7|2365|protein_coding|	target from/to=[1740,1762]	-23.7	AATCCCAGCACTTTGGGAGGCCA	TGGCCTCCCTGGGCTCTGCCTCC	.....(((..((..(((((((((	)))))))))..))..))).....	14	23	0.00911	1
moR-24-2-5p	ENST00000359331.8|ENSG00000026751.16|OTTHUMG00000024008.4|OTTHUMT00000060465.2|SLAMF7-201|SLAMF7|2559|protein_coding|	target from/to=[1934,1956]	-23.7	AATCCCAGCACTTTGGGAGGCCA	TGGCCTCCCTGGGCTCTGCCTCC	.....(((..((..(((((((((	)))))))))..))..))).....	14	23	0.00911	1
moR-24-2-5p	ENST00000484221.1|ENSG00000026751.16|OTTHUMG00000024008.4|OTTHUMT00000060467.2|SLAMF7-208|SLAMF7|3542|retained_intron|	target from/to=[2917,2939]	-23.7	AATCCCAGCACTTTGGGAGGCCA	TGGCCTCCCTGGGCTCTGCCTCC	.....(((..((..(((((((((	)))))))))..))..))).....	14	23	0.00914	1
moR-24-2-5p	ENST00000368037.9|ENSG00000122224.17|OTTHUMG00000024007.6|OTTHUMT00000060459.3|LY9-203|LY9|2485|protein_coding|	target from/to=[705,728]	-22.9	TGCTTCTGAGTCCAATGGAGGCTC	TGGCCTCCCTGGGCTCTGCCTCC	.......(((((((..(((((((.	.))))))).))))))).......	14	24	0.129	1
moR-6724-1-5p	ENST00000368037.9|ENSG00000122224.17|OTTHUMG00000024007.6|OTTHUMT00000060459.3|LY9-203|LY9|2485|protein_coding|	target from/to=[1091,1120]	-28.4	AGCTGAAGATAGAGGACGCCGGCCCCTACC	TGTGGGGGAGAGGCTGTCGCTGCGCTTCTGGGCC	.(((((((.(((..((((((..(((((((.	.)))))))...))).))).)))..))))..))).	23	30	0.11	1
moR-24-2-5p	ENST00000392203.8|ENSG00000122224.17|OTTHUMG00000024007.6|OTTHUMT00000060458.4|LY9-205|LY9|2213|protein_coding|	target from/to=[667,690]	-22.9	TGCTTCTGAGTCCAATGGAGGCTC	TGGCCTCCCTGGGCTCTGCCTCC	.......(((((((..(((((((.	.))))))).))))))).......	14	24	0.129	1
moR-6724-1-5p	ENST00000392203.8|ENSG00000122224.17|OTTHUMG00000024007.6|OTTHUMT00000060458.4|LY9-205|LY9|2213|protein_coding|	target from/to=[1053,1082]	-28.4	AGCTGAAGATAGAGGACGCCGGCCCCTACC	TGTGGGGGAGAGGCTGTCGCTGCGCTTCTGGGCC	.(((((((.(((..((((((..(((((((.	.)))))))...))).))).)))..))))..))).	23	30	0.11	1
moR-24-2-5p	ENST00000263285.10|ENSG00000122224.17|OTTHUMG00000024007.6|OTTHUMT00000060457.3|LY9-201|LY9|2443|protein_coding|	target from/to=[621,644]	-22.9	TGCTTCTGAGTCCAATGGAGGCTC	TGGCCTCCCTGGGCTCTGCCTCC	.......(((((((..(((((((.	.))))))).))))))).......	14	24	0.129	1
moR-6724-1-5p	ENST00000263285.10|ENSG00000122224.17|OTTHUMG00000024007.6|OTTHUMT00000060457.3|LY9-201|LY9|2443|protein_coding|	target from/to=[1007,1036]	-28.4	AGCTGAAGATAGAGGACGCCGGCCCCTACC	TGTGGGGGAGAGGCTGTCGCTGCGCTTCTGGGCC	.(((((((.(((..((((((..(((((((.	.)))))))...))).))).)))..))))..))).	23	30	0.11	1
moR-24-2-5p	ENST00000480837.5|ENSG00000122224.17|OTTHUMG00000024007.6|OTTHUMT00000071440.1|LY9-209|LY9|705|processed_transcript|	target from/to=[647,670]	-22.9	TGCTTCTGAGTCCAATGGAGGCTC	TGGCCTCCCTGGGCTCTGCCTCC	.......(((((((..(((((((.	.))))))).))))))).......	14	24	0.193	1
moR-6724-1-5p	ENST00000490902.1|ENSG00000122224.17|OTTHUMG00000024007.6|OTTHUMT00000071441.2|LY9-211|LY9|801|nonsense_mediated_decay|	target from/to=[769,799]	-22.8	TGCCACTGGAGACCGCTCCGCCATCCCCACC	TGTGGGGGAGAGGCTGTCGCTGCGCTTCTGGGCC	..((...((((...((..((((.(((((((.	.)))))))...))).)..))....))))..))..	19	31	0.196	1
moR-24-2-5p	ENST00000471816.1|ENSG00000122224.17|OTTHUMG00000024007.6|OTTHUMT00000071439.1|LY9-206|LY9|1056|processed_transcript|	target from/to=[693,716]	-22.9	TGCTTCTGAGTCCAATGGAGGCTC	TGGCCTCCCTGGGCTCTGCCTCC	.......(((((((..(((((((.	.))))))).))))))).......	14	24	0.127	1
moR-24-2-5p	ENST00000479663.2|ENSG00000122224.17|OTTHUMG00000024007.6|OTTHUMT00000060462.2|LY9-208|LY9|5083|retained_intron|	target from/to=[4024,4047]	-22.9	TGCTTCTGAGTCCAATGGAGGCTC	TGGCCTCCCTGGGCTCTGCCTCC	.......(((((((..(((((((.	.))))))).))))))).......	14	24	0.129	1
moR-6724-1-5p	ENST00000479663.2|ENSG00000122224.17|OTTHUMG00000024007.6|OTTHUMT00000060462.2|LY9-208|LY9|5083|retained_intron|	target from/to=[4410,4439]	-28.4	AGCTGAAGATAGAGGACGCCGGCCCCTACC	TGTGGGGGAGAGGCTGTCGCTGCGCTTCTGGGCC	.(((((((.(((..((((((..(((((((.	.)))))))...))).))).)))..))))..))).	23	30	0.11	1
moR-6724-1-5p	ENST00000368035.1|ENSG00000122224.17|OTTHUMG00000024007.6|OTTHUMT00000060460.2|LY9-202|LY9|1463|protein_coding|	target from/to=[144,173]	-28.4	AGCTGAAGATAGAGGACGCCGGCCCCTACC	TGTGGGGGAGAGGCTGTCGCTGCGCTTCTGGGCC	.(((((((.(((..((((((..(((((((.	.)))))))...))).))).)))..))))..))).	23	30	0.109	1
moR-24-2-5p	ENST00000506209.5|ENSG00000143257.11|OTTHUMG00000034347.3|OTTHUMT00000359168.1|NR1I3-223|NR1I3|1441|protein_coding|	target from/to=[982,1004]	-24.7	GGACACTGAGGGCTTGGAGGCCA	TGGCCTCCCTGGGCTCTGCCTCC	(((.....(((((((((((((((	))))))))..)))))))...)))	18	23	0.00724	1
moR-6724-1-5p	ENST00000491193.1|ENSG00000143257.11|OTTHUMG00000034347.3|OTTHUMT00000083049.1|NR1I3-215|NR1I3|1435|retained_intron|	target from/to=[1004,1036]	-20.2	AAGTACGTGATCTCATGATCTAGCTCTCCCACA	TGTGGGGGAGAGGCTGTCGCTGCGCTTCTGGGCC	...............((((....((((((((((	)))))))))).....))))...............	14	33	0.154	1
moR-6724-1-5p	ENST00000497474.1|ENSG00000143226.13|OTTHUMG00000034469.8|OTTHUMT00000315966.1|FCGR2A-213|FCGR2A|557|retained_intron|	target from/to=[219,252]	-26.2	CAAGCTTGGGTTCAGCATGGGCAGTTCCCCCATT	TGTGGGGGAGAGGCTGTCGCTGCGCTTCTGGGCC	............((((...(((..(((((((((.	.)))))))))..)))...))))............	16	34	0.346	1
moR-6724-1-5p	ENST00000480308.5|ENSG00000072694.20|OTTHUMG00000034470.6|OTTHUMT00000083338.3|FCGR2B-204|FCGR2B|4680|retained_intron|	target from/to=[3715,3749]	-23.7	CTTCACTCTGATGCTGAACACCCCCCTCCCCCACC	TGTGGGGGAGAGGCTGTCGCTGCGCTTCTGGGCC	.................(((.((..(((((((((.	.))))))))).)).))).................	14	35	0.0137	1
moR-6724-1-5p	ENST00000485778.1|ENSG00000072694.20|OTTHUMG00000034470.6|OTTHUMT00000083550.2|FCGR2B-205|FCGR2B|2171|retained_intron|	target from/to=[831,863]	-22.2	TCTGGTGAGAATCAGTGTTTCCCTGCCCCCGCC	TGTGGGGGAGAGGCTGTCGCTGCGCTTCTGGGCC	.............((((....(((.(((((((.	.)))))))..)))....)))).............	14	33	0.00424	1
moR-6724-1-5p	ENST00000530878.5|ENSG00000198929.12|OTTHUMG00000024049.6|OTTHUMT00000382762.1|NOS1AP-206|NOS1AP|2894|protein_coding|	target from/to=[2361,2391]	-22	ATGCTGCGAGTTGCCTAACCCTCCCCCTACC	TGTGGGGGAGAGGCTGTCGCTGCGCTTCTGGGCC	.......((((.((.....(((((((((((.	.))))))).)))).....))...)))).......	17	31	0.384	1
moR-6724-1-5p	ENST00000361897.9|ENSG00000198929.12|OTTHUMG00000024049.6|OTTHUMT00000060555.2|NOS1AP-201|NOS1AP|4931|protein_coding|	target from/to=[2374,2404]	-22	ATGCTGCGAGTTGCCTAACCCTCCCCCTACC	TGTGGGGGAGAGGCTGTCGCTGCGCTTCTGGGCC	.......((((.((.....(((((((((((.	.))))))).)))).....))...)))).......	17	31	0.384	1
moR-6724-1-5p	ENST00000493151.1|ENSG00000198929.12|OTTHUMG00000024049.6|OTTHUMT00000331966.2|NOS1AP-205|NOS1AP|5559|protein_coding|	target from/to=[116,150]	-22	CATCAGATCCCACAGTTTGAGGGCTCAATCCCACA	TGTGGGGGAGAGGCTGTCGCTGCGCTTCTGGGCC	............((((..((.(((((..(((((((	)))))))..)).))).))))))............	18	35	0.0566	1
moR-6724-1-5p	ENST00000493151.1|ENSG00000198929.12|OTTHUMG00000024049.6|OTTHUMT00000331966.2|NOS1AP-205|NOS1AP|5559|protein_coding|	target from/to=[1287,1320]	-24.3	ATGGTTTTGGTACAAGAACACCCTTTTCCCCATA	TGTGGGGGAGAGGCTGTCGCTGCGCTTCTGGGCC	.........(..((.((.((.(((((((((((((	))))))))))))).))))..))..).........	20	34	0.315	1
moR-6724-1-5p	ENST00000493151.1|ENSG00000198929.12|OTTHUMG00000024049.6|OTTHUMT00000331966.2|NOS1AP-205|NOS1AP|5559|protein_coding|	target from/to=[3454,3484]	-22	ATGCTGCGAGTTGCCTAACCCTCCCCCTACC	TGTGGGGGAGAGGCTGTCGCTGCGCTTCTGGGCC	.......((((.((.....(((((((((((.	.))))))).)))).....))...)))).......	17	31	0.385	1
moR-6724-1-5p	ENST00000367721.2|ENSG00000117560.7|OTTHUMG00000034841.1|OTTHUMT00000084276.1|FASLG-202|FASLG|1888|protein_coding|	target from/to=[347,381]	-23	CCACCTCCGCCGCCGCCGCCACCACTGCCTCCACT	TGTGGGGGAGAGGCTGTCGCTGCGCTTCTGGGCC	..........(((.((.((..((.((.(((((((.	.))))))))).))..)).)).)))..........	18	35	0.0166	1
moR-6724-1-5p	ENST00000340030.4|ENSG00000117560.7|OTTHUMG00000034841.1|-|FASLG-201|FASLG|917|protein_coding|	target from/to=[221,255]	-23	CCACCTCCGCCGCCGCCGCCACCACTGCCTCCACT	TGTGGGGGAGAGGCTGTCGCTGCGCTTCTGGGCC	..........(((.((.((..((.((.(((((((.	.))))))))).))..)).)).)))..........	18	35	0.0161	1
moR-6724-1-5p	ENST00000447665.2|ENSG00000232792.2|OTTHUMG00000035392.2|OTTHUMT00000085797.2|FTH1P25-201|FTH1P25|469|processed_pseudogene|	target from/to=[4,37]	-20.1	AACTGCCAGATTAATCTCTAGCTTTGTCTCCACA	TGTGGGGGAGAGGCTGTCGCTGCGCTTCTGGGCC	..................(((((((..(((((((	)))))))..)))))))..................	14	34	0.139	1
moR-6724-1-5p	ENST00000367468.9|ENSG00000073756.11|OTTHUMG00000035473.3|OTTHUMT00000086157.3|PTGS2-201|PTGS2|4514|protein_coding|	target from/to=[46,79]	-26	GGAACTCCTCAGCAGCGCCTCCTTCAGCTCCACA	TGTGGGGGAGAGGCTGTCGCTGCGCTTCTGGGCC	...........((((((.(..((((..(((((((	)))))))..))))..).))))))...........	18	34	0.0686	1
moR-6724-1-5p	ENST00000490885.6|ENSG00000073756.11|OTTHUMG00000035473.3|OTTHUMT00000086158.2|PTGS2-203|PTGS2|3690|processed_transcript|	target from/to=[42,75]	-26	GGAACTCCTCAGCAGCGCCTCCTTCAGCTCCACA	TGTGGGGGAGAGGCTGTCGCTGCGCTTCTGGGCC	...........((((((.(..((((..(((((((	)))))))..))))..).))))))...........	18	34	0.0685	1
moR-6724-1-5p	ENST00000559800.1|ENSG00000073756.11|OTTHUMG00000035473.3|OTTHUMT00000418776.1|PTGS2-205|PTGS2|577|processed_transcript|	target from/to=[42,75]	-26	GGAACTCCTCAGCAGCGCCTCCTTCAGCTCCACA	TGTGGGGGAGAGGCTGTCGCTGCGCTTCTGGGCC	...........((((((.(..((((..(((((((	)))))))..))))..).))))))...........	18	34	0.0655	1
moR-6724-1-5p	ENST00000367459.7|ENSG00000090104.11|OTTHUMG00000035598.3|OTTHUMT00000086391.1|RGS1-201|RGS1|1405|protein_coding|	target from/to=[543,573]	-27.62	AGCCAAGAAGATTAAAGCACCAACCCCCACG	TGTGGGGGAGAGGCTGTCGCTGCGCTTCTGGGCC	.(((.(((((......(((((..(((((((.	.)))))))...)).))).......))))).))).	20	31	0.0788	1
moR-6724-1-5p	ENST00000498352.1|ENSG00000090104.11|OTTHUMG00000035598.3|OTTHUMT00000086392.2|RGS1-205|RGS1|2653|retained_intron|	target from/to=[1881,1911]	-27.62	AGCCAAGAAGATTAAAGCACCAACCCCCACG	TGTGGGGGAGAGGCTGTCGCTGCGCTTCTGGGCC	.(((.(((((......(((((..(((((((.	.)))))))...)).))).......))))).))).	20	31	0.0796	1
moR-6724-1-5p	ENST00000367455.8|ENSG00000116750.13|OTTHUMG00000035561.5|OTTHUMT00000086318.3|UCHL5-206|UCHL5|5327|protein_coding|	target from/to=[2923,2956]	-21.7	TAGAAAAAAGTGAACAATGACCCCCTACCTCACA	TGTGGGGGAGAGGCTGTCGCTGCGCTTCTGGGCC	.......(((((..((.((((..(((.(((((((	)))))))...)))..)))).))))))).......	21	34	0.00684	1
moR-21-5p	ENST00000462363.6|ENSG00000081237.19|OTTHUMG00000035702.10|OTTHUMT00000086820.3|PTPRC-210|PTPRC|926|retained_intron|	target from/to=[781,806]	-20.6	CCGTTAAGCAGTGAGAGGGCGTGGAG	CTCCATGGCTGTACCACCTTGTCGG	(((.((((..(((...((.(((((((	))))))).))....))))))).)))	19	26	0.165	1
moR-6724-1-5p	ENST00000413409.6|ENSG00000081237.19|OTTHUMG00000035702.10|OTTHUMT00000086822.3|PTPRC-206|PTPRC|1338|protein_coding|	target from/to=[899,932]	-23	TTTCCTACTTTCTTTCCACTCCCTTTCTCCCACC	TGTGGGGGAGAGGCTGTCGCTGCGCTTCTGGGCC	.................((..((((((((((((.	.))))))))))))..)).................	14	34	0.000573	1
moR-6724-1-5p	ENST00000447706.6|ENSG00000118197.13|OTTHUMG00000035725.8|OTTHUMT00000086882.3|DDX59-206|DDX59|2900|protein_coding|	target from/to=[1064,1096]	-22.9	GCTTCTTGTAGGGGGCTTACCCTTACCCCCACA	TGTGGGGGAGAGGCTGTCGCTGCGCTTCTGGGCC	..............((.((.((((.((((((((	)))))))).)))).))..))..............	16	33	0.256	1
moR-6724-1-5p	ENST00000331314.10|ENSG00000118197.13|OTTHUMG00000035725.8|OTTHUMT00000086883.2|DDX59-201|DDX59|2289|protein_coding|	target from/to=[1126,1158]	-22.9	GCTTCTTGTAGGGGGCTTACCCTTACCCCCACA	TGTGGGGGAGAGGCTGTCGCTGCGCTTCTGGGCC	..............((.((.((((.((((((((	)))))))).)))).))..))..............	16	33	0.256	1
moR-24-2-5p	ENST00000437879.6|ENSG00000163395.16|OTTHUMG00000035728.5|OTTHUMT00000145266.3|IGFN1-204|IGFN1|4085|nonsense_mediated_decay|	target from/to=[1525,1547]	-34.9	GGAAGTGCAGCCGGGGGAGGCCG	TGGCCTCCCTGGGCTCTGCCTCC	(((.(((.((((.((((((((((	)))))))))).)))).))).)))	20	23	0.0618	1
moR-150-3p	ENST00000437879.6|ENSG00000163395.16|OTTHUMG00000035728.5|OTTHUMT00000145266.3|IGFN1-204|IGFN1|4085|nonsense_mediated_decay|	target from/to=[2529,2558]	-31.7	CGGGTCACAGCTGTGGCTCCCTCAGGTCCC	GGGACCTGGGGACCCCGGCACCGGCAGG	.........((((.((.((((.((((((((	)))))))))))).)))))).........	18	30	0.22	1
moR-24-2-5p	ENST00000437879.6|ENSG00000163395.16|OTTHUMG00000035728.5|OTTHUMT00000145266.3|IGFN1-204|IGFN1|4085|nonsense_mediated_decay|	target from/to=[2837,2860]	-20.6	GACAGCAGTTAATGAAGGAGGCCA	TGGCCTCCCTGGGCTCTGCCTCC	....((((....(.(.((((((((	)))))))).).)...))))....	14	24	0.117	1
moR-24-2-5p	ENST00000335211.8|ENSG00000163395.16|OTTHUMG00000035728.5|-|IGFN1-202|IGFN1|11810|protein_coding|	target from/to=[7258,7278]	-29.7	TGAGGCTGGACCCAGAGGCCA	TGGCCTCCCTGGGCTCTGCCTCC	.(((((.(..(((((((((((	)))))))..))))..).))))).	17	21	0.112	1
moR-24-2-5p	ENST00000335211.8|ENSG00000163395.16|OTTHUMG00000035728.5|-|IGFN1-202|IGFN1|11810|protein_coding|	target from/to=[8533,8554]	-26.8	AGTGGAAGAGGCTGGGAGGTCA	TGGCCTCCCTGGGCTCTGCCTCC	.(.((.((((.(((((((((((	))))))))).)).)))).)).).	18	22	0.0905	1
moR-24-2-5p	ENST00000335211.8|ENSG00000163395.16|OTTHUMG00000035728.5|-|IGFN1-202|IGFN1|11810|protein_coding|	target from/to=[8896,8918]	-34.9	GGAAGTGCAGCCGGGGGAGGCCG	TGGCCTCCCTGGGCTCTGCCTCC	(((.(((.((((.((((((((((	)))))))))).)))).))).)))	20	23	0.062	1
moR-24-2-5p	ENST00000335211.8|ENSG00000163395.16|OTTHUMG00000035728.5|-|IGFN1-202|IGFN1|11810|protein_coding|	target from/to=[9269,9293]	-35.3	GTGGGCAGCAGTGACAGGGAGGCCC	TGGCCTCCCTGGGCTCTGCCTCC	..((((((.(((..((((((((((.	.)))))))))).)))))))))..	19	25	0.316	1
moR-150-3p	ENST00000335211.8|ENSG00000163395.16|OTTHUMG00000035728.5|-|IGFN1-202|IGFN1|11810|protein_coding|	target from/to=[9950,9979]	-31.7	CGGGTCACAGCTGTGGCTCCCTCAGGTCCC	GGGACCTGGGGACCCCGGCACCGGCAGG	.........((((.((.((((.((((((((	)))))))))))).)))))).........	18	30	0.221	1
moR-24-2-5p	ENST00000335211.8|ENSG00000163395.16|OTTHUMG00000035728.5|-|IGFN1-202|IGFN1|11810|protein_coding|	target from/to=[10258,10281]	-20.6	GACAGCAGTTAATGAAGGAGGCCA	TGGCCTCCCTGGGCTCTGCCTCC	....((((....(.(.((((((((	)))))))).).)...))))....	14	24	0.118	1
moR-24-2-5p	ENST00000335211.8|ENSG00000163395.16|OTTHUMG00000035728.5|-|IGFN1-202|IGFN1|11810|protein_coding|	target from/to=[11647,11669]	-26.9	GGAGGGAAGAGGAGAGGAGGTCA	TGGCCTCCCTGGGCTCTGCCTCC	(((((..((((.((.((((((((	))))))))))...)))).)))))	19	23	0.109	1
moR-6724-1-5p	ENST00000335211.8|ENSG00000163395.16|OTTHUMG00000035728.5|-|IGFN1-202|IGFN1|11810|protein_coding|	target from/to=[11699,11730]	-27.2	GGTCGTGTGTGTGGGTGGGGGCAGCCTCCACC	TGTGGGGGAGAGGCTGTCGCTGCGCTTCTGGGCC	.(((....(((..(.(((.(((..(((((((.	.)))))))....))).))))..))).....))).	20	32	0.0128	1
moR-24-2-5p	ENST00000295591.12|ENSG00000163395.16|OTTHUMG00000035728.5|-|IGFN1-201|IGFN1|4439|protein_coding|	target from/to=[1525,1547]	-34.9	GGAAGTGCAGCCGGGGGAGGCCG	TGGCCTCCCTGGGCTCTGCCTCC	(((.(((.((((.((((((((((	)))))))))).)))).))).)))	20	23	0.0618	1
moR-24-2-5p	ENST00000295591.12|ENSG00000163395.16|OTTHUMG00000035728.5|-|IGFN1-201|IGFN1|4439|protein_coding|	target from/to=[1898,1922]	-35.3	GTGGGCAGCAGTGACAGGGAGGCCC	TGGCCTCCCTGGGCTCTGCCTCC	..((((((.(((..((((((((((.	.)))))))))).)))))))))..	19	25	0.315	1
moR-150-3p	ENST00000295591.12|ENSG00000163395.16|OTTHUMG00000035728.5|-|IGFN1-201|IGFN1|4439|protein_coding|	target from/to=[2579,2608]	-31.7	CGGGTCACAGCTGTGGCTCCCTCAGGTCCC	GGGACCTGGGGACCCCGGCACCGGCAGG	.........((((.((.((((.((((((((	)))))))))))).)))))).........	18	30	0.221	1
moR-24-2-5p	ENST00000295591.12|ENSG00000163395.16|OTTHUMG00000035728.5|-|IGFN1-201|IGFN1|4439|protein_coding|	target from/to=[2887,2910]	-20.6	GACAGCAGTTAATGAAGGAGGCCA	TGGCCTCCCTGGGCTCTGCCTCC	....((((....(.(.((((((((	)))))))).).)...))))....	14	24	0.118	1
moR-24-2-5p	ENST00000295591.12|ENSG00000163395.16|OTTHUMG00000035728.5|-|IGFN1-201|IGFN1|4439|protein_coding|	target from/to=[4276,4298]	-26.9	GGAGGGAAGAGGAGAGGAGGTCA	TGGCCTCCCTGGGCTCTGCCTCC	(((((..((((.((.((((((((	))))))))))...)))).)))))	19	23	0.109	1
moR-6724-1-5p	ENST00000295591.12|ENSG00000163395.16|OTTHUMG00000035728.5|-|IGFN1-201|IGFN1|4439|protein_coding|	target from/to=[4328,4359]	-27.2	GGTCGTGTGTGTGGGTGGGGGCAGCCTCCACC	TGTGGGGGAGAGGCTGTCGCTGCGCTTCTGGGCC	.(((....(((..(.(((.(((..(((((((.	.)))))))....))).))))..))).....))).	20	32	0.0127	1
moR-24-2-5p	ENST00000412892.2|ENSG00000163395.16|OTTHUMG00000035728.5|OTTHUMT00000086892.1|IGFN1-203|IGFN1|3932|protein_coding|	target from/to=[655,676]	-26.8	AGTGGAAGAGGCTGGGAGGTCA	TGGCCTCCCTGGGCTCTGCCTCC	.(.((.((((.(((((((((((	))))))))).)).)))).)).).	18	22	0.0901	1
moR-24-2-5p	ENST00000412892.2|ENSG00000163395.16|OTTHUMG00000035728.5|OTTHUMT00000086892.1|IGFN1-203|IGFN1|3932|protein_coding|	target from/to=[1018,1040]	-34.9	GGAAGTGCAGCCGGGGGAGGCCG	TGGCCTCCCTGGGCTCTGCCTCC	(((.(((.((((.((((((((((	)))))))))).)))).))).)))	20	23	0.0617	1
moR-24-2-5p	ENST00000412892.2|ENSG00000163395.16|OTTHUMG00000035728.5|OTTHUMT00000086892.1|IGFN1-203|IGFN1|3932|protein_coding|	target from/to=[1391,1415]	-35.3	GTGGGCAGCAGTGACAGGGAGGCCC	TGGCCTCCCTGGGCTCTGCCTCC	..((((((.(((..((((((((((.	.)))))))))).)))))))))..	19	25	0.315	1
moR-150-3p	ENST00000412892.2|ENSG00000163395.16|OTTHUMG00000035728.5|OTTHUMT00000086892.1|IGFN1-203|IGFN1|3932|protein_coding|	target from/to=[2072,2101]	-31.7	CGGGTCACAGCTGTGGCTCCCTCAGGTCCC	GGGACCTGGGGACCCCGGCACCGGCAGG	.........((((.((.((((.((((((((	)))))))))))).)))))).........	18	30	0.22	1
moR-24-2-5p	ENST00000412892.2|ENSG00000163395.16|OTTHUMG00000035728.5|OTTHUMT00000086892.1|IGFN1-203|IGFN1|3932|protein_coding|	target from/to=[2380,2403]	-20.6	GACAGCAGTTAATGAAGGAGGCCA	TGGCCTCCCTGGGCTCTGCCTCC	....((((....(.(.((((((((	)))))))).).)...))))....	14	24	0.117	1
moR-24-2-5p	ENST00000412892.2|ENSG00000163395.16|OTTHUMG00000035728.5|OTTHUMT00000086892.1|IGFN1-203|IGFN1|3932|protein_coding|	target from/to=[3769,3791]	-26.9	GGAGGGAAGAGGAGAGGAGGTCA	TGGCCTCCCTGGGCTCTGCCTCC	(((((..((((.((.((((((((	))))))))))...)))).)))))	19	23	0.109	1
moR-6724-1-5p	ENST00000412892.2|ENSG00000163395.16|OTTHUMG00000035728.5|OTTHUMT00000086892.1|IGFN1-203|IGFN1|3932|protein_coding|	target from/to=[3821,3852]	-27.2	GGTCGTGTGTGTGGGTGGGGGCAGCCTCCACC	TGTGGGGGAGAGGCTGTCGCTGCGCTTCTGGGCC	.(((....(((..(.(((.(((..(((((((.	.)))))))....))).))))..))).....))).	20	32	0.0127	1
moR-24-2-5p	ENST00000473483.1|ENSG00000163395.16|OTTHUMG00000035728.5|OTTHUMT00000086893.1|IGFN1-206|IGFN1|3588|retained_intron|	target from/to=[201,222]	-26.8	AGTGGAAGAGGCTGGGAGGTCA	TGGCCTCCCTGGGCTCTGCCTCC	.(.((.((((.(((((((((((	))))))))).)).)))).)).).	18	22	0.0901	1
moR-24-2-5p	ENST00000473483.1|ENSG00000163395.16|OTTHUMG00000035728.5|OTTHUMT00000086893.1|IGFN1-206|IGFN1|3588|retained_intron|	target from/to=[564,586]	-34.9	GGAAGTGCAGCCGGGGGAGGCCG	TGGCCTCCCTGGGCTCTGCCTCC	(((.(((.((((.((((((((((	)))))))))).)))).))).)))	20	23	0.0617	1
moR-24-2-5p	ENST00000473483.1|ENSG00000163395.16|OTTHUMG00000035728.5|OTTHUMT00000086893.1|IGFN1-206|IGFN1|3588|retained_intron|	target from/to=[937,961]	-35.3	GTGGGCAGCAGTGACAGGGAGGCCC	TGGCCTCCCTGGGCTCTGCCTCC	..((((((.(((..((((((((((.	.)))))))))).)))))))))..	19	25	0.315	1
moR-150-3p	ENST00000473483.1|ENSG00000163395.16|OTTHUMG00000035728.5|OTTHUMT00000086893.1|IGFN1-206|IGFN1|3588|retained_intron|	target from/to=[1924,1953]	-31.7	CGGGTCACAGCTGTGGCTCCCTCAGGTCCC	GGGACCTGGGGACCCCGGCACCGGCAGG	.........((((.((.((((.((((((((	)))))))))))).)))))).........	18	30	0.22	1
moR-24-2-5p	ENST00000473483.1|ENSG00000163395.16|OTTHUMG00000035728.5|OTTHUMT00000086893.1|IGFN1-206|IGFN1|3588|retained_intron|	target from/to=[2232,2255]	-20.6	GACAGCAGTTAATGAAGGAGGCCA	TGGCCTCCCTGGGCTCTGCCTCC	....((((....(.(.((((((((	)))))))).).)...))))....	14	24	0.117	1
moR-24-2-5p	ENST00000473483.1|ENSG00000163395.16|OTTHUMG00000035728.5|OTTHUMT00000086893.1|IGFN1-206|IGFN1|3588|retained_intron|	target from/to=[3425,3447]	-26.9	GGAGGGAAGAGGAGAGGAGGTCA	TGGCCTCCCTGGGCTCTGCCTCC	(((((..((((.((.((((((((	))))))))))...)))).)))))	19	23	0.109	1
moR-6724-1-5p	ENST00000473483.1|ENSG00000163395.16|OTTHUMG00000035728.5|OTTHUMT00000086893.1|IGFN1-206|IGFN1|3588|retained_intron|	target from/to=[3477,3508]	-27.2	GGTCGTGTGTGTGGGTGGGGGCAGCCTCCACC	TGTGGGGGAGAGGCTGTCGCTGCGCTTCTGGGCC	.(((....(((..(.(((.(((..(((((((.	.)))))))....))).))))..))).....))).	20	32	0.0127	1
moR-24-2-5p	ENST00000367282.5|ENSG00000170075.8|OTTHUMG00000035924.2|OTTHUMT00000087496.2|GPR37L1-201|GPR37L1|6588|protein_coding|	target from/to=[242,266]	-26.4	AGGGGCACCGAGGATGAGGAGGCCA	TGGCCTCCCTGGGCTCTGCCTCC	.((((((..(((..(..(((((((.	.)))))))..)..))))))))).	17	25	0.00354	1
moR-6724-1-5p	ENST00000367282.5|ENSG00000170075.8|OTTHUMG00000035924.2|OTTHUMT00000087496.2|GPR37L1-201|GPR37L1|6588|protein_coding|	target from/to=[1498,1527]	-29.3	CTTCCACAAGCCCAGGGAGTCACCCCCACT	TGTGGGGGAGAGGCTGTCGCTGCGCTTCTGGGCC	...(((.((((.(((.(((((.(((((((.	.)))))))...)))..)).))).)))).)))...	22	30	0.0356	1
moR-6724-1-5p	ENST00000367282.5|ENSG00000170075.8|OTTHUMG00000035924.2|OTTHUMT00000087496.2|GPR37L1-201|GPR37L1|6588|protein_coding|	target from/to=[1568,1598]	-29.8	GGGGAGGGAGGGAGAGGCCGCCACCCCCGCC	TGTGGGGGAGAGGCTGTCGCTGCGCTTCTGGGCC	.....((((((.((.(((.(((.(((((((.	.)))))))...))).))).)).).))))).....	21	31	0.0356	1
moR-24-2-5p	ENST00000367282.5|ENSG00000170075.8|OTTHUMG00000035924.2|OTTHUMT00000087496.2|GPR37L1-201|GPR37L1|6588|protein_coding|	target from/to=[1565,1587]	-28.1	GGTGGGGAGGGAGGGAGAGGCCG	TGGCCTCCCTGGGCTCTGCCTCC	((.(((.((((.(((.(((((((	))))))))))...)))).)))))	19	23	0.0356	1
moR-24-2-5p	ENST00000367282.5|ENSG00000170075.8|OTTHUMG00000035924.2|OTTHUMT00000087496.2|GPR37L1-201|GPR37L1|6588|protein_coding|	target from/to=[5621,5644]	-25.4	TTTTCCAGGGTGAAGGAGAGGCCG	TGGCCTCCCTGGGCTCTGCCTCC	.....((((((..(((.(((((((	))))))))))..)))))).....	16	24	0.0647	1
moR-24-2-5p	ENST00000473185.1|ENSG00000133048.12|OTTHUMG00000042122.2|OTTHUMT00000100266.1|CHI3L1-204|CHI3L1|1920|retained_intron|	target from/to=[1117,1140]	-22.2	GGACAAAGAGAAAGAAGGAGGCCC	TGGCCTCCCTGGGCTCTGCCTCC	(((...((((..((..(((((((.	.)))))))))...))))...)))	16	24	0.23	1
moR-24-2-5p	ENST00000255409.7|ENSG00000133048.12|OTTHUMG00000042122.2|OTTHUMT00000100265.1|CHI3L1-201|CHI3L1|1792|protein_coding|	target from/to=[72,98]	-23	AGGAGCCGTGGGCAAGGGAAGAGGCCA	TGGCCTCCCTGGGCTCTGCCTCC	....((...((((..(((..(((((((	))))))))))..)))).))....	16	27	0.000809	1
moR-6724-1-5p	ENST00000472064.1|ENSG00000133048.12|OTTHUMG00000042122.2|OTTHUMT00000100267.1|CHI3L1-203|CHI3L1|890|retained_intron|	target from/to=[751,780]	-24	TGTCCTCAGTGTCAACCAGCAGGCCTCACA	TGTGGGGGAGAGGCTGTCGCTGCGCTTCTGGGCC	.((((..(((((....((((...(((((((	))))))).....)))).....)))))...)))).	20	30	0.101	1
moR-24-2-5p	ENST00000264515.10|ENSG00000117222.13|OTTHUMG00000037104.1|OTTHUMT00000090077.1|RBBP5-201|RBBP5|4404|protein_coding|	target from/to=[3077,3099]	-23.7	AATCCCAGCACTTTGGGAGGCCA	TGGCCTCCCTGGGCTCTGCCTCC	.....(((..((..(((((((((	)))))))))..))..))).....	14	23	0.0431	1
moR-24-2-5p	ENST00000264515.10|ENSG00000117222.13|OTTHUMG00000037104.1|OTTHUMT00000090077.1|RBBP5-201|RBBP5|4404|protein_coding|	target from/to=[4036,4058]	-26.7	AATCCCAGCACTTGGGGAGGCCG	TGGCCTCCCTGGGCTCTGCCTCC	.....(((..((..(((((((((	)))))))))..))..))).....	14	23	0.00905	1
moR-24-2-5p	ENST00000264515.10|ENSG00000117222.13|OTTHUMG00000037104.1|OTTHUMT00000090077.1|RBBP5-201|RBBP5|4404|protein_coding|	target from/to=[4057,4082]	-20	CGAGGCTGGTGGATCATCTGAGGTCA	TGGCCTCCCTGGGCTCTGCCTCC	.(((((.((.((..((...(((((((	)))))))..))..))))))))).	18	26	0.00905	1
moR-24-2-5p	ENST00000367164.1|ENSG00000117222.13|OTTHUMG00000037104.1|OTTHUMT00000090078.1|RBBP5-202|RBBP5|4290|protein_coding|	target from/to=[2963,2985]	-23.7	AATCCCAGCACTTTGGGAGGCCA	TGGCCTCCCTGGGCTCTGCCTCC	.....(((..((..(((((((((	)))))))))..))..))).....	14	23	0.0431	1
moR-24-2-5p	ENST00000367164.1|ENSG00000117222.13|OTTHUMG00000037104.1|OTTHUMT00000090078.1|RBBP5-202|RBBP5|4290|protein_coding|	target from/to=[3922,3944]	-26.7	AATCCCAGCACTTGGGGAGGCCG	TGGCCTCCCTGGGCTCTGCCTCC	.....(((..((..(((((((((	)))))))))..))..))).....	14	23	0.00905	1
moR-24-2-5p	ENST00000367164.1|ENSG00000117222.13|OTTHUMG00000037104.1|OTTHUMT00000090078.1|RBBP5-202|RBBP5|4290|protein_coding|	target from/to=[3943,3968]	-20	CGAGGCTGGTGGATCATCTGAGGTCA	TGGCCTCCCTGGGCTCTGCCTCC	.(((((.((.((..((...(((((((	)))))))..))..))))))))).	18	26	0.00905	1
moR-6724-1-5p	ENST00000294981.8|ENSG00000162889.10|OTTHUMG00000036342.2|OTTHUMT00000088466.1|MAPKAPK2-201|MAPKAPK2|2171|protein_coding|	target from/to=[377,408]	-28.7	CCCCCGGCGCAGCCGCCGCCGCCGCCCCCGCA	TGTGGGGGAGAGGCTGTCGCTGCGCTTCTGGGCC	...........((.((.((.(((.((((((((	))))))))...))).)).)).))...........	17	32	0.0673	1
moR-6724-1-5p	ENST00000367103.3|ENSG00000162889.10|OTTHUMG00000036342.2|OTTHUMT00000088465.1|MAPKAPK2-202|MAPKAPK2|2961|protein_coding|	target from/to=[284,315]	-28.7	CCCCCGGCGCAGCCGCCGCCGCCGCCCCCGCA	TGTGGGGGAGAGGCTGTCGCTGCGCTTCTGGGCC	...........((.((.((.(((.((((((((	))))))))...))).)).)).))...........	17	32	0.0675	1
moR-150-3p	ENST00000358170.6|ENSG00000117335.19|OTTHUMG00000036397.15|OTTHUMT00000088588.3|CD46-205|CD46|3371|protein_coding|	target from/to=[1081,1107]	-27.5	TCTCCAGCGTCCAGTGCCTCAGGTCCT	GGGACCTGGGGACCCCGGCACCGGCAGG	(((((.(.(((..(..(((((((((((	)))))))))))..)..))).).)).)))	21	27	0.0475	1
moR-150-3p	ENST00000354848.5|ENSG00000117335.19|OTTHUMG00000036397.15|OTTHUMT00000088683.2|CD46-203|CD46|3233|protein_coding|	target from/to=[1036,1062]	-27.5	TCTCCAGCGTCCAGTGCCTCAGGTCCT	GGGACCTGGGGACCCCGGCACCGGCAGG	(((((.(.(((..(..(((((((((((	)))))))))))..)..))).).)).)))	21	27	0.0475	1
moR-150-3p	ENST00000367042.5|ENSG00000117335.19|OTTHUMG00000036397.15|OTTHUMT00000088685.2|CD46-208|CD46|3326|protein_coding|	target from/to=[1036,1062]	-27.5	TCTCCAGCGTCCAGTGCCTCAGGTCCT	GGGACCTGGGGACCCCGGCACCGGCAGG	(((((.(.(((..(..(((((((((((	)))))))))))..)..))).).)).)))	21	27	0.0475	1
moR-150-3p	ENST00000322875.8|ENSG00000117335.19|OTTHUMG00000036397.15|OTTHUMT00000088893.1|CD46-201|CD46|3278|protein_coding|	target from/to=[1081,1107]	-27.5	TCTCCAGCGTCCAGTGCCTCAGGTCCT	GGGACCTGGGGACCCCGGCACCGGCAGG	(((((.(.(((..(..(((((((((((	)))))))))))..)..))).).)).)))	21	27	0.0475	1
moR-150-3p	ENST00000367047.5|ENSG00000117335.19|OTTHUMG00000036397.15|OTTHUMT00000088894.1|CD46-209|CD46|3089|protein_coding|	target from/to=[892,918]	-27.5	TCTCCAGCGTCCAGTGCCTCAGGTCCT	GGGACCTGGGGACCCCGGCACCGGCAGG	(((((.(.(((..(..(((((((((((	)))))))))))..)..))).).)).)))	21	27	0.0475	1
moR-6724-1-5p	ENST00000469535.5|ENSG00000117335.19|OTTHUMG00000036397.15|OTTHUMT00000088895.1|CD46-212|CD46|7826|processed_transcript|	target from/to=[5371,5400]	-20.1	CAGGCGTGAGCCACCACACCCATCCTCACA	TGTGGGGGAGAGGCTGTCGCTGCGCTTCTGGGCC	....((.(((((((.((((((..(((((((	)))))))..).)).))).).)).)))).))....	22	30	0.00541	1
moR-150-3p	ENST00000496723.1|ENSG00000117335.19|OTTHUMG00000036397.15|OTTHUMT00000357804.1|CD46-218|CD46|661|retained_intron|	target from/to=[598,624]	-27.5	TCTCCAGCGTCCAGTGCCTCAGGTCCT	GGGACCTGGGGACCCCGGCACCGGCAGG	(((((.(.(((..(..(((((((((((	)))))))))))..)..))).).)).)))	21	27	0.0453	1
moR-6724-1-5p	ENST00000488596.5|ENSG00000117335.19|OTTHUMG00000036397.15|OTTHUMT00000088688.9|CD46-215|CD46|872|processed_transcript|	target from/to=[1,30]	-20.1	CAGGCGTGAGCCACCACACCCATCCTCACA	TGTGGGGGAGAGGCTGTCGCTGCGCTTCTGGGCC	....((.(((((((.((((((..(((((((	)))))))..).)).))).).)).)))).))....	22	30	0.00523	1
moR-6724-1-5p	ENST00000608023.5|ENSG00000203709.11|OTTHUMG00000036553.3|OTTHUMT00000088901.2|MIR29B2CHG-203|MIR29B2CHG|15145|lincRNA|	target from/to=[741,775]	-30.3	CCAGTGTGGGCTGCTCCCTCCAGCCTTCCCCCATC	TGTGGGGGAGAGGCTGTCGCTGCGCTTCTGGGCC	.......((((.((...(..((((((((((((((.	.)))))))).))))))..)..)))))).......	21	35	0.00552	1
moR-24-2-5p	ENST00000608023.5|ENSG00000203709.11|OTTHUMG00000036553.3|OTTHUMT00000088901.2|MIR29B2CHG-203|MIR29B2CHG|15145|lincRNA|	target from/to=[1446,1468]	-30.5	GGCCTGCAGAATCAGGGAGGTCA	TGGCCTCCCTGGGCTCTGCCTCC	((...(((((.((((((((((((	))))))))))))..)))))..))	19	23	0.0491	1
moR-6724-1-5p	ENST00000608023.5|ENSG00000203709.11|OTTHUMG00000036553.3|OTTHUMT00000088901.2|MIR29B2CHG-203|MIR29B2CHG|15145|lincRNA|	target from/to=[8794,8827]	-22.1	GAATGCACTAGACTGTGAAACTTCCTCCTCCACC	TGTGGGGGAGAGGCTGTCGCTGCGCTTCTGGGCC	..............((((..((((.((((((((.	.))))))))))))...))))..............	16	34	0.00339	1
moR-6724-1-5p	ENST00000487977.1|ENSG00000203709.11|OTTHUMG00000036553.3|OTTHUMT00000088902.1|MIR29B2CHG-202|MIR29B2CHG|3197|lincRNA|	target from/to=[835,869]	-30.3	CCAGTGTGGGCTGCTCCCTCCAGCCTTCCCCCATC	TGTGGGGGAGAGGCTGTCGCTGCGCTTCTGGGCC	.......((((.((...(..((((((((((((((.	.)))))))).))))))..)..)))))).......	21	35	0.0055	1
moR-24-2-5p	ENST00000487977.1|ENSG00000203709.11|OTTHUMG00000036553.3|OTTHUMT00000088902.1|MIR29B2CHG-202|MIR29B2CHG|3197|lincRNA|	target from/to=[1540,1562]	-30.5	GGCCTGCAGAATCAGGGAGGTCA	TGGCCTCCCTGGGCTCTGCCTCC	((...(((((.((((((((((((	))))))))))))..)))))..))	19	23	0.0488	1
moR-6724-1-5p	ENST00000310833.11|ENSG00000174059.16|OTTHUMG00000036565.2|OTTHUMT00000088933.2|CD34-201|CD34|8246|protein_coding|	target from/to=[1521,1557]	-20.2	CACCCCTCTCTGCATCTGACCACGTGCTACCCCCATG	TGTGGGGGAGAGGCTGTCGCTGCGCTTCTGGGCC	..........((((..((((..(.(.((.(((((((.	.)))))))))).)..)))).))))..........	19	37	0.0126	1
moR-150-3p	ENST00000310833.11|ENSG00000174059.16|OTTHUMG00000036565.2|OTTHUMT00000088933.2|CD34-201|CD34|8246|protein_coding|	target from/to=[2227,2252]	-23.2	TAGGCAGGACCATGGGACCAGGTCTT	GGGACCTGGGGACCCCGGCACCGGCAGG	...((.((.((..(((.((((((((.	.))))))))...))).))..)).))...	17	26	0.214	1
moR-150-3p	ENST00000310833.11|ENSG00000174059.16|OTTHUMG00000036565.2|OTTHUMT00000088933.2|CD34-201|CD34|8246|protein_coding|	target from/to=[2491,2520]	-34.1	GCTGCCTCTTCTGTGGGTGACCCAGGTCCT	GGGACCTGGGGACCCCGGCACCGGCAGG	...(((....(((.((((..((((((((((	)))))))))).)))))))....)))...	20	30	0.138	1
moR-6724-1-5p	ENST00000310833.11|ENSG00000174059.16|OTTHUMG00000036565.2|OTTHUMT00000088933.2|CD34-201|CD34|8246|protein_coding|	target from/to=[3404,3436]	-23.3	GACCTTTCCCTTCAGCACTCCTCCACCCCCATC	TGTGGGGGAGAGGCTGTCGCTGCGCTTCTGGGCC	.............(((((.((((..(((((((.	.))))))).))))..)).))).............	16	33	0.0668	1
moR-6724-1-5p	ENST00000310833.11|ENSG00000174059.16|OTTHUMG00000036565.2|OTTHUMT00000088933.2|CD34-201|CD34|8246|protein_coding|	target from/to=[4665,4702]	-20.7	TGCAACAGGATGCTGCTTCTCTTCCTAAAGCCCCCATC	TGTGGGGGAGAGGCTGTCGCTGCGCTTCTGGGCC	..........(((.((....(..(((....(((((((.	.)))))))..)))..)..)).)))..........	16	38	0.38	1
moR-24-2-5p	ENST00000310833.11|ENSG00000174059.16|OTTHUMG00000036565.2|OTTHUMT00000088933.2|CD34-201|CD34|8246|protein_coding|	target from/to=[5164,5188]	-29.6	GGGGGTGGGGAGAGGCAGGAGGTCA	TGGCCTCCCTGGGCTCTGCCTCC	(((((..(((...((..((((((((	))))))))))...)))..)))))	18	25	0.101	1
moR-6724-1-5p	ENST00000485761.1|ENSG00000174059.16|OTTHUMG00000036565.2|OTTHUMT00000088936.1|CD34-204|CD34|915|processed_transcript|	target from/to=[613,648]	-22.5	AGGCTGGATGCTGCTTCTCTTCCTAAAGCCCCCATC	TGTGGGGGAGAGGCTGTCGCTGCGCTTCTGGGCC	.....(((.((.((....(..(((....(((((((.	.)))))))..)))..).....)))).))).....	18	36	0.196	1
moR-6724-1-5p	ENST00000367036.7|ENSG00000174059.16|OTTHUMG00000036565.2|OTTHUMT00000088935.2|CD34-203|CD34|2538|protein_coding|	target from/to=[1380,1416]	-20.2	CACCCCTCTCTGCATCTGACCACGTGCTACCCCCATG	TGTGGGGGAGAGGCTGTCGCTGCGCTTCTGGGCC	..........((((..((((..(.(.((.(((((((.	.)))))))))).)..)))).))))..........	19	37	0.0125	1
moR-150-3p	ENST00000367036.7|ENSG00000174059.16|OTTHUMG00000036565.2|OTTHUMT00000088935.2|CD34-203|CD34|2538|protein_coding|	target from/to=[2086,2111]	-23.2	TAGGCAGGACCATGGGACCAGGTCTT	GGGACCTGGGGACCCCGGCACCGGCAGG	...((.((.((..(((.((((((((.	.))))))))...))).))..)).))...	17	26	0.213	1
moR-150-3p	ENST00000367036.7|ENSG00000174059.16|OTTHUMG00000036565.2|OTTHUMT00000088935.2|CD34-203|CD34|2538|protein_coding|	target from/to=[2350,2379]	-34.1	GCTGCCTCTTCTGTGGGTGACCCAGGTCCT	GGGACCTGGGGACCCCGGCACCGGCAGG	...(((....(((.((((..((((((((((	)))))))))).)))))))....)))...	20	30	0.137	1
moR-6724-1-5p	ENST00000356522.4|ENSG00000174059.16|OTTHUMG00000036565.2|OTTHUMT00000088934.1|CD34-202|CD34|2874|protein_coding|	target from/to=[1344,1375]	-21.2	GCTGCACCCTCCCTCCGATCCTTCCTCCCACC	TGTGGGGGAGAGGCTGTCGCTGCGCTTCTGGGCC	...............(((((((..(((((((.	.)))))))..)))..))))...............	14	32	0.000354	1
moR-6724-1-5p	ENST00000356522.4|ENSG00000174059.16|OTTHUMG00000036565.2|OTTHUMT00000088934.1|CD34-202|CD34|2874|protein_coding|	target from/to=[1716,1752]	-20.2	CACCCCTCTCTGCATCTGACCACGTGCTACCCCCATG	TGTGGGGGAGAGGCTGTCGCTGCGCTTCTGGGCC	..........((((..((((..(.(.((.(((((((.	.)))))))))).)..)))).))))..........	19	37	0.0126	1
moR-150-3p	ENST00000356522.4|ENSG00000174059.16|OTTHUMG00000036565.2|OTTHUMT00000088934.1|CD34-202|CD34|2874|protein_coding|	target from/to=[2422,2447]	-23.2	TAGGCAGGACCATGGGACCAGGTCTT	GGGACCTGGGGACCCCGGCACCGGCAGG	...((.((.((..(((.((((((((.	.))))))))...))).))..)).))...	17	26	0.213	1
moR-150-3p	ENST00000356522.4|ENSG00000174059.16|OTTHUMG00000036565.2|OTTHUMT00000088934.1|CD34-202|CD34|2874|protein_coding|	target from/to=[2686,2715]	-34.1	GCTGCCTCTTCTGTGGGTGACCCAGGTCCT	GGGACCTGGGGACCCCGGCACCGGCAGG	...(((....(((.((((..((((((((((	)))))))))).)))))))....)))...	20	30	0.137	1
moR-6724-1-5p	ENST00000400959.7|ENSG00000009790.14|OTTHUMG00000036480.7|OTTHUMT00000098591.2|TRAF3IP3-205|TRAF3IP3|1854|protein_coding|	target from/to=[799,832]	-27.8	ACCTCTCCTCACAGGCTGGGGGCCTTCCTCCACA	TGTGGGGGAGAGGCTGTCGCTGCGCTTCTGGGCC	..............((.((.((((((((((((((	))))))))).))))).))))..............	18	34	0.34	1
moR-6724-1-5p	ENST00000367025.7|ENSG00000009790.14|OTTHUMG00000036480.7|OTTHUMT00000088733.1|TRAF3IP3-203|TRAF3IP3|2243|protein_coding|	target from/to=[842,875]	-27.8	ACCTCTCCTCACAGGCTGGGGGCCTTCCTCCACA	TGTGGGGGAGAGGCTGTCGCTGCGCTTCTGGGCC	..............((.((.((((((((((((((	))))))))).))))).))))..............	18	34	0.341	1
moR-6724-1-5p	ENST00000478359.5|ENSG00000009790.14|OTTHUMG00000036480.7|OTTHUMT00000357972.1|TRAF3IP3-213|TRAF3IP3|1860|nonsense_mediated_decay|	target from/to=[825,858]	-27.8	ACCTCTCCTCACAGGCTGGGGGCCTTCCTCCACA	TGTGGGGGAGAGGCTGTCGCTGCGCTTCTGGGCC	..............((.((.((((((((((((((	))))))))).))))).))))..............	18	34	0.34	1
moR-6724-1-5p	ENST00000367026.7|ENSG00000009790.14|OTTHUMG00000036480.7|OTTHUMT00000357971.1|TRAF3IP3-204|TRAF3IP3|2058|protein_coding|	target from/to=[652,685]	-27.8	ACCTCTCCTCACAGGCTGGGGGCCTTCCTCCACA	TGTGGGGGAGAGGCTGTCGCTGCGCTTCTGGGCC	..............((.((.((((((((((((((	))))))))).))))).))))..............	18	34	0.341	1
moR-6724-1-5p	ENST00000367024.5|ENSG00000009790.14|OTTHUMG00000036480.7|OTTHUMT00000088734.2|TRAF3IP3-202|TRAF3IP3|2331|protein_coding|	target from/to=[938,971]	-27.8	ACCTCTCCTCACAGGCTGGGGGCCTTCCTCCACA	TGTGGGGGAGAGGCTGTCGCTGCGCTTCTGGGCC	..............((.((.((((((((((((((	))))))))).))))).))))..............	18	34	0.341	1
moR-6724-1-5p	ENST00000476050.5|ENSG00000009790.14|OTTHUMG00000036480.7|OTTHUMT00000088735.1|TRAF3IP3-211|TRAF3IP3|3302|retained_intron|	target from/to=[2520,2550]	-32	CCCTCTGGGCCAGATCACAGCTGCTCCCACA	TGTGGGGGAGAGGCTGTCGCTGCGCTTCTGGGCC	..(((.(((((((...((((((.((((((((	))))))))...))))))..))).))))..)))..	24	31	0.00409	1
moR-6724-1-5p	ENST00000473303.1|ENSG00000174606.13|OTTHUMG00000036927.3|OTTHUMT00000099338.1|ANGEL2-204|ANGEL2|2135|processed_transcript|	target from/to=[663,693]	-28.1	TTTTAAGAAATTGCCACAGCCAACCCCCACT	TGTGGGGGAGAGGCTGTCGCTGCGCTTCTGGGCC	.....((((...((.((((((..(((((((.	.)))))))...)))))).)).....)))).....	19	31	0.0135	1
moR-6724-1-5p	ENST00000360254.3|ENSG00000154309.8|OTTHUMG00000037893.2|OTTHUMT00000092513.2|DISP1-202|DISP1|1069|processed_transcript|	target from/to=[890,922]	-20.1	GCCCAGTCTGTGTAAAGCTGCTAAGCCCTCACC	TGTGGGGGAGAGGCTGTCGCTGCGCTTCTGGGCC	.........(((((..((.(((...(((((((.	.)))))))...))).))...))))).........	17	33	0.0367	1
moR-6724-1-5p	ENST00000284476.7|ENSG00000154309.8|OTTHUMG00000037893.2|OTTHUMT00000092512.2|DISP1-201|DISP1|4762|protein_coding|	target from/to=[1505,1538]	-27.7	AGCTTTAAAATACAGCATGCTCTTCTCTCCCACA	TGTGGGGGAGAGGCTGTCGCTGCGCTTCTGGGCC	............((((..((.(((((((((((((	)))))))))))))..)).))))............	19	34	0.0823	1
moR-150-3p	ENST00000540964.5|ENSG00000187554.12|OTTHUMG00000037937.6|-|TLR5-205|TLR5|4088|protein_coding|	target from/to=[568,596]	-29.9	TGCAACCTCACCCAGGTCCCCCAGGTCCT	GGGACCTGGGGACCCCGGCACCGGCAGG	..............(((((((.(((((((	))))))))))))))..............	14	29	0.0169	1
moR-150-3p	ENST00000642603.1|ENSG00000187554.12|OTTHUMG00000037937.6|OTTHUMT00000092596.4|TLR5-207|TLR5|4267|protein_coding|	target from/to=[747,775]	-29.9	TGCAACCTCACCCAGGTCCCCCAGGTCCT	GGGACCTGGGGACCCCGGCACCGGCAGG	..............(((((((.(((((((	))))))))))))))..............	14	29	0.0169	1
moR-150-3p	ENST00000366881.6|ENSG00000187554.12|OTTHUMG00000037937.6|OTTHUMT00000497341.1|TLR5-201|TLR5|3334|protein_coding|	target from/to=[713,741]	-29.9	TGCAACCTCACCCAGGTCCCCCAGGTCCT	GGGACCTGGGGACCCCGGCACCGGCAGG	..............(((((((.(((((((	))))))))))))))..............	14	29	0.0169	1
moR-150-3p	ENST00000645434.1|ENSG00000187554.12|OTTHUMG00000037937.6|OTTHUMT00000497342.1|TLR5-208|TLR5|2847|protein_coding|	target from/to=[627,655]	-29.9	TGCAACCTCACCCAGGTCCCCCAGGTCCT	GGGACCTGGGGACCCCGGCACCGGCAGG	..............(((((((.(((((((	))))))))))))))..............	14	29	0.0169	1
moR-6724-1-5p	ENST00000646044.1|ENSG00000187554.12|OTTHUMG00000037937.6|OTTHUMT00000497344.1|TLR5-209|TLR5|3290|processed_transcript|	target from/to=[1578,1611]	-25.6	CCTCCAGACCCTATTCTACTGCCTCACTCCCACA	TGTGGGGGAGAGGCTGTCGCTGCGCTTCTGGGCC	.................((.(((((.((((((((	)))))))).))))).)).................	15	34	0.149	1
moR-6724-1-5p	ENST00000391878.6|ENSG00000143514.16|OTTHUMG00000037379.4|OTTHUMT00000090986.3|TP53BP2-202|TP53BP2|4741|protein_coding|	target from/to=[158,191]	-27.2	CGGGCGGCCTCGCTCTCCGCTCCCCTCCCCCGCA	TGTGGGGGAGAGGCTGTCGCTGCGCTTCTGGGCC	..........(((...(.((..((((((((((((	)))))))))).))..)).)..)))..........	18	34	0.0163	1
moR-6724-1-5p	ENST00000343537.11|ENSG00000143514.16|OTTHUMG00000037379.4|OTTHUMT00000090985.3|TP53BP2-201|TP53BP2|4651|protein_coding|	target from/to=[200,233]	-27.2	CGGGCGGCCTCGCTCTCCGCTCCCCTCCCCCGCA	TGTGGGGGAGAGGCTGTCGCTGCGCTTCTGGGCC	..........(((...(.((..((((((((((((	)))))))))).))..)).)..)))..........	18	34	0.0163	1
moR-6724-1-5p	ENST00000465119.1|ENSG00000143514.16|OTTHUMG00000037379.4|OTTHUMT00000357656.1|TP53BP2-205|TP53BP2|465|nonsense_mediated_decay|	target from/to=[182,215]	-27.2	CGGGCGGCCTCGCTCTCCGCTCCCCTCCCCCGCA	TGTGGGGGAGAGGCTGTCGCTGCGCTTCTGGGCC	..........(((...(.((..((((((((((((	)))))))))).))..)).)..)))..........	18	34	0.0147	1
moR-6724-1-5p	ENST00000272167.9|ENSG00000143819.12|OTTHUMG00000037743.4|-|EPHX1-201|EPHX1|1660|protein_coding|	target from/to=[1454,1485]	-24.3	CCCTCTCCCCCCGCCTGCCACCTCCCCCCACA	TGTGGGGGAGAGGCTGTCGCTGCGCTTCTGGGCC	..................((((((((((((((	)))))))).)))).))..................	14	32	0.00168	1
moR-6724-1-5p	ENST00000614058.4|ENSG00000143819.12|OTTHUMG00000037743.4|-|EPHX1-206|EPHX1|1789|protein_coding|	target from/to=[1583,1614]	-24.3	CCCTCTCCCCCCGCCTGCCACCTCCCCCCACA	TGTGGGGGAGAGGCTGTCGCTGCGCTTCTGGGCC	..................((((((((((((((	)))))))).)))).))..................	14	32	0.00168	1
moR-6724-1-5p	ENST00000366837.5|ENSG00000143819.12|OTTHUMG00000037743.4|OTTHUMT00000092064.2|EPHX1-202|EPHX1|1780|protein_coding|	target from/to=[1570,1601]	-24.3	CCCTCTCCCCCCGCCTGCCACCTCCCCCCACA	TGTGGGGGAGAGGCTGTCGCTGCGCTTCTGGGCC	..................((((((((((((((	)))))))).)))).))..................	14	32	0.00168	1
moR-24-2-5p	ENST00000478402.5|ENSG00000143811.18|OTTHUMG00000037506.5|OTTHUMT00000091315.1|PYCR2-206|PYCR2|3149|retained_intron|	target from/to=[1546,1572]	-29.4	GGGGTTCAGCTGCTCCCTGGGAGGCCT	TGGCCTCCCTGGGCTCTGCCTCC	((((..(((..((((...((((((((.	.)))))))).)))).))).))))	19	27	0.0118	1
moR-6724-1-5p	ENST00000478402.5|ENSG00000143811.18|OTTHUMG00000037506.5|OTTHUMT00000091315.1|PYCR2-206|PYCR2|3149|retained_intron|	target from/to=[1889,1923]	-27.3	GTGCCCTGGCCACTCATTCGGCTCTCTCCCTCACC	TGTGGGGGAGAGGCTGTCGCTGCGCTTCTGGGCC	..................((((.(((((((((((.	.)))))))))))))))..................	15	35	0.00311	1
moR-24-2-5p	ENST00000446534.1|ENSG00000143811.18|OTTHUMG00000037506.5|OTTHUMT00000091321.2|PYCR2-202|PYCR2|1341|retained_intron|	target from/to=[619,645]	-29.4	GGGGTTCAGCTGCTCCCTGGGAGGCCT	TGGCCTCCCTGGGCTCTGCCTCC	((((..(((..((((...((((((((.	.)))))))).)))).))).))))	19	27	0.0116	1
moR-21-5p	ENST00000441264.1|ENSG00000236994.1|OTTHUMG00000037559.1|OTTHUMT00000091527.1|YBX1P9-201|YBX1P9|679|processed_pseudogene|	target from/to=[239,260]	-21.1	CTGCAAGGCAGTAAACGTGGAG	CTCCATGGCTGTACCACCTTGTCGG	((((((((..(((..(((((((	)))))))....)))..))))).)))	18	22	0.0788	1
moR-6724-1-5p	ENST00000472617.5|ENSG00000143793.12|OTTHUMG00000037793.2|OTTHUMT00000092246.1|C1orf35-204|C1orf35|3554|processed_transcript|	target from/to=[54,87]	-23.4	TAATGGGCTCAAAACTGACCAGGTCTTCCCCACA	TGTGGGGGAGAGGCTGTCGCTGCGCTTCTGGGCC	...............((((.((.(((((((((((	)))))))))))..))))))...............	17	34	0.379	1
moR-6724-1-5p	ENST00000474953.5|ENSG00000054267.21|OTTHUMG00000039621.8|OTTHUMT00000095554.1|ARID4B-211|ARID4B|3463|nonsense_mediated_decay|	target from/to=[1923,1959]	-33.8	GACCACCAACCGACGGCGACAAACCTGCTCCCTCACC	TGTGGGGGAGAGGCTGTCGCTGCGCTTCTGGGCC	..........((.((((((((..(((.(((((((((.	.)))))))))))).))))))))))..........	22	37	0.0901	1
moR-6724-1-5p	ENST00000466653.1|ENSG00000054267.21|OTTHUMG00000039621.8|OTTHUMT00000095564.2|ARID4B-208|ARID4B|2315|retained_intron|	target from/to=[2248,2283]	-22.3	GGTTGCAATGAGCCGTGAATTTACCACTGCCCTACA	TGTGGGGGAGAGGCTGTCGCTGCGCTTCTGGGCC	...........((.((((.....((.((.(((((((	))))))).)).))...)))).))...........	17	36	0.346	1
moR-21-5p	ENST00000481485.5|ENSG00000116977.18|OTTHUMG00000039953.10|OTTHUMT00000099074.3|LGALS8-215|LGALS8|799|protein_coding|	target from/to=[331,355]	-20.5	CTGACAAACAACCTGCTCCGTGGAG	CTCCATGGCTGTACCACCTTGTCGG	(((((((......(((.((((((((	))))))))..))).....)))))))	18	25	0.0688	1
moR-21-5p	ENST00000454943.6|ENSG00000116977.18|OTTHUMG00000039953.10|OTTHUMT00000099075.3|LGALS8-213|LGALS8|846|protein_coding|	target from/to=[194,218]	-20.5	CTGACAAACAACCTGCTCCGTGGAG	CTCCATGGCTGTACCACCTTGTCGG	(((((((......(((.((((((((	))))))))..))).....)))))))	18	25	0.0688	1
moR-6724-1-5p	ENST00000527974.5|ENSG00000116977.18|OTTHUMG00000039953.10|OTTHUMT00000096623.5|LGALS8-222|LGALS8|1349|protein_coding|	target from/to=[828,860]	-23.1	CTGCCATTCGCTGCAAGGTTGAACACCCCCATG	TGTGGGGGAGAGGCTGTCGCTGCGCTTCTGGGCC	...(((..(((.((..((((...(.(((((((.	.))))))).).))))...)).)))....)))...	20	33	0.0197	1
moR-21-5p	ENST00000527974.5|ENSG00000116977.18|OTTHUMG00000039953.10|OTTHUMT00000096623.5|LGALS8-222|LGALS8|1349|protein_coding|	target from/to=[838,863]	-21.2	CTGCAAGGTTGAACACCCCCATGGGC	CTCCATGGCTGTACCACCTTGTCGG	(((((((((.(.(((...(((((((.	.))))))).))).).)))))).)))	20	26	0.0197	1
moR-6724-1-5p	ENST00000352231.6|ENSG00000116977.18|OTTHUMG00000039953.10|OTTHUMT00000099198.2|LGALS8-204|LGALS8|1402|protein_coding|	target from/to=[879,911]	-23.1	CTGCCATTCGCTGCAAGGTTGAACACCCCCATG	TGTGGGGGAGAGGCTGTCGCTGCGCTTCTGGGCC	...(((..(((.((..((((...(.(((((((.	.))))))).).))))...)).)))....)))...	20	33	0.0197	1
moR-21-5p	ENST00000352231.6|ENSG00000116977.18|OTTHUMG00000039953.10|OTTHUMT00000099198.2|LGALS8-204|LGALS8|1402|protein_coding|	target from/to=[889,914]	-21.2	CTGCAAGGTTGAACACCCCCATGGGC	CTCCATGGCTGTACCACCTTGTCGG	(((((((((.(.(((...(((((((.	.))))))).))).).)))))).)))	20	26	0.0197	1
moR-21-5p	ENST00000406509.7|ENSG00000116977.18|OTTHUMG00000039953.10|OTTHUMT00000096621.3|LGALS8-207|LGALS8|1035|protein_coding|	target from/to=[139,163]	-20.5	CTGACAAACAACCTGCTCCGTGGAG	CTCCATGGCTGTACCACCTTGTCGG	(((((((......(((.((((((((	))))))))..))).....)))))))	18	25	0.151	1
moR-21-5p	ENST00000526589.5|ENSG00000116977.18|OTTHUMG00000039953.10|OTTHUMT00000096364.4|LGALS8-219|LGALS8|6420|protein_coding|	target from/to=[371,395]	-20.5	CTGACAAACAACCTGCTCCGTGGAG	CTCCATGGCTGTACCACCTTGTCGG	(((((((......(((.((((((((	))))))))..))).....)))))))	18	25	0.0708	1
moR-6724-1-5p	ENST00000526589.5|ENSG00000116977.18|OTTHUMG00000039953.10|OTTHUMT00000096364.4|LGALS8-219|LGALS8|6420|protein_coding|	target from/to=[1199,1231]	-23.1	CTGCCATTCGCTGCAAGGTTGAACACCCCCATG	TGTGGGGGAGAGGCTGTCGCTGCGCTTCTGGGCC	...(((..(((.((..((((...(.(((((((.	.))))))).).))))...)).)))....)))...	20	33	0.02	1
moR-21-5p	ENST00000526589.5|ENSG00000116977.18|OTTHUMG00000039953.10|OTTHUMT00000096364.4|LGALS8-219|LGALS8|6420|protein_coding|	target from/to=[1209,1234]	-21.2	CTGCAAGGTTGAACACCCCCATGGGC	CTCCATGGCTGTACCACCTTGTCGG	(((((((((.(.(((...(((((((.	.))))))).))).).)))))).)))	20	26	0.02	1
moR-6724-1-5p	ENST00000526589.5|ENSG00000116977.18|OTTHUMG00000039953.10|OTTHUMT00000096364.4|LGALS8-219|LGALS8|6420|protein_coding|	target from/to=[4565,4598]	-35.1	AAGCAGGAGGCGCCACGGACCGCCTCCCTCCACA	TGTGGGGGAGAGGCTGTCGCTGCGCTTCTGGGCC	........(((((..((.((.(((((((((((((	)))))))).))))).))))..)))))........	22	34	0.055	1
moR-21-5p	ENST00000341872.10|ENSG00000116977.18|OTTHUMG00000039953.10|OTTHUMT00000096366.2|LGALS8-203|LGALS8|2437|protein_coding|	target from/to=[232,256]	-20.5	CTGACAAACAACCTGCTCCGTGGAG	CTCCATGGCTGTACCACCTTGTCGG	(((((((......(((.((((((((	))))))))..))).....)))))))	18	25	0.0704	1
moR-6724-1-5p	ENST00000341872.10|ENSG00000116977.18|OTTHUMG00000039953.10|OTTHUMT00000096366.2|LGALS8-203|LGALS8|2437|protein_coding|	target from/to=[934,966]	-23.1	CTGCCATTCGCTGCAAGGTTGAACACCCCCATG	TGTGGGGGAGAGGCTGTCGCTGCGCTTCTGGGCC	...(((..(((.((..((((...(.(((((((.	.))))))).).))))...)).)))....)))...	20	33	0.0199	1
moR-21-5p	ENST00000341872.10|ENSG00000116977.18|OTTHUMG00000039953.10|OTTHUMT00000096366.2|LGALS8-203|LGALS8|2437|protein_coding|	target from/to=[944,969]	-21.2	CTGCAAGGTTGAACACCCCCATGGGC	CTCCATGGCTGTACCACCTTGTCGG	(((((((((.(.(((...(((((((.	.))))))).))).).)))))).)))	20	26	0.0199	1
moR-21-5p	ENST00000416919.6|ENSG00000116977.18|OTTHUMG00000039953.10|-|LGALS8-208|LGALS8|6097|protein_coding|	target from/to=[232,256]	-20.5	CTGACAAACAACCTGCTCCGTGGAG	CTCCATGGCTGTACCACCTTGTCGG	(((((((......(((.((((((((	))))))))..))).....)))))))	18	25	0.0708	1
moR-6724-1-5p	ENST00000416919.6|ENSG00000116977.18|OTTHUMG00000039953.10|-|LGALS8-208|LGALS8|6097|protein_coding|	target from/to=[883,915]	-23.1	CTGCCATTCGCTGCAAGGTTGAACACCCCCATG	TGTGGGGGAGAGGCTGTCGCTGCGCTTCTGGGCC	...(((..(((.((..((((...(.(((((((.	.))))))).).))))...)).)))....)))...	20	33	0.02	1
moR-21-5p	ENST00000416919.6|ENSG00000116977.18|OTTHUMG00000039953.10|-|LGALS8-208|LGALS8|6097|protein_coding|	target from/to=[893,918]	-21.2	CTGCAAGGTTGAACACCCCCATGGGC	CTCCATGGCTGTACCACCTTGTCGG	(((((((((.(.(((...(((((((.	.))))))).))).).)))))).)))	20	26	0.02	1
moR-6724-1-5p	ENST00000416919.6|ENSG00000116977.18|OTTHUMG00000039953.10|-|LGALS8-208|LGALS8|6097|protein_coding|	target from/to=[4249,4282]	-35.1	AAGCAGGAGGCGCCACGGACCGCCTCCCTCCACA	TGTGGGGGAGAGGCTGTCGCTGCGCTTCTGGGCC	........(((((..((.((.(((((((((((((	)))))))).))))).))))..)))))........	22	34	0.055	1
moR-21-5p	ENST00000450372.6|ENSG00000116977.18|OTTHUMG00000039953.10|-|LGALS8-212|LGALS8|6281|protein_coding|	target from/to=[232,256]	-20.5	CTGACAAACAACCTGCTCCGTGGAG	CTCCATGGCTGTACCACCTTGTCGG	(((((((......(((.((((((((	))))))))..))).....)))))))	18	25	0.0708	1
moR-6724-1-5p	ENST00000450372.6|ENSG00000116977.18|OTTHUMG00000039953.10|-|LGALS8-212|LGALS8|6281|protein_coding|	target from/to=[1060,1092]	-23.1	CTGCCATTCGCTGCAAGGTTGAACACCCCCATG	TGTGGGGGAGAGGCTGTCGCTGCGCTTCTGGGCC	...(((..(((.((..((((...(.(((((((.	.))))))).).))))...)).)))....)))...	20	33	0.02	1
moR-21-5p	ENST00000450372.6|ENSG00000116977.18|OTTHUMG00000039953.10|-|LGALS8-212|LGALS8|6281|protein_coding|	target from/to=[1070,1095]	-21.2	CTGCAAGGTTGAACACCCCCATGGGC	CTCCATGGCTGTACCACCTTGTCGG	(((((((((.(.(((...(((((((.	.))))))).))).).)))))).)))	20	26	0.02	1
moR-6724-1-5p	ENST00000450372.6|ENSG00000116977.18|OTTHUMG00000039953.10|-|LGALS8-212|LGALS8|6281|protein_coding|	target from/to=[4426,4459]	-35.1	AAGCAGGAGGCGCCACGGACCGCCTCCCTCCACA	TGTGGGGGAGAGGCTGTCGCTGCGCTTCTGGGCC	........(((((..((.((.(((((((((((((	)))))))).))))).))))..)))))........	22	34	0.055	1
moR-21-5p	ENST00000366584.8|ENSG00000116977.18|OTTHUMG00000039953.10|OTTHUMT00000096365.2|LGALS8-206|LGALS8|4369|protein_coding|	target from/to=[417,441]	-20.5	CTGACAAACAACCTGCTCCGTGGAG	CTCCATGGCTGTACCACCTTGTCGG	(((((((......(((.((((((((	))))))))..))).....)))))))	18	25	0.0706	1
moR-6724-1-5p	ENST00000366584.8|ENSG00000116977.18|OTTHUMG00000039953.10|OTTHUMT00000096365.2|LGALS8-206|LGALS8|4369|protein_coding|	target from/to=[1119,1151]	-23.1	CTGCCATTCGCTGCAAGGTTGAACACCCCCATG	TGTGGGGGAGAGGCTGTCGCTGCGCTTCTGGGCC	...(((..(((.((..((((...(.(((((((.	.))))))).).))))...)).)))....)))...	20	33	0.02	1
moR-21-5p	ENST00000366584.8|ENSG00000116977.18|OTTHUMG00000039953.10|OTTHUMT00000096365.2|LGALS8-206|LGALS8|4369|protein_coding|	target from/to=[1129,1154]	-21.2	CTGCAAGGTTGAACACCCCCATGGGC	CTCCATGGCTGTACCACCTTGTCGG	(((((((((.(.(((...(((((((.	.))))))).))).).)))))).)))	20	26	0.02	1
moR-21-5p	ENST00000238181.11|ENSG00000116977.18|OTTHUMG00000039953.10|OTTHUMT00000096626.3|LGALS8-201|LGALS8|819|protein_coding|	target from/to=[143,167]	-20.5	CTGACAAACAACCTGCTCCGTGGAG	CTCCATGGCTGTACCACCTTGTCGG	(((((((......(((.((((((((	))))))))..))).....)))))))	18	25	0.0688	1
moR-6724-1-5p	ENST00000238181.11|ENSG00000116977.18|OTTHUMG00000039953.10|OTTHUMT00000096626.3|LGALS8-201|LGALS8|819|protein_coding|	target from/to=[668,700]	-23.1	CTGCCATTCGCTGCAAGGTTGAACACCCCCATG	TGTGGGGGAGAGGCTGTCGCTGCGCTTCTGGGCC	...(((..(((.((..((((...(.(((((((.	.))))))).).))))...)).)))....)))...	20	33	0.0194	1
moR-21-5p	ENST00000238181.11|ENSG00000116977.18|OTTHUMG00000039953.10|OTTHUMT00000096626.3|LGALS8-201|LGALS8|819|protein_coding|	target from/to=[678,703]	-21.2	CTGCAAGGTTGAACACCCCCATGGGC	CTCCATGGCTGTACCACCTTGTCGG	(((((((((.(.(((...(((((((.	.))))))).))).).)))))).)))	20	26	0.0194	1
moR-21-5p	ENST00000475670.2|ENSG00000116977.18|OTTHUMG00000039953.10|OTTHUMT00000096620.2|LGALS8-214|LGALS8|561|retained_intron|	target from/to=[47,71]	-20.5	CTGACAAACAACCTGCTCCGTGGAG	CTCCATGGCTGTACCACCTTGTCGG	(((((((......(((.((((((((	))))))))..))).....)))))))	18	25	0.0676	1
moR-6724-1-5p	ENST00000366583.6|ENSG00000116977.18|OTTHUMG00000039953.10|OTTHUMT00000096624.2|LGALS8-205|LGALS8|1547|retained_intron|	target from/to=[1501,1533]	-23.1	CTGCCATTCGCTGCAAGGTTGAACACCCCCATG	TGTGGGGGAGAGGCTGTCGCTGCGCTTCTGGGCC	...(((..(((.((..((((...(.(((((((.	.))))))).).))))...)).)))....)))...	20	33	0.0199	1
moR-21-5p	ENST00000366583.6|ENSG00000116977.18|OTTHUMG00000039953.10|OTTHUMT00000096624.2|LGALS8-205|LGALS8|1547|retained_intron|	target from/to=[1511,1536]	-21.2	CTGCAAGGTTGAACACCCCCATGGGC	CTCCATGGCTGTACCACCTTGTCGG	(((((((((.(.(((...(((((((.	.))))))).))).).)))))).)))	20	26	0.0199	1
moR-6724-1-5p	ENST00000323938.10|ENSG00000116977.18|OTTHUMG00000039953.10|OTTHUMT00000387049.1|LGALS8-202|LGALS8|1855|protein_coding|	target from/to=[613,645]	-23.1	CTGCCATTCGCTGCAAGGTTGAACACCCCCATG	TGTGGGGGAGAGGCTGTCGCTGCGCTTCTGGGCC	...(((..(((.((..((((...(.(((((((.	.))))))).).))))...)).)))....)))...	20	33	0.0199	1
moR-21-5p	ENST00000323938.10|ENSG00000116977.18|OTTHUMG00000039953.10|OTTHUMT00000387049.1|LGALS8-202|LGALS8|1855|protein_coding|	target from/to=[623,648]	-21.2	CTGCAAGGTTGAACACCCCCATGGGC	CTCCATGGCTGTACCACCTTGTCGG	(((((((((.(.(((...(((((((.	.))))))).))).).)))))).)))	20	26	0.0199	1
moR-6724-1-5p	ENST00000526634.5|ENSG00000116977.18|OTTHUMG00000039953.10|OTTHUMT00000096622.5|LGALS8-220|LGALS8|1852|protein_coding|	target from/to=[816,848]	-23.1	CTGCCATTCGCTGCAAGGTTGAACACCCCCATG	TGTGGGGGAGAGGCTGTCGCTGCGCTTCTGGGCC	...(((..(((.((..((((...(.(((((((.	.))))))).).))))...)).)))....)))...	20	33	0.0199	1
moR-21-5p	ENST00000526634.5|ENSG00000116977.18|OTTHUMG00000039953.10|OTTHUMT00000096622.5|LGALS8-220|LGALS8|1852|protein_coding|	target from/to=[826,851]	-21.2	CTGCAAGGTTGAACACCCCCATGGGC	CTCCATGGCTGTACCACCTTGTCGG	(((((((((.(.(((...(((((((.	.))))))).))).).)))))).)))	20	26	0.0199	1
moR-6724-1-5p	ENST00000525042.1|ENSG00000116977.18|OTTHUMG00000039953.10|OTTHUMT00000387138.2|LGALS8-217|LGALS8|903|protein_coding|	target from/to=[502,534]	-23.1	CTGCCATTCGCTGCAAGGTTGAACACCCCCATG	TGTGGGGGAGAGGCTGTCGCTGCGCTTCTGGGCC	...(((..(((.((..((((...(.(((((((.	.))))))).).))))...)).)))....)))...	20	33	0.0194	1
moR-21-5p	ENST00000525042.1|ENSG00000116977.18|OTTHUMG00000039953.10|OTTHUMT00000387138.2|LGALS8-217|LGALS8|903|protein_coding|	target from/to=[512,537]	-21.2	CTGCAAGGTTGAACACCCCCATGGGC	CTCCATGGCTGTACCACCTTGTCGG	(((((((((.(.(((...(((((((.	.))))))).))).).)))))).)))	20	26	0.0194	1
moR-6724-1-5p	ENST00000528259.5|ENSG00000116977.18|OTTHUMG00000039953.10|OTTHUMT00000387050.1|LGALS8-223|LGALS8|1045|retained_intron|	target from/to=[525,557]	-23.1	CTGCCATTCGCTGCAAGGTTGAACACCCCCATG	TGTGGGGGAGAGGCTGTCGCTGCGCTTCTGGGCC	...(((..(((.((..((((...(.(((((((.	.))))))).).))))...)).)))....)))...	20	33	0.0196	1
moR-21-5p	ENST00000528259.5|ENSG00000116977.18|OTTHUMG00000039953.10|OTTHUMT00000387050.1|LGALS8-223|LGALS8|1045|retained_intron|	target from/to=[535,560]	-21.2	CTGCAAGGTTGAACACCCCCATGGGC	CTCCATGGCTGTACCACCTTGTCGG	(((((((((.(.(((...(((((((.	.))))))).))).).)))))).)))	20	26	0.0196	1
moR-24-2-5p	ENST00000529796.1|ENSG00000116977.18|OTTHUMG00000039953.10|OTTHUMT00000387052.1|LGALS8-226|LGALS8|556|retained_intron|	target from/to=[284,305]	-20.8	AGCACCAGCTGCCTGGAGGTCA	TGGCCTCCCTGGGCTCTGCCTCC	.....(((..((((((((((((	))))))))..)))).))).....	15	22	0.00724	1
moR-6724-1-5p	ENST00000532640.1|ENSG00000116977.18|OTTHUMG00000039953.10|OTTHUMT00000387053.1|LGALS8-227|LGALS8|514|retained_intron|	target from/to=[330,362]	-23.1	CTGCCATTCGCTGCAAGGTTGAACACCCCCATG	TGTGGGGGAGAGGCTGTCGCTGCGCTTCTGGGCC	...(((..(((.((..((((...(.(((((((.	.))))))).).))))...)).)))....)))...	20	33	0.019	1
moR-21-5p	ENST00000532640.1|ENSG00000116977.18|OTTHUMG00000039953.10|OTTHUMT00000387053.1|LGALS8-227|LGALS8|514|retained_intron|	target from/to=[340,365]	-21.2	CTGCAAGGTTGAACACCCCCATGGGC	CTCCATGGCTGTACCACCTTGTCGG	(((((((((.(.(((...(((((((.	.))))))).))).).)))))).)))	20	26	0.019	1
moR-6724-1-5p	ENST00000489586.6|ENSG00000116977.18|OTTHUMG00000039953.10|OTTHUMT00000096625.2|LGALS8-216|LGALS8|1072|retained_intron|	target from/to=[537,569]	-23.1	CTGCCATTCGCTGCAAGGTTGAACACCCCCATG	TGTGGGGGAGAGGCTGTCGCTGCGCTTCTGGGCC	...(((..(((.((..((((...(.(((((((.	.))))))).).))))...)).)))....)))...	20	33	0.0196	1
moR-21-5p	ENST00000489586.6|ENSG00000116977.18|OTTHUMG00000039953.10|OTTHUMT00000096625.2|LGALS8-216|LGALS8|1072|retained_intron|	target from/to=[547,572]	-21.2	CTGCAAGGTTGAACACCCCCATGGGC	CTCCATGGCTGTACCACCTTGTCGG	(((((((((.(.(((...(((((((.	.))))))).))).).)))))).)))	20	26	0.0196	1
moR-6724-1-5p	ENST00000525789.1|ENSG00000116977.18|OTTHUMG00000039953.10|OTTHUMT00000387054.1|LGALS8-218|LGALS8|559|retained_intron|	target from/to=[268,300]	-23.1	CTGCCATTCGCTGCAAGGTTGAACACCCCCATG	TGTGGGGGAGAGGCTGTCGCTGCGCTTCTGGGCC	...(((..(((.((..((((...(.(((((((.	.))))))).).))))...)).)))....)))...	20	33	0.019	1
moR-21-5p	ENST00000525789.1|ENSG00000116977.18|OTTHUMG00000039953.10|OTTHUMT00000387054.1|LGALS8-218|LGALS8|559|retained_intron|	target from/to=[278,303]	-21.2	CTGCAAGGTTGAACACCCCCATGGGC	CTCCATGGCTGTACCACCTTGTCGG	(((((((((.(.(((...(((((((.	.))))))).))).).)))))).)))	20	26	0.019	1
moR-6724-1-5p	ENST00000487567.2|ENSG00000223776.5|OTTHUMG00000039952.2|OTTHUMT00000096363.2|LGALS8-AS1-201|LGALS8-AS1|1457|antisense|	target from/to=[343,375]	-22.2	AGGAGCCGTGACATCCGAATGCCATCCTCCACT	TGTGGGGGAGAGGCTGTCGCTGCGCTTCTGGGCC	...............(((..(((.((((((((.	.))))))))..)))..)))...............	14	33	0.13	1
moR-150-3p	ENST00000487567.2|ENSG00000223776.5|OTTHUMG00000039952.2|OTTHUMT00000096363.2|LGALS8-AS1-201|LGALS8-AS1|1457|antisense|	target from/to=[885,910]	-25.6	CTGGCTGTTCCAGGCCTCCAGGTCTA	GGGACCTGGGGACCCCGGCACCGGCAGG	...((((..((.((.((((((((((.	.)))))))))).))..))...))))...	18	26	0.205	1
moR-6724-1-5p	ENST00000493812.2|ENSG00000223776.5|OTTHUMG00000039952.2|-|LGALS8-AS1-202|LGALS8-AS1|1430|antisense|	target from/to=[335,367]	-22.2	AGGAGCCGTGACATCCGAATGCCATCCTCCACT	TGTGGGGGAGAGGCTGTCGCTGCGCTTCTGGGCC	...............(((..(((.((((((((.	.))))))))..)))..)))...............	14	33	0.13	1
moR-150-3p	ENST00000493812.2|ENSG00000223776.5|OTTHUMG00000039952.2|-|LGALS8-AS1-202|LGALS8-AS1|1430|antisense|	target from/to=[877,902]	-25.6	CTGGCTGTTCCAGGCCTCCAGGTCTA	GGGACCTGGGGACCCCGGCACCGGCAGG	...((((..((.((.((((((((((.	.)))))))))).))..))...))))...	18	26	0.205	1
moR-150-3p	ENST00000382110.6|ENSG00000171853.15|OTTHUMG00000090328.4|OTTHUMT00000206692.2|TRAPPC12-202|TRAPPC12|2483|protein_coding|	target from/to=[1180,1205]	-33.5	CCTCACCATGCCGGGCCTCAGGTTCG	GGGACCTGGGGACCCCGGCACCGGCAGG	(((..((.(((((((((((((((((.	.))))))))))..)))))))..)).)))	22	26	0.268	1
moR-24-2-5p	ENST00000382110.6|ENSG00000171853.15|OTTHUMG00000090328.4|OTTHUMT00000206692.2|TRAPPC12-202|TRAPPC12|2483|protein_coding|	target from/to=[2301,2324]	-24.1	AGAAACAGGCCCTGCTGGAGGCTG	TGGCCTCCCTGGGCTCTGCCTCC	.((..(((((((....(((((((.	.)))))))..)))).)))..)).	16	24	0.0474	1
moR-21-5p	ENST00000324266.9|ENSG00000171853.15|OTTHUMG00000090328.4|OTTHUMT00000206693.2|TRAPPC12-201|TRAPPC12|2508|protein_coding|	target from/to=[178,201]	-29.5	TGGGCGGGTGGCAGGGTCATGGAG	CTCCATGGCTGTACCACCTTGTCGG	(.(((((((((.(.((((((((((	)))))))))).).))))).)))).)	21	24	0.223	1
moR-150-3p	ENST00000324266.9|ENSG00000171853.15|OTTHUMG00000090328.4|OTTHUMT00000206693.2|TRAPPC12-201|TRAPPC12|2508|protein_coding|	target from/to=[1206,1231]	-33.5	CCTCACCATGCCGGGCCTCAGGTTCG	GGGACCTGGGGACCCCGGCACCGGCAGG	(((..((.(((((((((((((((((.	.))))))))))..)))))))..)).)))	22	26	0.268	1
moR-24-2-5p	ENST00000324266.9|ENSG00000171853.15|OTTHUMG00000090328.4|OTTHUMT00000206693.2|TRAPPC12-201|TRAPPC12|2508|protein_coding|	target from/to=[2327,2350]	-24.1	AGAAACAGGCCCTGCTGGAGGCTG	TGGCCTCCCTGGGCTCTGCCTCC	.((..(((((((....(((((((.	.)))))))..)))).)))..)).	16	24	0.0474	1
moR-21-5p	ENST00000482645.1|ENSG00000171853.15|OTTHUMG00000090328.4|OTTHUMT00000322601.1|TRAPPC12-220|TRAPPC12|1538|retained_intron|	target from/to=[144,167]	-29.5	TGGGCGGGTGGCAGGGTCATGGAG	CTCCATGGCTGTACCACCTTGTCGG	(.(((((((((.(.((((((((((	)))))))))).).))))).)))).)	21	24	0.222	1
moR-150-3p	ENST00000482645.1|ENSG00000171853.15|OTTHUMG00000090328.4|OTTHUMT00000322601.1|TRAPPC12-220|TRAPPC12|1538|retained_intron|	target from/to=[1172,1197]	-33.5	CCTCACCATGCCGGGCCTCAGGTTCG	GGGACCTGGGGACCCCGGCACCGGCAGG	(((..((.(((((((((((((((((.	.))))))))))..)))))))..)).)))	22	26	0.219	1
moR-150-3p	ENST00000411973.3|ENSG00000171853.15|OTTHUMG00000090328.4|OTTHUMT00000322603.1|TRAPPC12-203|TRAPPC12|838|nonsense_mediated_decay|	target from/to=[508,533]	-33.5	CCTCACCATGCCGGGCCTCAGGTTCG	GGGACCTGGGGACCCCGGCACCGGCAGG	(((..((.(((((((((((((((((.	.))))))))))..)))))))..)).)))	22	26	0.263	1
moR-24-2-5p	ENST00000417243.5|ENSG00000171853.15|OTTHUMG00000090328.4|OTTHUMT00000322616.1|TRAPPC12-206|TRAPPC12|1047|nonsense_mediated_decay|	target from/to=[865,888]	-24.1	AGAAACAGGCCCTGCTGGAGGCTG	TGGCCTCCCTGGGCTCTGCCTCC	.((..(((((((....(((((((.	.)))))))..)))).)))..)).	16	24	0.0466	1
moR-150-3p	ENST00000469147.5|ENSG00000171853.15|OTTHUMG00000090328.4|OTTHUMT00000322612.1|TRAPPC12-215|TRAPPC12|1002|processed_transcript|	target from/to=[967,991]	-30.7	CCTGCCGTCTCTGGTCAGAGGTCCT	GGGACCTGGGGACCCCGGCACCGGCAGG	(((((((.((..((((..(((((((	)))))))...))))..))...)))))))	20	25	0.343	1
moR-24-2-5p	ENST00000415624.5|ENSG00000171853.15|OTTHUMG00000090328.4|OTTHUMT00000322614.1|TRAPPC12-204|TRAPPC12|815|protein_coding|	target from/to=[629,652]	-24.1	AGAAACAGGCCCTGCTGGAGGCTG	TGGCCTCCCTGGGCTCTGCCTCC	.((..(((((((....(((((((.	.)))))))..)))).)))..)).	16	24	0.0461	1
moR-6724-1-5p	ENST00000497597.5|ENSG00000171853.15|OTTHUMG00000090328.4|OTTHUMT00000322602.1|TRAPPC12-223|TRAPPC12|3401|retained_intron|	target from/to=[942,971]	-23.2	AGTTCAGTTGTTTAAAGTTTAGCTCCCACA	TGTGGGGGAGAGGCTGTCGCTGCGCTTCTGGGCC	.((((((.(((....(((((..(((((((.	.)))))))..)))))......)))...)))))).	21	30	0.00324	1
moR-24-2-5p	ENST00000497597.5|ENSG00000171853.15|OTTHUMG00000090328.4|OTTHUMT00000322602.1|TRAPPC12-223|TRAPPC12|3401|retained_intron|	target from/to=[3220,3243]	-24.1	AGAAACAGGCCCTGCTGGAGGCTG	TGGCCTCCCTGGGCTCTGCCTCC	.((..(((((((....(((((((.	.)))))))..)))).)))..)).	16	24	0.0475	1
moR-6724-1-5p	ENST00000473348.5|ENSG00000171853.15|OTTHUMG00000090328.4|OTTHUMT00000322617.1|TRAPPC12-217|TRAPPC12|491|processed_transcript|	target from/to=[1,33]	-24.8	CAGGTAGCCCCACCCTAGCCTCACTCCCTCACT	TGTGGGGGAGAGGCTGTCGCTGCGCTTCTGGGCC	...............(((((((..((((((((.	.)))))))))))))))..................	15	33	0.0517	1
moR-24-2-5p	ENST00000416918.5|ENSG00000171853.15|OTTHUMG00000090328.4|OTTHUMT00000322619.1|TRAPPC12-205|TRAPPC12|473|protein_coding|	target from/to=[291,314]	-24.1	AGAAACAGGCCCTGCTGGAGGCTG	TGGCCTCCCTGGGCTCTGCCTCC	.((..(((((((....(((((((.	.)))))))..)))).)))..)).	16	24	0.0434	1
moR-24-2-5p	ENST00000469400.1|ENSG00000171853.15|OTTHUMG00000090328.4|OTTHUMT00000322613.1|TRAPPC12-216|TRAPPC12|720|processed_transcript|	target from/to=[538,561]	-24.1	AGAAACAGGCCCTGCTGGAGGCTG	TGGCCTCCCTGGGCTCTGCCTCC	.((..(((((((....(((((((.	.)))))))..)))).)))..)).	16	24	0.0453	1
moR-24-2-5p	ENST00000493792.1|ENSG00000171853.15|OTTHUMG00000090328.4|OTTHUMT00000322615.1|TRAPPC12-222|TRAPPC12|567|retained_intron|	target from/to=[387,410]	-24.1	AGAAACAGGCCCTGCTGGAGGCTG	TGGCCTCCCTGGGCTCTGCCTCC	.((..(((((((....(((((((.	.)))))))..)))).)))..)).	16	24	0.0453	1
moR-6724-1-5p	ENST00000360635.7|ENSG00000119185.12|OTTHUMG00000090414.8|OTTHUMT00000314623.2|ITGB1BP1-204|ITGB1BP1|4859|protein_coding|	target from/to=[4414,4447]	-22.7	ACATGCAGAATATAATGATAGCTGCAACCTCACA	TGTGGGGGAGAGGCTGTCGCTGCGCTTCTGGGCC	...............((((((((.(..(((((((	)))))))..).))))))))...............	16	34	0.0469	1
moR-6724-1-5p	ENST00000641263.1|ENSG00000233718.7|OTTHUMG00000151741.3|OTTHUMT00000095467.1|MYCNOS-202|MYCNOS|1313|antisense|	target from/to=[304,334]	-28.7	ACTGTGGAAGACAGGCTCAGTCTCCCTCACT	TGTGGGGGAGAGGCTGTCGCTGCGCTTCTGGGCC	..(.((((((...(((.(((((((((((((.	.)))))))))..))))..)))...)))))).)..	23	31	0.181	1
moR-6724-1-5p	ENST00000281043.3|ENSG00000134323.11|OTTHUMG00000039579.3|OTTHUMT00000095469.2|MYCN-201|MYCN|2602|protein_coding|	target from/to=[445,479]	-25.6	TGGAAGAAGTTTGAGCTGCTGCCCACGCCCCCGCT	TGTGGGGGAGAGGCTGTCGCTGCGCTTCTGGGCC	.............(((.((.(((....(((((((.	.)))))))...))).)).))).............	15	35	0.241	1
moR-6724-1-5p	ENST00000254351.8|ENSG00000115884.10|OTTHUMG00000090751.4|OTTHUMT00000207495.1|SDC1-201|SDC1|3147|protein_coding|	target from/to=[405,437]	-20	GATATCACCTTGTCACAGCAGACCCCCTCCACT	TGTGGGGGAGAGGCTGTCGCTGCGCTTCTGGGCC	.................((((.((((((((((.	.))))))).).)))))).................	14	33	0.227	1
moR-6724-1-5p	ENST00000254351.8|ENSG00000115884.10|OTTHUMG00000090751.4|OTTHUMT00000207495.1|SDC1-201|SDC1|3147|protein_coding|	target from/to=[487,521]	-22.6	CCGGCCTGGAGGCTACAGCTGCCTCCACCTCCACC	TGTGGGGGAGAGGCTGTCGCTGCGCTTCTGGGCC	.................((.(((((..(((((((.	.))))))).))))).)).................	14	35	0.0115	1
moR-6724-1-5p	ENST00000254351.8|ENSG00000115884.10|OTTHUMG00000090751.4|OTTHUMT00000207495.1|SDC1-201|SDC1|3147|protein_coding|	target from/to=[677,708]	-26.6	GGCCCAGGAGCCCGCCACCTCCCACCCCCACA	TGTGGGGGAGAGGCTGTCGCTGCGCTTCTGGGCC	.......(((((.((((((((...((((((((	)))))))).)))).))..)).).)))).......	21	32	0.00632	1
moR-150-3p	ENST00000254351.8|ENSG00000115884.10|OTTHUMG00000090751.4|OTTHUMT00000207495.1|SDC1-201|SDC1|3147|protein_coding|	target from/to=[1460,1485]	-29.6	ACTGAAGCAGCCTCTCCCCAGGTCCA	GGGACCTGGGGACCCCGGCACCGGCAGG	.(((..(..(((..(((((((((((.	.)))))))))))....)))..)..))).	18	26	0.043	1
moR-6724-1-5p	ENST00000254351.8|ENSG00000115884.10|OTTHUMG00000090751.4|OTTHUMT00000207495.1|SDC1-201|SDC1|3147|protein_coding|	target from/to=[2798,2830]	-24.8	CCCCGCAGACACCTTGGACATCCTCCTCCCACC	TGTGGGGGAGAGGCTGTCGCTGCGCTTCTGGGCC	................((((.(((((((((((.	.))))))).)))).))))................	15	33	0.0153	1
moR-6724-1-5p	ENST00000381150.5|ENSG00000115884.10|OTTHUMG00000090751.4|-|SDC1-202|SDC1|3291|protein_coding|	target from/to=[551,583]	-20	GATATCACCTTGTCACAGCAGACCCCCTCCACT	TGTGGGGGAGAGGCTGTCGCTGCGCTTCTGGGCC	.................((((.((((((((((.	.))))))).).)))))).................	14	33	0.227	1
moR-6724-1-5p	ENST00000381150.5|ENSG00000115884.10|OTTHUMG00000090751.4|-|SDC1-202|SDC1|3291|protein_coding|	target from/to=[633,667]	-22.6	CCGGCCTGGAGGCTACAGCTGCCTCCACCTCCACC	TGTGGGGGAGAGGCTGTCGCTGCGCTTCTGGGCC	.................((.(((((..(((((((.	.))))))).))))).)).................	14	35	0.0115	1
moR-6724-1-5p	ENST00000381150.5|ENSG00000115884.10|OTTHUMG00000090751.4|-|SDC1-202|SDC1|3291|protein_coding|	target from/to=[823,854]	-26.6	GGCCCAGGAGCCCGCCACCTCCCACCCCCACA	TGTGGGGGAGAGGCTGTCGCTGCGCTTCTGGGCC	.......(((((.((((((((...((((((((	)))))))).)))).))..)).).)))).......	21	32	0.00631	1
moR-150-3p	ENST00000381150.5|ENSG00000115884.10|OTTHUMG00000090751.4|-|SDC1-202|SDC1|3291|protein_coding|	target from/to=[1606,1631]	-29.6	ACTGAAGCAGCCTCTCCCCAGGTCCA	GGGACCTGGGGACCCCGGCACCGGCAGG	.(((..(..(((..(((((((((((.	.)))))))))))....)))..)..))).	18	26	0.043	1
moR-6724-1-5p	ENST00000381150.5|ENSG00000115884.10|OTTHUMG00000090751.4|-|SDC1-202|SDC1|3291|protein_coding|	target from/to=[2944,2976]	-24.8	CCCCGCAGACACCTTGGACATCCTCCTCCCACC	TGTGGGGGAGAGGCTGTCGCTGCGCTTCTGGGCC	................((((.(((((((((((.	.))))))).)))).))))................	15	33	0.0153	1
moR-6724-1-5p	ENST00000403076.5|ENSG00000115884.10|OTTHUMG00000090751.4|OTTHUMT00000323931.1|SDC1-203|SDC1|1523|protein_coding|	target from/to=[389,421]	-20	GATATCACCTTGTCACAGCAGACCCCCTCCACT	TGTGGGGGAGAGGCTGTCGCTGCGCTTCTGGGCC	.................((((.((((((((((.	.))))))).).)))))).................	14	33	0.226	1
moR-6724-1-5p	ENST00000403076.5|ENSG00000115884.10|OTTHUMG00000090751.4|OTTHUMT00000323931.1|SDC1-203|SDC1|1523|protein_coding|	target from/to=[471,505]	-22.6	CCGGCCTGGAGGCTACAGCTGCCTCCACCTCCACC	TGTGGGGGAGAGGCTGTCGCTGCGCTTCTGGGCC	.................((.(((((..(((((((.	.))))))).))))).)).................	14	35	0.0114	1
moR-6724-1-5p	ENST00000403076.5|ENSG00000115884.10|OTTHUMG00000090751.4|OTTHUMT00000323931.1|SDC1-203|SDC1|1523|protein_coding|	target from/to=[661,692]	-26.6	GGCCCAGGAGCCCGCCACCTCCCACCCCCACA	TGTGGGGGAGAGGCTGTCGCTGCGCTTCTGGGCC	.......(((((.((((((((...((((((((	)))))))).)))).))..)).).)))).......	21	32	0.00627	1
moR-6724-1-5p	ENST00000429035.1|ENSG00000115884.10|OTTHUMG00000090751.4|OTTHUMT00000323934.2|SDC1-204|SDC1|646|protein_coding|	target from/to=[184,216]	-20	GATATCACCTTGTCACAGCAGACCCCCTCCACT	TGTGGGGGAGAGGCTGTCGCTGCGCTTCTGGGCC	.................((((.((((((((((.	.))))))).).)))))).................	14	33	0.219	1
moR-6724-1-5p	ENST00000429035.1|ENSG00000115884.10|OTTHUMG00000090751.4|OTTHUMT00000323934.2|SDC1-204|SDC1|646|protein_coding|	target from/to=[266,300]	-22.6	CCGGCCTGGAGGCTACAGCTGCCTCCACCTCCACC	TGTGGGGGAGAGGCTGTCGCTGCGCTTCTGGGCC	.................((.(((((..(((((((.	.))))))).))))).)).................	14	35	0.0109	1
moR-6724-1-5p	ENST00000429035.1|ENSG00000115884.10|OTTHUMG00000090751.4|OTTHUMT00000323934.2|SDC1-204|SDC1|646|protein_coding|	target from/to=[456,487]	-26.6	GGCCCAGGAGCCCGCCACCTCCCACCCCCACA	TGTGGGGGAGAGGCTGTCGCTGCGCTTCTGGGCC	.......(((((.((((((((...((((((((	)))))))).)))).))..)).).)))).......	21	32	0.00608	1
moR-6724-1-5p	ENST00000482879.5|ENSG00000115884.10|OTTHUMG00000090751.4|OTTHUMT00000474533.1|SDC1-206|SDC1|558|processed_transcript|	target from/to=[280,312]	-20	GATATCACCTTGTCACAGCAGACCCCCTCCACT	TGTGGGGGAGAGGCTGTCGCTGCGCTTCTGGGCC	.................((((.((((((((((.	.))))))).).)))))).................	14	33	0.219	1
moR-6724-1-5p	ENST00000482879.5|ENSG00000115884.10|OTTHUMG00000090751.4|OTTHUMT00000474533.1|SDC1-206|SDC1|558|processed_transcript|	target from/to=[362,396]	-22.6	CCGGCCTGGAGGCTACAGCTGCCTCCACCTCCACC	TGTGGGGGAGAGGCTGTCGCTGCGCTTCTGGGCC	.................((.(((((..(((((((.	.))))))).))))).)).................	14	35	0.0109	1
moR-6724-1-5p	ENST00000447124.1|ENSG00000115884.10|OTTHUMG00000090751.4|OTTHUMT00000323933.1|SDC1-205|SDC1|591|nonsense_mediated_decay|	target from/to=[463,495]	-20	GATATCACCTTGTCACAGCAGACCCCCTCCACT	TGTGGGGGAGAGGCTGTCGCTGCGCTTCTGGGCC	.................((((.((((((((((.	.))))))).).)))))).................	14	33	0.219	1
moR-6724-1-5p	ENST00000410684.1|ENSG00000222616.1|-|-|RN7SKP27-201|RN7SKP27|333|misc_RNA|	target from/to=[60,91]	-26.7	GGCTGGCTAGGTGGGTGTCCCTTTCCCCCATC	TGTGGGGGAGAGGCTGTCGCTGCGCTTCTGGGCC	.............((((.(((((((((((((.	.))))))))))))..).)))).............	17	32	0.0811	1
moR-150-3p	ENST00000335934.8|ENSG00000115129.13|OTTHUMG00000090817.3|OTTHUMT00000207619.1|TP53I3-202|TP53I3|1635|protein_coding|	target from/to=[334,360]	-31.1	CCCACCCCTCCGGCTACCCCAGGTCCA	GGGACCTGGGGACCCCGGCACCGGCAGG	((..((...((((...((((((((((.	.))))))))))...))))....))..))	18	27	0.199	1
moR-150-3p	ENST00000238721.8|ENSG00000115129.13|OTTHUMG00000090817.3|OTTHUMT00000207618.2|TP53I3-201|TP53I3|1998|protein_coding|	target from/to=[300,326]	-31.1	CCCACCCCTCCGGCTACCCCAGGTCCA	GGGACCTGGGGACCCCGGCACCGGCAGG	((..((...((((...((((((((((.	.))))))))))...))))....))..))	18	27	0.2	1
moR-6724-1-5p	ENST00000264709.7|ENSG00000119772.16|OTTHUMG00000094777.6|OTTHUMT00000211587.2|DNMT3A-201|DNMT3A|9501|protein_coding|	target from/to=[5294,5328]	-23.9	GAGCCTCGGTCCCCACTGCAGACCTAAACCCCACA	TGTGGGGGAGAGGCTGTCGCTGCGCTTCTGGGCC	.................((((.(((...(((((((	)))))))...))))))).................	14	35	0.0128	1
moR-6724-1-5p	ENST00000264709.7|ENSG00000119772.16|OTTHUMG00000094777.6|OTTHUMT00000211587.2|DNMT3A-201|DNMT3A|9501|protein_coding|	target from/to=[5666,5699]	-29.2	GCACCAGTCAAGTCAGCCCTCAACTCCCCCTACC	TGTGGGGGAGAGGCTGTCGCTGCGCTTCTGGGCC	...((((..((((((((...((.((((((((((.	.))))))).)))..))..)))).))))))))...	24	34	0.145	1
moR-150-3p	ENST00000264709.7|ENSG00000119772.16|OTTHUMG00000094777.6|OTTHUMT00000211587.2|DNMT3A-201|DNMT3A|9501|protein_coding|	target from/to=[9224,9251]	-31	AAGGGCGAGTGGGGGCCCGAGGGGTCCC	GGGACCTGGGGACCCCGGCACCGGCAGG	...(.((.((.(((((((...(((((((	))))))).))).)))).))..)).)...	19	28	0.101	1
moR-24-2-5p	ENST00000264709.7|ENSG00000119772.16|OTTHUMG00000094777.6|OTTHUMT00000211587.2|DNMT3A-201|DNMT3A|9501|protein_coding|	target from/to=[9219,9241]	-24.5	CAGGGAAGGGCGAGTGGGGGCCC	TGGCCTCCCTGGGCTCTGCCTCC	..(((.(((((.((.(((((((.	.))))))))).).)))).)))..	17	23	0.101	1
moR-24-2-5p	ENST00000406659.3|ENSG00000119772.16|OTTHUMG00000094777.6|OTTHUMT00000325148.1|DNMT3A-206|DNMT3A|1775|protein_coding|	target from/to=[910,931]	-26.6	CAAGGCTATGGCCTGGAGGCTA	TGGCCTCCCTGGGCTCTGCCTCC	..((((...(((((((((((((	))))))))..)))))..))))..	17	22	0.373	1
moR-6724-1-5p	ENST00000496972.6|ENSG00000138101.18|OTTHUMG00000152129.7|-|DTNB-228|DTNB|2328|protein_coding|	target from/to=[1375,1406]	-21.8	CAGAAGCAGGAAACGTGACTCGTCCTCCCACT	TGTGGGGGAGAGGCTGTCGCTGCGCTTCTGGGCC	..............(((((.(.(((((((((.	.))))))).)).)..)))))..............	15	32	0.374	1
moR-6724-1-5p	ENST00000496972.6|ENSG00000138101.18|OTTHUMG00000152129.7|-|DTNB-228|DTNB|2328|protein_coding|	target from/to=[1535,1565]	-26	CACCCCTGAGAAGGCACAGCAGAACCCCACG	TGTGGGGGAGAGGCTGTCGCTGCGCTTCTGGGCC	.......(((..((((((((....(((((((	))))))).....))))).)))...))).......	18	31	0.022	1
moR-6724-1-5p	ENST00000496972.6|ENSG00000138101.18|OTTHUMG00000152129.7|-|DTNB-228|DTNB|2328|protein_coding|	target from/to=[1755,1787]	-24.9	GTGCGCTCCACGTCTGCCGGCTCCACCCCCACC	TGTGGGGGAGAGGCTGTCGCTGCGCTTCTGGGCC	..........(((..((((((..(.(((((((.	.))))))).)..))))..)).)))..........	17	33	0.0783	1
moR-6724-1-5p	ENST00000398951.6|ENSG00000138101.18|OTTHUMG00000152129.7|OTTHUMT00000325366.1|DTNB-205|DTNB|2160|nonsense_mediated_decay|	target from/to=[1252,1283]	-21.8	CAGAAGCAGGAAACGTGACTCGTCCTCCCACT	TGTGGGGGAGAGGCTGTCGCTGCGCTTCTGGGCC	..............(((((.(.(((((((((.	.))))))).)).)..)))))..............	15	32	0.373	1
moR-6724-1-5p	ENST00000398951.6|ENSG00000138101.18|OTTHUMG00000152129.7|OTTHUMT00000325366.1|DTNB-205|DTNB|2160|nonsense_mediated_decay|	target from/to=[1412,1442]	-26	CACCCCTGAGAAGGCACAGCAGAACCCCACG	TGTGGGGGAGAGGCTGTCGCTGCGCTTCTGGGCC	.......(((..((((((((....(((((((	))))))).....))))).)))...))).......	18	31	0.022	1
moR-6724-1-5p	ENST00000398951.6|ENSG00000138101.18|OTTHUMG00000152129.7|OTTHUMT00000325366.1|DTNB-205|DTNB|2160|nonsense_mediated_decay|	target from/to=[1632,1664]	-24.9	GTGCGCTCCACGTCTGCCGGCTCCACCCCCACC	TGTGGGGGAGAGGCTGTCGCTGCGCTTCTGGGCC	..........(((..((((((..(.(((((((.	.))))))).)..))))..)).)))..........	17	33	0.0783	1
moR-6724-1-5p	ENST00000406818.7|ENSG00000138101.18|OTTHUMG00000152129.7|OTTHUMT00000325361.1|DTNB-208|DTNB|2474|protein_coding|	target from/to=[1491,1522]	-21.8	CAGAAGCAGGAAACGTGACTCGTCCTCCCACT	TGTGGGGGAGAGGCTGTCGCTGCGCTTCTGGGCC	..............(((((.(.(((((((((.	.))))))).)).)..)))))..............	15	32	0.374	1
moR-6724-1-5p	ENST00000406818.7|ENSG00000138101.18|OTTHUMG00000152129.7|OTTHUMT00000325361.1|DTNB-208|DTNB|2474|protein_coding|	target from/to=[1651,1681]	-26	CACCCCTGAGAAGGCACAGCAGAACCCCACG	TGTGGGGGAGAGGCTGTCGCTGCGCTTCTGGGCC	.......(((..((((((((....(((((((	))))))).....))))).)))...))).......	18	31	0.022	1
moR-6724-1-5p	ENST00000406818.7|ENSG00000138101.18|OTTHUMG00000152129.7|OTTHUMT00000325361.1|DTNB-208|DTNB|2474|protein_coding|	target from/to=[1892,1924]	-24.9	GTGCGCTCCACGTCTGCCGGCTCCACCCCCACC	TGTGGGGGAGAGGCTGTCGCTGCGCTTCTGGGCC	..........(((..((((((..(.(((((((.	.))))))).)..))))..)).)))..........	17	33	0.0783	1
moR-6724-1-5p	ENST00000404103.7|ENSG00000138101.18|OTTHUMG00000152129.7|OTTHUMT00000325362.1|DTNB-206|DTNB|2384|protein_coding|	target from/to=[1491,1522]	-21.8	CAGAAGCAGGAAACGTGACTCGTCCTCCCACT	TGTGGGGGAGAGGCTGTCGCTGCGCTTCTGGGCC	..............(((((.(.(((((((((.	.))))))).)).)..)))))..............	15	32	0.374	1
moR-6724-1-5p	ENST00000404103.7|ENSG00000138101.18|OTTHUMG00000152129.7|OTTHUMT00000325362.1|DTNB-206|DTNB|2384|protein_coding|	target from/to=[1651,1681]	-26	CACCCCTGAGAAGGCACAGCAGAACCCCACG	TGTGGGGGAGAGGCTGTCGCTGCGCTTCTGGGCC	.......(((..((((((((....(((((((	))))))).....))))).)))...))).......	18	31	0.022	1
moR-6724-1-5p	ENST00000404103.7|ENSG00000138101.18|OTTHUMG00000152129.7|OTTHUMT00000325362.1|DTNB-206|DTNB|2384|protein_coding|	target from/to=[1892,1924]	-24.9	GTGCGCTCCACGTCTGCCGGCTCCACCCCCACC	TGTGGGGGAGAGGCTGTCGCTGCGCTTCTGGGCC	..........(((..((((((..(.(((((((.	.))))))).)..))))..)).)))..........	17	33	0.0783	1
moR-6724-1-5p	ENST00000407661.7|ENSG00000138101.18|OTTHUMG00000152129.7|OTTHUMT00000325363.1|DTNB-211|DTNB|2420|protein_coding|	target from/to=[1491,1522]	-21.8	CAGAAGCAGGAAACGTGACTCGTCCTCCCACT	TGTGGGGGAGAGGCTGTCGCTGCGCTTCTGGGCC	..............(((((.(.(((((((((.	.))))))).)).)..)))))..............	15	32	0.374	1
moR-6724-1-5p	ENST00000407661.7|ENSG00000138101.18|OTTHUMG00000152129.7|OTTHUMT00000325363.1|DTNB-211|DTNB|2420|protein_coding|	target from/to=[1651,1681]	-26	CACCCCTGAGAAGGCACAGCAGAACCCCACG	TGTGGGGGAGAGGCTGTCGCTGCGCTTCTGGGCC	.......(((..((((((((....(((((((	))))))).....))))).)))...))).......	18	31	0.022	1
moR-6724-1-5p	ENST00000407661.7|ENSG00000138101.18|OTTHUMG00000152129.7|OTTHUMT00000325363.1|DTNB-211|DTNB|2420|protein_coding|	target from/to=[1892,1924]	-24.9	GTGCGCTCCACGTCTGCCGGCTCCACCCCCACC	TGTGGGGGAGAGGCTGTCGCTGCGCTTCTGGGCC	..........(((..((((((..(.(((((((.	.))))))).)..))))..)).)))..........	17	33	0.0783	1
moR-6724-1-5p	ENST00000407038.7|ENSG00000138101.18|OTTHUMG00000152129.7|OTTHUMT00000325364.1|DTNB-209|DTNB|2294|protein_coding|	target from/to=[1401,1432]	-21.8	CAGAAGCAGGAAACGTGACTCGTCCTCCCACT	TGTGGGGGAGAGGCTGTCGCTGCGCTTCTGGGCC	..............(((((.(.(((((((((.	.))))))).)).)..)))))..............	15	32	0.374	1
moR-6724-1-5p	ENST00000407038.7|ENSG00000138101.18|OTTHUMG00000152129.7|OTTHUMT00000325364.1|DTNB-209|DTNB|2294|protein_coding|	target from/to=[1561,1591]	-26	CACCCCTGAGAAGGCACAGCAGAACCCCACG	TGTGGGGGAGAGGCTGTCGCTGCGCTTCTGGGCC	.......(((..((((((((....(((((((	))))))).....))))).)))...))).......	18	31	0.022	1
moR-6724-1-5p	ENST00000407038.7|ENSG00000138101.18|OTTHUMG00000152129.7|OTTHUMT00000325364.1|DTNB-209|DTNB|2294|protein_coding|	target from/to=[1802,1834]	-24.9	GTGCGCTCCACGTCTGCCGGCTCCACCCCCACC	TGTGGGGGAGAGGCTGTCGCTGCGCTTCTGGGCC	..........(((..((((((..(.(((((((.	.))))))).)..))))..)).)))..........	17	33	0.0783	1
moR-6724-1-5p	ENST00000405222.5|ENSG00000138101.18|OTTHUMG00000152129.7|OTTHUMT00000325365.1|DTNB-207|DTNB|2273|protein_coding|	target from/to=[1401,1432]	-21.8	CAGAAGCAGGAAACGTGACTCGTCCTCCCACT	TGTGGGGGAGAGGCTGTCGCTGCGCTTCTGGGCC	..............(((((.(.(((((((((.	.))))))).)).)..)))))..............	15	32	0.374	1
moR-6724-1-5p	ENST00000405222.5|ENSG00000138101.18|OTTHUMG00000152129.7|OTTHUMT00000325365.1|DTNB-207|DTNB|2273|protein_coding|	target from/to=[1561,1591]	-26	CACCCCTGAGAAGGCACAGCAGAACCCCACG	TGTGGGGGAGAGGCTGTCGCTGCGCTTCTGGGCC	.......(((..((((((((....(((((((	))))))).....))))).)))...))).......	18	31	0.022	1
moR-6724-1-5p	ENST00000405222.5|ENSG00000138101.18|OTTHUMG00000152129.7|OTTHUMT00000325365.1|DTNB-207|DTNB|2273|protein_coding|	target from/to=[1781,1813]	-24.9	GTGCGCTCCACGTCTGCCGGCTCCACCCCCACC	TGTGGGGGAGAGGCTGTCGCTGCGCTTCTGGGCC	..........(((..((((((..(.(((((((.	.))))))).)..))))..)).)))..........	17	33	0.0783	1
moR-6724-1-5p	ENST00000288642.12|ENSG00000138101.18|OTTHUMG00000152129.7|-|DTNB-201|DTNB|2464|protein_coding|	target from/to=[1504,1535]	-21.8	CAGAAGCAGGAAACGTGACTCGTCCTCCCACT	TGTGGGGGAGAGGCTGTCGCTGCGCTTCTGGGCC	..............(((((.(.(((((((((.	.))))))).)).)..)))))..............	15	32	0.374	1
moR-6724-1-5p	ENST00000288642.12|ENSG00000138101.18|OTTHUMG00000152129.7|-|DTNB-201|DTNB|2464|protein_coding|	target from/to=[1664,1694]	-26	CACCCCTGAGAAGGCACAGCAGAACCCCACG	TGTGGGGGAGAGGCTGTCGCTGCGCTTCTGGGCC	.......(((..((((((((....(((((((	))))))).....))))).)))...))).......	18	31	0.022	1
moR-6724-1-5p	ENST00000288642.12|ENSG00000138101.18|OTTHUMG00000152129.7|-|DTNB-201|DTNB|2464|protein_coding|	target from/to=[1884,1916]	-24.9	GTGCGCTCCACGTCTGCCGGCTCCACCCCCACC	TGTGGGGGAGAGGCTGTCGCTGCGCTTCTGGGCC	..........(((..((((((..(.(((((((.	.))))))).)..))))..)).)))..........	17	33	0.0783	1
moR-6724-1-5p	ENST00000407186.5|ENSG00000138101.18|OTTHUMG00000152129.7|OTTHUMT00000325369.1|DTNB-210|DTNB|2275|protein_coding|	target from/to=[1328,1359]	-21.8	CAGAAGCAGGAAACGTGACTCGTCCTCCCACT	TGTGGGGGAGAGGCTGTCGCTGCGCTTCTGGGCC	..............(((((.(.(((((((((.	.))))))).)).)..)))))..............	15	32	0.374	1
moR-6724-1-5p	ENST00000407186.5|ENSG00000138101.18|OTTHUMG00000152129.7|OTTHUMT00000325369.1|DTNB-210|DTNB|2275|protein_coding|	target from/to=[1488,1518]	-26	CACCCCTGAGAAGGCACAGCAGAACCCCACG	TGTGGGGGAGAGGCTGTCGCTGCGCTTCTGGGCC	.......(((..((((((((....(((((((	))))))).....))))).)))...))).......	18	31	0.022	1
moR-6724-1-5p	ENST00000407186.5|ENSG00000138101.18|OTTHUMG00000152129.7|OTTHUMT00000325369.1|DTNB-210|DTNB|2275|protein_coding|	target from/to=[1708,1740]	-24.9	GTGCGCTCCACGTCTGCCGGCTCCACCCCCACC	TGTGGGGGAGAGGCTGTCGCTGCGCTTCTGGGCC	..........(((..((((((..(.(((((((.	.))))))).)..))))..)).)))..........	17	33	0.0783	1
moR-6724-1-5p	ENST00000356599.9|ENSG00000138101.18|OTTHUMG00000152129.7|OTTHUMT00000325368.1|DTNB-204|DTNB|1775|nonsense_mediated_decay|	target from/to=[908,939]	-21.8	CAGAAGCAGGAAACGTGACTCGTCCTCCCACT	TGTGGGGGAGAGGCTGTCGCTGCGCTTCTGGGCC	..............(((((.(.(((((((((.	.))))))).)).)..)))))..............	15	32	0.373	1
moR-6724-1-5p	ENST00000356599.9|ENSG00000138101.18|OTTHUMG00000152129.7|OTTHUMT00000325368.1|DTNB-204|DTNB|1775|nonsense_mediated_decay|	target from/to=[1068,1098]	-26	CACCCCTGAGAAGGCACAGCAGAACCCCACG	TGTGGGGGAGAGGCTGTCGCTGCGCTTCTGGGCC	.......(((..((((((((....(((((((	))))))).....))))).)))...))).......	18	31	0.0219	1
moR-6724-1-5p	ENST00000356599.9|ENSG00000138101.18|OTTHUMG00000152129.7|OTTHUMT00000325368.1|DTNB-204|DTNB|1775|nonsense_mediated_decay|	target from/to=[1288,1320]	-24.9	GTGCGCTCCACGTCTGCCGGCTCCACCCCCACC	TGTGGGGGAGAGGCTGTCGCTGCGCTTCTGGGCC	..........(((..((((((..(.(((((((.	.))))))).)..))))..)).)))..........	17	33	0.0781	1
moR-6724-1-5p	ENST00000489949.5|ENSG00000138101.18|OTTHUMG00000152129.7|OTTHUMT00000325381.1|DTNB-224|DTNB|849|retained_intron|	target from/to=[549,581]	-24.9	GTGCGCTCCACGTCTGCCGGCTCCACCCCCACC	TGTGGGGGAGAGGCTGTCGCTGCGCTTCTGGGCC	..........(((..((((((..(.(((((((.	.))))))).)..))))..)).)))..........	17	33	0.0766	1
moR-6724-1-5p	ENST00000479898.5|ENSG00000138101.18|OTTHUMG00000152129.7|OTTHUMT00000325367.1|DTNB-216|DTNB|865|retained_intron|	target from/to=[207,238]	-21.8	CAGAAGCAGGAAACGTGACTCGTCCTCCCACT	TGTGGGGGAGAGGCTGTCGCTGCGCTTCTGGGCC	..............(((((.(.(((((((((.	.))))))).)).)..)))))..............	15	32	0.369	1
moR-6724-1-5p	ENST00000479898.5|ENSG00000138101.18|OTTHUMG00000152129.7|OTTHUMT00000325367.1|DTNB-216|DTNB|865|retained_intron|	target from/to=[367,397]	-26	CACCCCTGAGAAGGCACAGCAGAACCCCACG	TGTGGGGGAGAGGCTGTCGCTGCGCTTCTGGGCC	.......(((..((((((((....(((((((	))))))).....))))).)))...))).......	18	31	0.0214	1
moR-6724-1-5p	ENST00000479898.5|ENSG00000138101.18|OTTHUMG00000152129.7|OTTHUMT00000325367.1|DTNB-216|DTNB|865|retained_intron|	target from/to=[587,619]	-24.9	GTGCGCTCCACGTCTGCCGGCTCCACCCCCACC	TGTGGGGGAGAGGCTGTCGCTGCGCTTCTGGGCC	..........(((..((((((..(.(((((((.	.))))))).)..))))..)).)))..........	17	33	0.0766	1
moR-6724-1-5p	ENST00000498437.1|ENSG00000138101.18|OTTHUMG00000152129.7|OTTHUMT00000325380.1|DTNB-230|DTNB|594|retained_intron|	target from/to=[346,378]	-24.9	GTGCGCTCCACGTCTGCCGGCTCCACCCCCACC	TGTGGGGGAGAGGCTGTCGCTGCGCTTCTGGGCC	..........(((..((((((..(.(((((((.	.))))))).)..))))..)).)))..........	17	33	0.0753	1
moR-6724-1-5p	ENST00000482145.5|ENSG00000138101.18|OTTHUMG00000152129.7|OTTHUMT00000325382.1|DTNB-218|DTNB|731|retained_intron|	target from/to=[317,348]	-21.8	CAGAAGCAGGAAACGTGACTCGTCCTCCCACT	TGTGGGGGAGAGGCTGTCGCTGCGCTTCTGGGCC	..............(((((.(.(((((((((.	.))))))).)).)..)))))..............	15	32	0.365	1
moR-6724-1-5p	ENST00000482145.5|ENSG00000138101.18|OTTHUMG00000152129.7|OTTHUMT00000325382.1|DTNB-218|DTNB|731|retained_intron|	target from/to=[477,507]	-26	CACCCCTGAGAAGGCACAGCAGAACCCCACG	TGTGGGGGAGAGGCTGTCGCTGCGCTTCTGGGCC	.......(((..((((((((....(((((((	))))))).....))))).)))...))).......	18	31	0.021	1
moR-6724-1-5p	ENST00000481841.5|ENSG00000138101.18|OTTHUMG00000152129.7|OTTHUMT00000325385.1|DTNB-217|DTNB|567|processed_transcript|	target from/to=[210,241]	-21.8	CAGAAGCAGGAAACGTGACTCGTCCTCCCACT	TGTGGGGGAGAGGCTGTCGCTGCGCTTCTGGGCC	..............(((((.(.(((((((((.	.))))))).)).)..)))))..............	15	32	0.365	1
moR-6724-1-5p	ENST00000481841.5|ENSG00000138101.18|OTTHUMG00000152129.7|OTTHUMT00000325385.1|DTNB-217|DTNB|567|processed_transcript|	target from/to=[370,400]	-26	CACCCCTGAGAAGGCACAGCAGAACCCCACG	TGTGGGGGAGAGGCTGTCGCTGCGCTTCTGGGCC	.......(((..((((((((....(((((((	))))))).....))))).)))...))).......	18	31	0.021	1
moR-6724-1-5p	ENST00000485845.5|ENSG00000138101.18|OTTHUMG00000152129.7|OTTHUMT00000325379.1|DTNB-219|DTNB|1988|retained_intron|	target from/to=[1241,1272]	-21.8	CAGAAGCAGGAAACGTGACTCGTCCTCCCACT	TGTGGGGGAGAGGCTGTCGCTGCGCTTCTGGGCC	..............(((((.(.(((((((((.	.))))))).)).)..)))))..............	15	32	0.373	1
moR-6724-1-5p	ENST00000485845.5|ENSG00000138101.18|OTTHUMG00000152129.7|OTTHUMT00000325379.1|DTNB-219|DTNB|1988|retained_intron|	target from/to=[1401,1431]	-26	CACCCCTGAGAAGGCACAGCAGAACCCCACG	TGTGGGGGAGAGGCTGTCGCTGCGCTTCTGGGCC	.......(((..((((((((....(((((((	))))))).....))))).)))...))).......	18	31	0.0219	1
moR-6724-1-5p	ENST00000486555.5|ENSG00000138101.18|OTTHUMG00000152129.7|OTTHUMT00000325383.1|DTNB-220|DTNB|536|processed_transcript|	target from/to=[434,465]	-21.8	CAGAAGCAGGAAACGTGACTCGTCCTCCCACT	TGTGGGGGAGAGGCTGTCGCTGCGCTTCTGGGCC	..............(((((.(.(((((((((.	.))))))).)).)..)))))..............	15	32	0.365	1
moR-6724-1-5p	ENST00000489756.1|ENSG00000138101.18|OTTHUMG00000152129.7|OTTHUMT00000325384.1|DTNB-223|DTNB|574|processed_transcript|	target from/to=[472,503]	-21.8	CAGAAGCAGGAAACGTGACTCGTCCTCCCACT	TGTGGGGGAGAGGCTGTCGCTGCGCTTCTGGGCC	..............(((((.(.(((((((((.	.))))))).)).)..)))))..............	15	32	0.365	1
moR-24-2-5p	ENST00000238831.8|ENSG00000119820.10|OTTHUMG00000128452.3|OTTHUMT00000250250.3|YIPF4-201|YIPF4|11949|protein_coding|	target from/to=[3813,3835]	-23.9	AATCCCAGCAGTTTGGGAGGCCG	TGGCCTCCCTGGGCTCTGCCTCC	.....(((.((((((((((((((	))))))))).)))))))).....	17	23	0.134	1
moR-24-2-5p	ENST00000238831.8|ENSG00000119820.10|OTTHUMG00000128452.3|OTTHUMT00000250250.3|YIPF4-201|YIPF4|11949|protein_coding|	target from/to=[7588,7610]	-23	AATCCCAGCACTTTGGGAGGCCG	TGGCCTCCCTGGGCTCTGCCTCC	.....(((..((..(((((((((	)))))))))..))..))).....	14	23	0.0409	1
moR-24-2-5p	ENST00000238831.8|ENSG00000119820.10|OTTHUMG00000128452.3|OTTHUMT00000250250.3|YIPF4-201|YIPF4|11949|protein_coding|	target from/to=[8225,8247]	-21.6	AGTCCCAGCTGCTTGGGAGGCTG	TGGCCTCCCTGGGCTCTGCCTCC	.....(((..((((((((((((.	.)))))))).)))).))).....	15	23	0.00453	1
moR-6724-1-5p	ENST00000628135.3|ENSG00000232973.12|OTTHUMG00000128569.15|OTTHUMT00000480492.2|CYP1B1-AS1-224|CYP1B1-AS1|2188|antisense|	target from/to=[1602,1636]	-24.5	CATTCCCAAGCTGCTTCCCAGGTCCCTCCTCCACT	TGTGGGGGAGAGGCTGTCGCTGCGCTTCTGGGCC	.........((.((......((((.(((((((((.	.))))))))).))))......)))).........	17	35	0.0197	1
moR-150-3p	ENST00000628135.3|ENSG00000232973.12|OTTHUMG00000128569.15|OTTHUMT00000480492.2|CYP1B1-AS1-224|CYP1B1-AS1|2188|antisense|	target from/to=[1602,1627]	-28.8	CATTCCCAAGCTGCTTCCCAGGTCCC	GGGACCTGGGGACCCCGGCACCGGCAGG	....((...((((.((((((((((((	))))))))))))...))))...))....	18	26	0.0197	1
moR-6724-1-5p	ENST00000620177.4|ENSG00000232973.12|OTTHUMG00000128569.15|OTTHUMT00000325658.3|CYP1B1-AS1-214|CYP1B1-AS1|554|antisense|	target from/to=[223,257]	-21.7	CCGCAGGCCCGGCCTGGACACCTGCTGCCCTCACT	TGTGGGGGAGAGGCTGTCGCTGCGCTTCTGGGCC	................(((((((.((.(((((((.	.)))))))))))).))))................	16	35	0.0666	1
moR-6724-1-5p	ENST00000626582.2|ENSG00000232973.12|OTTHUMG00000128569.15|OTTHUMT00000480493.1|CYP1B1-AS1-218|CYP1B1-AS1|971|antisense|	target from/to=[204,238]	-21.7	CCGCAGGCCCGGCCTGGACACCTGCTGCCCTCACT	TGTGGGGGAGAGGCTGTCGCTGCGCTTCTGGGCC	................(((((((.((.(((((((.	.)))))))))))).))))................	16	35	0.0678	1
moR-6724-1-5p	ENST00000628580.2|ENSG00000232973.12|OTTHUMG00000128569.15|OTTHUMT00000480494.1|CYP1B1-AS1-228|CYP1B1-AS1|649|antisense|	target from/to=[171,205]	-21.7	CCGCAGGCCCGGCCTGGACACCTGCTGCCCTCACT	TGTGGGGGAGAGGCTGTCGCTGCGCTTCTGGGCC	................(((((((.((.(((((((.	.)))))))))))).))))................	16	35	0.0666	1
moR-6724-1-5p	ENST00000630542.2|ENSG00000232973.12|OTTHUMG00000128569.15|OTTHUMT00000480495.1|CYP1B1-AS1-233|CYP1B1-AS1|864|antisense|	target from/to=[171,205]	-21.7	CCGCAGGCCCGGCCTGGACACCTGCTGCCCTCACT	TGTGGGGGAGAGGCTGTCGCTGCGCTTCTGGGCC	................(((((((.((.(((((((.	.)))))))))))).))))................	16	35	0.0678	1
moR-6724-1-5p	ENST00000627992.2|ENSG00000232973.12|OTTHUMG00000128569.15|OTTHUMT00000480497.1|CYP1B1-AS1-222|CYP1B1-AS1|736|antisense|	target from/to=[171,205]	-21.7	CCGCAGGCCCGGCCTGGACACCTGCTGCCCTCACT	TGTGGGGGAGAGGCTGTCGCTGCGCTTCTGGGCC	................(((((((.((.(((((((.	.)))))))))))).))))................	16	35	0.0666	1
moR-6724-1-5p	ENST00000629773.2|ENSG00000232973.12|OTTHUMG00000128569.15|OTTHUMT00000480498.1|CYP1B1-AS1-232|CYP1B1-AS1|565|antisense|	target from/to=[171,205]	-21.7	CCGCAGGCCCGGCCTGGACACCTGCTGCCCTCACT	TGTGGGGGAGAGGCTGTCGCTGCGCTTCTGGGCC	................(((((((.((.(((((((.	.)))))))))))).))))................	16	35	0.0666	1
moR-6724-1-5p	ENST00000413828.3|ENSG00000232973.12|OTTHUMG00000128569.15|OTTHUMT00000250420.3|CYP1B1-AS1-201|CYP1B1-AS1|1781|antisense|	target from/to=[1168,1202]	-24.5	CATTCCCAAGCTGCTTCCCAGGTCCCTCCTCCACT	TGTGGGGGAGAGGCTGTCGCTGCGCTTCTGGGCC	.........((.((......((((.(((((((((.	.))))))))).))))......)))).........	17	35	0.0196	1
moR-150-3p	ENST00000413828.3|ENSG00000232973.12|OTTHUMG00000128569.15|OTTHUMT00000250420.3|CYP1B1-AS1-201|CYP1B1-AS1|1781|antisense|	target from/to=[1168,1193]	-28.8	CATTCCCAAGCTGCTTCCCAGGTCCC	GGGACCTGGGGACCCCGGCACCGGCAGG	....((...((((.((((((((((((	))))))))))))...))))...))....	18	26	0.0196	1
moR-6724-1-5p	ENST00000485578.1|ENSG00000162878.12|OTTHUMG00000152303.4|OTTHUMT00000325749.2|PKDCC-207|PKDCC|563|retained_intron|	target from/to=[447,480]	-26.6	AGCCCTCCAAAGCAGCTCCCACTCCTCCTCCACC	TGTGGGGGAGAGGCTGTCGCTGCGCTTCTGGGCC	...........(((((..(..(..(((((((((.	.)))))))))..)..)..)))))...........	16	34	0.0107	1
moR-24-2-5p	ENST00000492861.1|ENSG00000162878.12|OTTHUMG00000152303.4|OTTHUMT00000325746.2|PKDCC-209|PKDCC|693|retained_intron|	target from/to=[518,545]	-31.9	GGCAGGAAGAGAGCCAACGTGGAGGCCA	TGGCCTCCCTGGGCTCTGCCTCC	((.(((...((((((...(.((((((((	)))))))))..)))))).)))))	20	28	0.0708	1
moR-6724-1-5p	ENST00000475241.1|ENSG00000162878.12|OTTHUMG00000152303.4|OTTHUMT00000325770.1|PKDCC-204|PKDCC|773|retained_intron|	target from/to=[331,366]	-26.4	GGTGGCATTCTGCCGCAACCTCCCCGCTCCCCCGCC	TGTGGGGGAGAGGCTGTCGCTGCGCTTCTGGGCC	..........(((.((.((..((...(((((((((.	.))))))))).))..)).)).)))..........	18	36	0.061	1
moR-6724-1-5p	ENST00000263734.4|ENSG00000116016.13|OTTHUMG00000128818.24|OTTHUMT00000250752.3|EPAS1-201|EPAS1|5166|protein_coding|	target from/to=[302,335]	-22.09	CTCCCAGTCACCTTTCTCCACCCCCGCCCCCGCA	TGTGGGGGAGAGGCTGTCGCTGCGCTTCTGGGCC	...((((........(..((.((.(.(((((((.	.))))))).).)).))..)........))))...	17	34	0.0931	1
moR-6724-1-5p	ENST00000263734.4|ENSG00000116016.13|OTTHUMG00000128818.24|OTTHUMT00000250752.3|EPAS1-201|EPAS1|5166|protein_coding|	target from/to=[4472,4499]	-35	GGTCCAGACCAGCCCTGCAGCCCCCACT	TGTGGGGGAGAGGCTGTCGCTGCGCTTCTGGGCC	(((((((((((((...((..(((((((.	.)))))))....))....)))).)..))))))))	22	28	0.0574	1
moR-150-3p	ENST00000263734.4|ENSG00000116016.13|OTTHUMG00000128818.24|OTTHUMT00000250752.3|EPAS1-201|EPAS1|5166|protein_coding|	target from/to=[4543,4570]	-26.5	CCTAGCCACAGGCCCTGGCTGAGGTCTC	GGGACCTGGGGACCCCGGCACCGGCAGG	(((.(((....(((..((((.(((((((	))))))).))..))..)))...))))))	20	28	0.123	1
moR-6724-1-5p	ENST00000466465.5|ENSG00000116016.13|OTTHUMG00000128818.24|OTTHUMT00000328049.1|EPAS1-206|EPAS1|3622|retained_intron|	target from/to=[2935,2962]	-35	GGTCCAGACCAGCCCTGCAGCCCCCACT	TGTGGGGGAGAGGCTGTCGCTGCGCTTCTGGGCC	(((((((((((((...((..(((((((.	.)))))))....))....)))).)..))))))))	22	28	0.0573	1
moR-150-3p	ENST00000466465.5|ENSG00000116016.13|OTTHUMG00000128818.24|OTTHUMT00000328049.1|EPAS1-206|EPAS1|3622|retained_intron|	target from/to=[3006,3033]	-26.5	CCTAGCCACAGGCCCTGGCTGAGGTCTC	GGGACCTGGGGACCCCGGCACCGGCAGG	(((.(((....(((..((((.(((((((	))))))).))..))..)))...))))))	20	28	0.123	1
moR-6724-1-5p	ENST00000364140.1|ENSG00000201010.1|-|-|RN7SKP224-201|RN7SKP224|325|misc_RNA|	target from/to=[69,103]	-22.7	GGCTGGCTAGGCAGGTGTCCCCTTCCTCCCTCACC	TGTGGGGGAGAGGCTGTCGCTGCGCTTCTGGGCC	.............((((.(..((((.((((((((.	.))))))))))))..).)))).............	17	35	0.0112	1
moR-24-2-5p	ENST00000364140.1|ENSG00000201010.1|-|-|RN7SKP224-201|RN7SKP224|325|misc_RNA|	target from/to=[283,305]	-23.7	AATCCCAGCACTTTGGGAGGCCA	TGGCCTCCCTGGGCTCTGCCTCC	.....(((..((..(((((((((	)))))))))..))..))).....	14	23	0.00819	1
moR-6724-1-5p	ENST00000365474.1|ENSG00000202344.1|-|-|RN7SKP208-201|RN7SKP208|361|misc_RNA|	target from/to=[68,103]	-23.9	TGGCTGGCTAGGCAGGTGTCCTCTTCCTCCCTCACT	TGTGGGGGAGAGGCTGTCGCTGCGCTTCTGGGCC	...........((((.((.(..((((.((((((((.	.))))))))))))..).))))))...........	19	36	0.00716	1
moR-6724-1-5p	ENST00000443240.5|ENSG00000082898.16|OTTHUMG00000152316.23|OTTHUMT00000325921.2|XPO1-209|XPO1|565|protein_coding|	target from/to=[30,63]	-21.5	CCCTGCTCTTCGTCCCACCTCCTCCTCCTCCACC	TGTGGGGGAGAGGCTGTCGCTGCGCTTCTGGGCC	..........(((..(((..((((.((((((((.	.))))))))))))..)).)..)))..........	18	34	0.000197	1
moR-6724-1-5p	ENST00000436018.1|ENSG00000082898.16|OTTHUMG00000152316.23|OTTHUMT00000325922.2|XPO1-207|XPO1|318|protein_coding|	target from/to=[30,63]	-21.5	CCCTGCTCTTCGTCCCACCTCCTCCTCCTCCACC	TGTGGGGGAGAGGCTGTCGCTGCGCTTCTGGGCC	..........(((..(((..((((.((((((((.	.))))))))))))..)).)..)))..........	18	34	0.000172	1
moR-6724-1-5p	ENST00000339566.7|ENSG00000124356.15|OTTHUMG00000129817.4|-|STAMBP-201|STAMBP|6277|protein_coding|	target from/to=[1079,1110]	-21.6	TCACACTGGGCTGGATTCATACTCACCCCACA	TGTGGGGGAGAGGCTGTCGCTGCGCTTCTGGGCC	........((((((...((..(((.(((((((	)))))))..)))..))...))).)))........	18	32	0.073	1
moR-6724-1-5p	ENST00000409707.5|ENSG00000124356.15|OTTHUMG00000129817.4|OTTHUMT00000328094.1|STAMBP-204|STAMBP|1649|protein_coding|	target from/to=[1033,1064]	-21.6	TCACACTGGGCTGGATTCATACTCACCCCACA	TGTGGGGGAGAGGCTGTCGCTGCGCTTCTGGGCC	........((((((...((..(((.(((((((	)))))))..)))..))...))).)))........	18	32	0.0723	1
moR-6724-1-5p	ENST00000394073.5|ENSG00000124356.15|OTTHUMG00000129817.4|-|STAMBP-203|STAMBP|6386|protein_coding|	target from/to=[1188,1219]	-21.6	TCACACTGGGCTGGATTCATACTCACCCCACA	TGTGGGGGAGAGGCTGTCGCTGCGCTTCTGGGCC	........((((((...((..(((.(((((((	)))))))..)))..))...))).)))........	18	32	0.073	1
moR-6724-1-5p	ENST00000394070.6|ENSG00000124356.15|OTTHUMG00000129817.4|OTTHUMT00000252048.2|STAMBP-202|STAMBP|6691|protein_coding|	target from/to=[1489,1520]	-21.6	TCACACTGGGCTGGATTCATACTCACCCCACA	TGTGGGGGAGAGGCTGTCGCTGCGCTTCTGGGCC	........((((((...((..(((.(((((((	)))))))..)))..))...))).)))........	18	32	0.073	1
moR-6724-1-5p	ENST00000486458.1|ENSG00000124356.15|OTTHUMG00000129817.4|OTTHUMT00000328103.1|STAMBP-209|STAMBP|1012|processed_transcript|	target from/to=[120,151]	-21.6	TCACACTGGGCTGGATTCATACTCACCCCACA	TGTGGGGGAGAGGCTGTCGCTGCGCTTCTGGGCC	........((((((...((..(((.(((((((	)))))))..)))..))...))).)))........	18	32	0.0716	1
moR-150-3p	ENST00000290573.6|ENSG00000159399.9|OTTHUMG00000129972.7|OTTHUMT00000252238.2|HK2-201|HK2|5772|protein_coding|	target from/to=[5174,5200]	-24.76	TAATTAGGTGAAAACAGCCCAGGTCCT	GGGACCTGGGGACCCCGGCACCGGCAGG	......((((.......((((((((((	))))))))))........))))......	14	27	0.0463	1
moR-150-3p	ENST00000409174.1|ENSG00000159399.9|OTTHUMG00000129972.7|OTTHUMT00000328629.4|HK2-202|HK2|5278|protein_coding|	target from/to=[4680,4706]	-24.76	TAATTAGGTGAAAACAGCCCAGGTCCT	GGGACCTGGGGACCCCGGCACCGGCAGG	......((((.......((((((((((	))))))))))........))))......	14	27	0.0463	1
moR-6724-1-5p	ENST00000363618.1|ENSG00000200488.1|-|-|RN7SKP203-201|RN7SKP203|332|misc_RNA|	target from/to=[69,103]	-22.7	GGCTGGCTAGGCGGGTGTCCCCTTCCTCCCTCACC	TGTGGGGGAGAGGCTGTCGCTGCGCTTCTGGGCC	.............((((.(..((((.((((((((.	.))))))))))))..).)))).............	17	35	0.0112	1
moR-24-2-5p	ENST00000453567.1|ENSG00000229648.1|OTTHUMG00000153083.1|OTTHUMT00000329379.1|RPSAP22-201|RPSAP22|851|processed_pseudogene|	target from/to=[294,319]	-24.3	AGATCCAGACAGCCTCCTGGGGGCCA	TGGCCTCCCTGGGCTCTGCCTCC	.((..((((..((((...((((((((	))))))))..))))))))..)).	18	26	0.088	1
moR-6724-1-5p	ENST00000352580.7|ENSG00000153563.15|OTTHUMG00000130265.7|OTTHUMT00000252592.2|CD8A-202|CD8A|1977|protein_coding|	target from/to=[1088,1122]	-24.8	ACCTTGTCTCCCAGCTCAGGGCTCTTTCCTCCACA	TGTGGGGGAGAGGCTGTCGCTGCGCTTCTGGGCC	.................(.(((.((((((((((((	))))))))))))))).).................	16	35	0.193	1
moR-24-2-5p	ENST00000283635.7|ENSG00000153563.15|OTTHUMG00000130265.7|OTTHUMT00000252596.2|CD8A-201|CD8A|2873|protein_coding|	target from/to=[15,36]	-27.8	CAATGCAGGCCATGGGAGGCTG	TGGCCTCCCTGGGCTCTGCCTCC	....(((((((..((((((((.	.))))))))..))).))))....	15	22	0.0556	1
moR-6724-1-5p	ENST00000283635.7|ENSG00000153563.15|OTTHUMG00000130265.7|OTTHUMT00000252596.2|CD8A-201|CD8A|2873|protein_coding|	target from/to=[1984,2018]	-24.8	ACCTTGTCTCCCAGCTCAGGGCTCTTTCCTCCACA	TGTGGGGGAGAGGCTGTCGCTGCGCTTCTGGGCC	.................(.(((.((((((((((((	))))))))))))))).).................	16	35	0.194	1
moR-6724-1-5p	ENST00000409511.6|ENSG00000153563.15|OTTHUMG00000130265.7|OTTHUMT00000330784.3|CD8A-203|CD8A|3048|protein_coding|	target from/to=[2160,2194]	-24.8	ACCTTGTCTCCCAGCTCAGGGCTCTTTCCTCCACA	TGTGGGGGAGAGGCTGTCGCTGCGCTTCTGGGCC	.................(.(((.((((((((((((	))))))))))))))).).................	16	35	0.194	1
moR-6724-1-5p	ENST00000357453.2|ENSG00000197794.2|OTTHUMG00000151534.1|OTTHUMT00000323038.1|IGKV7-3-201|IGKV7-3|298|IG_V_pseudogene|	target from/to=[202,236]	-21.2	GCGGCAGTGGGTCTGGGACCGATTTCACCCTCACA	TGTGGGGGAGAGGCTGTCGCTGCGCTTCTGGGCC	..............(.(((.(.((((.((((((((	)))))))).))))).))).)..............	17	35	0.353	1
moR-150-3p	ENST00000518834.1|ENSG00000253278.1|OTTHUMG00000151635.1|OTTHUMT00000323359.1|IGKV2-10-201|IGKV2-10|351|IG_V_pseudogene|	target from/to=[98,126]	-21.6	AGAGCCAGCCTCCATCTCCTGCAGGTCTA	GGGACCTGGGGACCCCGGCACCGGCAGG	...(((.(((......((((.(((((((.	.)))))))))))....)))...)))...	17	29	0.0889	1
moR-150-3p	ENST00000480492.1|ENSG00000243290.3|OTTHUMG00000151643.2|OTTHUMT00000323392.2|IGKV1-12-201|IGKV1-12|398|IG_V_gene|	target from/to=[80,107]	-31.6	GCTCCTGCTGCTCTGGTTCCCAGGTTCC	GGGACCTGGGGACCCCGGCACCGGCAGG	........((((..((((((((((((((	))))))))))))))..))))........	18	28	0.216	1
moR-6724-1-5p	ENST00000517571.1|ENSG00000253265.1|OTTHUMG00000151642.1|OTTHUMT00000323391.1|IGKV2-14-201|IGKV2-14|347|IG_V_pseudogene|	target from/to=[309,342]	-20.7	TTGCTGCCAGCAAAGTACACATTATTCTCCCACA	TGTGGGGGAGAGGCTGTCGCTGCGCTTCTGGGCC	........(((..((((((..((.((((((((((	))))))))))))..))).)))..)))........	21	34	0.174	1
moR-6724-1-5p	ENST00000518132.1|ENSG00000253732.1|OTTHUMG00000151651.1|OTTHUMT00000323400.1|IGKV2-19-201|IGKV2-19|283|IG_V_pseudogene|	target from/to=[254,283]	-24.5	TGCCTGCAAGGTACACAAGTGCCTCCCACA	TGTGGGGGAGAGGCTGTCGCTGCGCTTCTGGGCC	.(((((.((((((((((.((.(((((((((	)))))))).)..))))).).))).))).))))).	26	30	0.206	1
moR-150-3p	ENST00000518729.1|ENSG00000253625.1|OTTHUMG00000151638.1|OTTHUMT00000323387.1|IGKV2-23-201|IGKV2-23|323|IG_V_pseudogene|	target from/to=[62,90]	-25.1	AGAGCCGGCCTCCATCTCCTGCAGGTCTA	GGGACCTGGGGACCCCGGCACCGGCAGG	...(((((...((...((((.(((((((.	.)))))))))))....))..)))))...	18	29	0.0115	1
moR-150-3p	ENST00000518305.1|ENSG00000254098.1|OTTHUMG00000151648.1|OTTHUMT00000323397.1|IGKV2-26-201|IGKV2-26|343|IG_V_pseudogene|	target from/to=[108,136]	-23.3	AGAGCAGGCCTCCATGTCCTGCAGGTCTA	GGGACCTGGGGACCCCGGCACCGGCAGG	...((..(((.....(((((.(((((((.	.))))))))))))...)))....))...	17	29	0.0367	1
moR-150-3p	ENST00000482769.1|ENSG00000244116.3|OTTHUMG00000151652.2|OTTHUMT00000323401.2|IGKV2-28-201|IGKV2-28|390|IG_V_gene|	target from/to=[138,166]	-25.1	AGAGCCGGCCTCCATCTCCTGCAGGTCTA	GGGACCTGGGGACCCCGGCACCGGCAGG	...(((((...((...((((.(((((((.	.)))))))))))....))..)))))...	18	29	0.00473	1
moR-6724-1-5p	ENST00000521304.1|ENSG00000253998.3|OTTHUMG00000151641.1|OTTHUMT00000323390.1|IGKV2-29-201|IGKV2-29|372|IG_V_pseudogene|	target from/to=[334,367]	-24.1	TTACTGAATGCAAGGTATACACCTTCCTCCCACA	TGTGGGGGAGAGGCTGTCGCTGCGCTTCTGGGCC	.........((..(((..((((((..((((((((	))))))))..))).))).)))..)).........	19	34	0.13	1
moR-6724-1-5p	ENST00000558152.2|ENSG00000242076.2|OTTHUMG00000151682.2|-|IGKV1-33-202|IGKV1-33|324|protein_coding|	target from/to=[256,291]	-25.7	TATTACTGTCAACAGTATGATAATCTCCCTCCCACA	TGTGGGGGAGAGGCTGTCGCTGCGCTTCTGGGCC	............((((..((((..(((.((((((((	)))))))).)))..))))))))............	19	36	0.0889	1
moR-6724-1-5p	ENST00000521692.1|ENSG00000253860.1|OTTHUMG00000151693.1|OTTHUMT00000323492.1|IGKV3-34-201|IGKV3-34|293|IG_V_pseudogene|	target from/to=[88,114]	-25.5	TCCCCAGGGGAAGGAGCCACCCTCACC	TGTGGGGGAGAGGCTGTCGCTGCGCTTCTGGGCC	...(((((((.(((((((.(((((((.	.)))))))...)))..)).))...)))))))...	21	27	0.0563	1
moR-150-3p	ENST00000621595.1|ENSG00000273962.1|OTTHUMG00000188265.3|-|IGKV2-40-202|IGKV2-40|312|protein_coding|	target from/to=[51,79]	-25.1	AGAGCCGGCCTCCATCTCCTGCAGGTCTA	GGGACCTGGGGACCCCGGCACCGGCAGG	...(((((...((...((((.(((((((.	.)))))))))))....))..)))))...	18	29	0.0174	1
moR-150-3p	ENST00000620613.1|ENSG00000273962.1|OTTHUMG00000188265.3|OTTHUMT00000476797.3|IGKV2-40-201|IGKV2-40|314|IG_V_gene|	target from/to=[59,87]	-25.1	AGAGCCGGCCTCCATCTCCTGCAGGTCTA	GGGACCTGGGGACCCCGGCACCGGCAGG	...(((((...((...((((.(((((((.	.)))))))))))....))..)))))...	18	29	0.0174	1
moR-150-3p	ENST00000429992.2|ENSG00000251039.2|OTTHUMG00000159963.2|OTTHUMT00000358520.2|IGKV2D-40-201|IGKV2D-40|332|IG_V_gene|	target from/to=[75,103]	-25.1	AGAGCCGGCCTCCATCTCCTGCAGGTCTA	GGGACCTGGGGACCCCGGCACCGGCAGG	...(((((...((...((((.(((((((.	.)))))))))))....))..)))))...	18	29	0.0174	1
moR-150-3p	ENST00000560045.1|ENSG00000251039.2|OTTHUMG00000159963.2|-|IGKV2D-40-202|IGKV2D-40|312|protein_coding|	target from/to=[51,79]	-25.1	AGAGCCGGCCTCCATCTCCTGCAGGTCTA	GGGACCTGGGGACCCCGGCACCGGCAGG	...(((((...((...((((.(((((((.	.)))))))))))....))..)))))...	18	29	0.0174	1
moR-6724-1-5p	ENST00000522638.1|ENSG00000253501.1|OTTHUMG00000151601.1|OTTHUMT00000323273.1|IGKV3D-34-201|IGKV3D-34|302|IG_V_pseudogene|	target from/to=[99,125]	-25.5	TCCCCAGGGGAAGGAGCCACCCTCACC	TGTGGGGGAGAGGCTGTCGCTGCGCTTCTGGGCC	...(((((((.(((((((.(((((((.	.)))))))...)))..)).))...)))))))...	21	27	0.0563	1
moR-6724-1-5p	ENST00000611734.1|ENSG00000239975.2|OTTHUMG00000151602.2|-|IGKV1D-33-202|IGKV1D-33|324|protein_coding|	target from/to=[256,291]	-25.7	TATTACTGTCAACAGTATGATAATCTCCCTCCCACA	TGTGGGGGAGAGGCTGTCGCTGCGCTTCTGGGCC	............((((..((((..(((.((((((((	)))))))).)))..))))))))............	19	36	0.0889	1
moR-6724-1-5p	ENST00000612356.1|ENSG00000243264.2|OTTHUMG00000151619.2|-|IGKV2D-29-202|IGKV2D-29|310|protein_coding|	target from/to=[273,306]	-29.4	TTACTGCATGCAAAGTATACAGCTTCCTCCCACA	TGTGGGGGAGAGGCTGTCGCTGCGCTTCTGGGCC	.........((..(((..((((((((((((((((	)))))))).)))))))).)))..)).........	21	34	0.111	1
moR-150-3p	ENST00000453166.2|ENSG00000242534.2|OTTHUMG00000151616.3|OTTHUMT00000323288.3|IGKV2D-28-201|IGKV2D-28|396|IG_V_gene|	target from/to=[144,172]	-25.1	AGAGCCGGCCTCCATCTCCTGCAGGTCTA	GGGACCTGGGGACCCCGGCACCGGCAGG	...(((((...((...((((.(((((((.	.)))))))))))....))..)))))...	18	29	0.00473	1
moR-150-3p	ENST00000558026.1|ENSG00000242534.2|OTTHUMG00000151616.3|-|IGKV2D-28-202|IGKV2D-28|306|protein_coding|	target from/to=[48,76]	-25.1	AGAGCCGGCCTCCATCTCCTGCAGGTCTA	GGGACCTGGGGACCCCGGCACCGGCAGG	...(((((...((...((((.(((((((.	.)))))))))))....))..)))))...	18	29	0.00473	1
moR-150-3p	ENST00000390268.2|ENSG00000211623.2|OTTHUMG00000151606.3|OTTHUMT00000323278.3|IGKV2D-26-201|IGKV2D-26|390|IG_V_gene|	target from/to=[138,166]	-23.3	AGAGCAGGCCTCCATGTCCTGCAGGTCTA	GGGACCTGGGGACCCCGGCACCGGCAGG	...((..(((.....(((((.(((((((.	.))))))))))))...)))....))...	17	29	0.0367	1
moR-150-3p	ENST00000462693.1|ENSG00000241566.1|OTTHUMG00000151618.2|OTTHUMT00000323290.2|IGKV2D-24-201|IGKV2D-24|390|IG_V_gene|	target from/to=[138,166]	-25.1	ACAGCCGGCCTCCATCTCCTTCAGGTCTA	GGGACCTGGGGACCCCGGCACCGGCAGG	...(((((...((...((((.(((((((.	.)))))))))))....))..)))))...	18	29	0.0288	1
moR-150-3p	ENST00000518179.1|ENSG00000254345.1|OTTHUMG00000151605.1|OTTHUMT00000323277.1|IGKV2D-23-201|IGKV2D-23|286|IG_V_pseudogene|	target from/to=[60,88]	-25.1	AGAGCCGGCCTCCATCTCCTGCAGGTCTA	GGGACCTGGGGACCCCGGCACCGGCAGG	...(((((...((...((((.(((((((.	.)))))))))))....))..)))))...	18	29	0.0115	1
moR-150-3p	ENST00000519785.1|ENSG00000254220.1|OTTHUMG00000151620.1|OTTHUMT00000323292.1|IGKV2D-18-201|IGKV2D-18|375|IG_V_pseudogene|	target from/to=[109,137]	-25.1	AGAGCCGGCCTCCATCTCCTGCAGGTCTA	GGGACCTGGGGACCCCGGCACCGGCAGG	...(((((...((...((((.(((((((.	.)))))))))))....))..)))))...	18	29	0.182	1
moR-6724-1-5p	ENST00000522473.1|ENSG00000254292.1|OTTHUMG00000151565.1|OTTHUMT00000323140.1|IGKV2D-14-201|IGKV2D-14|355|IG_V_pseudogene|	target from/to=[314,347]	-20.7	TTGCTGCCAGCAAAGTACACATTATTCTCCCACA	TGTGGGGGAGAGGCTGTCGCTGCGCTTCTGGGCC	........(((..((((((..((.((((((((((	))))))))))))..))).)))..)))........	21	34	0.174	1
moR-150-3p	ENST00000377032.5|ENSG00000278857.1|OTTHUMG00000188272.2|OTTHUMT00000476804.2|IGKV1D-12-201|IGKV1D-12|371|IG_V_gene|	target from/to=[53,80]	-31.6	GCTCCTGCTGCTCTGGTTCCCAGGTTCC	GGGACCTGGGGACCCCGGCACCGGCAGG	........((((..((((((((((((((	))))))))))))))..))))........	18	28	0.216	1
moR-150-3p	ENST00000520194.1|ENSG00000253906.1|OTTHUMG00000151567.1|OTTHUMT00000323142.1|IGKV2D-10-201|IGKV2D-10|281|IG_V_pseudogene|	target from/to=[96,124]	-21.6	AGAGCCAGCCTCCATCTCCTGCAGGTCTA	GGGACCTGGGGACCCCGGCACCGGCAGG	...(((.(((......((((.(((((((.	.)))))))))))....)))...)))...	17	29	0.0495	1
moR-6724-1-5p	ENST00000609777.5|ENSG00000143429.10|OTTHUMG00000155083.2|OTTHUMT00000471986.1|LSP1P4-206|LSP1P4|1194|processed_transcript|	target from/to=[401,434]	-32	CCTGGCTGAGCCCAGCCTCCCAGCCACCCCCACC	TGTGGGGGAGAGGCTGTCGCTGCGCTTCTGGGCC	.......((((.((((....(((((.(((((((.	.)))))))...)))))..)))).)))).......	20	34	0.0243	1
moR-24-2-5p	ENST00000603664.1|ENSG00000271015.1|OTTHUMG00000184526.1|OTTHUMT00000468839.1|IGKV2OR2-7D-201|IGKV2OR2-7D|304|IG_V_pseudogene|	target from/to=[233,256]	-26.6	TGAAAATCAGCCCGGTGGAGGCTG	TGGCCTCCCTGGGCTCTGCCTCC	........(((((((.(((((((.	.))))))))))))))........	14	24	0.257	1
moR-24-2-5p	ENST00000604652.1|ENSG00000270450.1|OTTHUMG00000184523.1|OTTHUMT00000468842.1|IGKV2OR2-7-201|IGKV2OR2-7|304|IG_V_pseudogene|	target from/to=[233,256]	-26.6	TGAAAATCAGCCCGGTGGAGGCTG	TGGCCTCCCTGGGCTCTGCCTCC	........(((((((.(((((((.	.))))))))))))))........	14	24	0.257	1
moR-6724-1-5p	ENST00000477337.1|ENSG00000115514.11|OTTHUMG00000130641.6|OTTHUMT00000330312.1|TXNDC9-209|TXNDC9|519|processed_transcript|	target from/to=[292,327]	-21.1	CGACAGCCTGCGCACTAAGAAACTGCAACTCCCACA	TGTGGGGGAGAGGCTGTCGCTGCGCTTCTGGGCC	.........(((((....((....((..(((((((.	.)))))))....))..))..))))).........	16	36	0.0319	1
moR-6724-1-5p	ENST00000283195.10|ENSG00000153201.15|OTTHUMG00000130981.10|OTTHUMT00000253594.1|RANBP2-201|RANBP2|11711|protein_coding|	target from/to=[2789,2820]	-29.6	TTCTCAGACCAGCAGCTAATGTTACTCCCACA	TGTGGGGGAGAGGCTGTCGCTGCGCTTCTGGGCC	..((((((...(((((....(((.((((((((	))))))))...)))....)))))...))))))..	22	32	0.278	1
moR-21-5p	ENST00000535254.5|ENSG00000169679.14|OTTHUMG00000153638.5|-|BUB1-212|BUB1|3576|protein_coding|	target from/to=[93,118]	-23.7	CCGGCCAGCGTCCTCTGGCCATGGAC	CTCCATGGCTGTACCACCTTGTCGG	(((((.((.((.....(((((((((.	.))))))))).....)))).)))))	18	26	0.384	1
moR-21-5p	ENST00000409311.5|ENSG00000169679.14|OTTHUMG00000153638.5|OTTHUMT00000331926.1|BUB1-202|BUB1|3287|protein_coding|	target from/to=[49,74]	-23.7	CCGGCCAGCGTCCTCTGGCCATGGAC	CTCCATGGCTGTACCACCTTGTCGG	(((((.((.((.....(((((((((.	.))))))))).....)))).)))))	18	26	0.384	1
moR-21-5p	ENST00000302759.10|ENSG00000169679.14|OTTHUMG00000153638.5|OTTHUMT00000331925.1|BUB1-201|BUB1|3507|protein_coding|	target from/to=[100,125]	-23.7	CCGGCCAGCGTCCTCTGGCCATGGAC	CTCCATGGCTGTACCACCTTGTCGG	(((((.((.((.....(((((((((.	.))))))))).....)))).)))))	18	26	0.384	1
moR-21-5p	ENST00000466333.5|ENSG00000169679.14|OTTHUMG00000153638.5|OTTHUMT00000331928.1|BUB1-207|BUB1|2501|retained_intron|	target from/to=[14,39]	-23.7	CCGGCCAGCGTCCTCTGGCCATGGAC	CTCCATGGCTGTACCACCTTGTCGG	(((((.((.((.....(((((((((.	.))))))))).....)))).)))))	18	26	0.383	1
moR-21-5p	ENST00000465029.5|ENSG00000169679.14|OTTHUMG00000153638.5|OTTHUMT00000331927.1|BUB1-206|BUB1|1999|retained_intron|	target from/to=[49,74]	-23.7	CCGGCCAGCGTCCTCTGGCCATGGAC	CTCCATGGCTGTACCACCTTGTCGG	(((((.((.((.....(((((((((.	.))))))))).....)))).)))))	18	26	0.383	1
moR-21-5p	ENST00000447014.5|ENSG00000169679.14|OTTHUMG00000153638.5|OTTHUMT00000331931.4|BUB1-205|BUB1|551|protein_coding|	target from/to=[19,44]	-23.7	CCGGCCAGCGTCCTCTGGCCATGGAC	CTCCATGGCTGTACCACCTTGTCGG	(((((.((.((.....(((((((((.	.))))))))).....)))).)))))	18	26	0.374	1
moR-21-5p	ENST00000420328.5|ENSG00000169679.14|OTTHUMG00000153638.5|OTTHUMT00000331929.2|BUB1-203|BUB1|566|protein_coding|	target from/to=[27,52]	-23.7	CCGGCCAGCGTCCTCTGGCCATGGAC	CTCCATGGCTGTACCACCTTGTCGG	(((((.((.((.....(((((((((.	.))))))))).....)))).)))))	18	26	0.374	1
moR-6724-1-5p	ENST00000432179.1|ENSG00000153094.22|OTTHUMG00000131256.9|OTTHUMT00000331937.2|BCL2L11-210|BCL2L11|572|protein_coding|	target from/to=[346,377]	-32.2	TCACGGAGGTGAAGGGGACAGCTGCCCCCACG	TGTGGGGGAGAGGCTGTCGCTGCGCTTCTGGGCC	.............((.(((((((.((((((((	))))))))...))))))).)).............	17	32	0.109	1
moR-6724-1-5p	ENST00000622509.4|ENSG00000153094.22|OTTHUMG00000131256.9|-|BCL2L11-222|BCL2L11|5231|protein_coding|	target from/to=[429,460]	-32.2	TCACGGAGGTGAAGGGGACAGCTGCCCCCACG	TGTGGGGGAGAGGCTGTCGCTGCGCTTCTGGGCC	.............((.(((((((.((((((((	))))))))...))))))).)).............	17	32	0.114	1
moR-6724-1-5p	ENST00000621302.4|ENSG00000153094.22|OTTHUMG00000131256.9|-|BCL2L11-221|BCL2L11|5224|protein_coding|	target from/to=[429,460]	-32.2	TCACGGAGGTGAAGGGGACAGCTGCCCCCACG	TGTGGGGGAGAGGCTGTCGCTGCGCTTCTGGGCC	.............((.(((((((.((((((((	))))))))...))))))).)).............	17	32	0.114	1
moR-6724-1-5p	ENST00000622612.4|ENSG00000153094.22|OTTHUMG00000131256.9|-|BCL2L11-223|BCL2L11|4995|protein_coding|	target from/to=[429,460]	-32.2	TCACGGAGGTGAAGGGGACAGCTGCCCCCACG	TGTGGGGGAGAGGCTGTCGCTGCGCTTCTGGGCC	.............((.(((((((.((((((((	))))))))...))))))).)).............	17	32	0.114	1
moR-6724-1-5p	ENST00000610735.4|ENSG00000153094.22|OTTHUMG00000131256.9|-|BCL2L11-217|BCL2L11|5120|protein_coding|	target from/to=[429,460]	-32.2	TCACGGAGGTGAAGGGGACAGCTGCCCCCACG	TGTGGGGGAGAGGCTGTCGCTGCGCTTCTGGGCC	.............((.(((((((.((((((((	))))))))...))))))).)).............	17	32	0.114	1
moR-6724-1-5p	ENST00000619294.4|ENSG00000153094.22|OTTHUMG00000131256.9|-|BCL2L11-219|BCL2L11|5132|protein_coding|	target from/to=[429,460]	-32.2	TCACGGAGGTGAAGGGGACAGCTGCCCCCACG	TGTGGGGGAGAGGCTGTCGCTGCGCTTCTGGGCC	.............((.(((((((.((((((((	))))))))...))))))).)).............	17	32	0.114	1
moR-6724-1-5p	ENST00000393256.7|ENSG00000153094.22|OTTHUMG00000131256.9|OTTHUMT00000254022.3|BCL2L11-206|BCL2L11|5086|protein_coding|	target from/to=[414,445]	-32.2	TCACGGAGGTGAAGGGGACAGCTGCCCCCACG	TGTGGGGGAGAGGCTGTCGCTGCGCTTCTGGGCC	.............((.(((((((.((((((((	))))))))...))))))).)).............	17	32	0.114	1
moR-6724-1-5p	ENST00000393252.3|ENSG00000153094.22|OTTHUMG00000131256.9|OTTHUMT00000331938.2|BCL2L11-205|BCL2L11|482|protein_coding|	target from/to=[408,439]	-32.2	TCACGGAGGTGAAGGGGACAGCTGCCCCCACG	TGTGGGGGAGAGGCTGTCGCTGCGCTTCTGGGCC	.............((.(((((((.((((((((	))))))))...))))))).)).............	17	32	0.104	1
moR-6724-1-5p	ENST00000436733.5|ENSG00000153094.22|OTTHUMG00000131256.9|OTTHUMT00000314293.2|BCL2L11-212|BCL2L11|618|nonsense_mediated_decay|	target from/to=[141,172]	-32.2	TCACGGAGGTGAAGGGGACAGCTGCCCCCACG	TGTGGGGGAGAGGCTGTCGCTGCGCTTCTGGGCC	.............((.(((((((.((((((((	))))))))...))))))).)).............	17	32	0.109	1
moR-6724-1-5p	ENST00000437029.5|ENSG00000153094.22|OTTHUMG00000131256.9|OTTHUMT00000314294.2|BCL2L11-213|BCL2L11|729|nonsense_mediated_decay|	target from/to=[141,172]	-32.2	TCACGGAGGTGAAGGGGACAGCTGCCCCCACG	TGTGGGGGAGAGGCTGTCGCTGCGCTTCTGGGCC	.............((.(((((((.((((((((	))))))))...))))))).)).............	17	32	0.109	1
moR-6724-1-5p	ENST00000431217.1|ENSG00000153094.22|OTTHUMG00000131256.9|OTTHUMT00000314289.2|BCL2L11-209|BCL2L11|883|nonsense_mediated_decay|	target from/to=[141,172]	-32.2	TCACGGAGGTGAAGGGGACAGCTGCCCCCACG	TGTGGGGGAGAGGCTGTCGCTGCGCTTCTGGGCC	.............((.(((((((.((((((((	))))))))...))))))).)).............	17	32	0.111	1
moR-6724-1-5p	ENST00000643447.1|ENSG00000153107.12|OTTHUMG00000192458.1|OTTHUMT00000494281.1|ANAPC1-211|ANAPC1|1536|nonsense_mediated_decay|	target from/to=[837,869]	-20.7	TCACCCTTTGTCTAGTAACTAGCTGACTCCACA	TGTGGGGGAGAGGCTGTCGCTGCGCTTCTGGGCC	.........((.(((..((.((((..(((((((	)))))))....))))))..))).)).........	18	33	0.193	1
moR-6724-1-5p	ENST00000427997.5|ENSG00000153107.12|OTTHUMG00000192458.1|OTTHUMT00000330439.2|ANAPC1-202|ANAPC1|5047|protein_coding|	target from/to=[4414,4446]	-20.7	TCACCCTTTGTCTAGTAACTAGCTGACTCCACA	TGTGGGGGAGAGGCTGTCGCTGCGCTTCTGGGCC	.........((.(((..((.((((..(((((((	)))))))....))))))..))).)).........	18	33	0.00405	1
moR-6724-1-5p	ENST00000341068.7|ENSG00000153107.12|OTTHUMG00000192458.1|OTTHUMT00000254045.3|ANAPC1-201|ANAPC1|8262|protein_coding|	target from/to=[183,215]	-23.7	CGTAGAGAAAATCAGCAACCCCTGCTCCCCACC	TGTGGGGGAGAGGCTGTCGCTGCGCTTCTGGGCC	.....((((...((((.((.(((..(((((((.	.)))))))..)))..)).))))...)))).....	20	33	0.0169	1
moR-24-2-5p	ENST00000341068.7|ENSG00000153107.12|OTTHUMG00000192458.1|OTTHUMT00000254045.3|ANAPC1-201|ANAPC1|8262|protein_coding|	target from/to=[7945,7967]	-30.5	GGAAGGCATGCACCTGGAGGCCA	TGGCCTCCCTGGGCTCTGCCTCC	(((.((((.((.((.((((((((	))))))))..))))..)))))))	19	23	0.352	1
moR-6724-1-5p	ENST00000489177.1|ENSG00000153107.12|OTTHUMG00000192458.1|OTTHUMT00000330436.1|ANAPC1-209|ANAPC1|1809|processed_transcript|	target from/to=[183,215]	-23.7	CGTAGAGAAAATCAGCAACCCCTGCTCCCCACC	TGTGGGGGAGAGGCTGTCGCTGCGCTTCTGGGCC	.....((((...((((.((.(((..(((((((.	.)))))))..)))..)).))))...)))).....	20	33	0.0168	1
moR-6724-1-5p	ENST00000263339.3|ENSG00000115008.5|OTTHUMG00000131315.2|OTTHUMT00000254084.1|IL1A-201|IL1A|2124|protein_coding|	target from/to=[1654,1684]	-25.8	ATCCTCTGAGTGTGACCAGGCATCCTCCACA	TGTGGGGGAGAGGCTGTCGCTGCGCTTCTGGGCC	.......((((((..(..(((.(((((((((	)))))))))...)))...)..)))))).......	19	31	0.0308	1
moR-6724-1-5p	ENST00000346807.7|ENSG00000136695.14|OTTHUMG00000131337.4|OTTHUMT00000254109.1|IL36RN-201|IL36RN|2672|protein_coding|	target from/to=[767,800]	-38.1	AGATTTGGAGCTCAGTCCACGGTCCTCCCCCACT	TGTGGGGGAGAGGCTGTCGCTGCGCTTCTGGGCC	......(((((.((((..(((((((((((((((.	.))))))))).)))))).)))).)))))......	24	34	0.332	1
moR-6724-1-5p	ENST00000346807.7|ENSG00000136695.14|OTTHUMG00000131337.4|OTTHUMT00000254109.1|IL36RN-201|IL36RN|2672|protein_coding|	target from/to=[915,948]	-21.4	ATGGTAACTGACCAGTGTTACCCTGAGCCCCGCA	TGTGGGGGAGAGGCTGTCGCTGCGCTTCTGGGCC	............(((((.((.(((...(((((((	)))))))...))).)).)))))............	17	34	0.114	1
moR-6724-1-5p	ENST00000393200.6|ENSG00000136695.14|OTTHUMG00000131337.4|OTTHUMT00000330729.1|IL36RN-202|IL36RN|2700|protein_coding|	target from/to=[795,828]	-38.1	AGATTTGGAGCTCAGTCCACGGTCCTCCCCCACT	TGTGGGGGAGAGGCTGTCGCTGCGCTTCTGGGCC	......(((((.((((..(((((((((((((((.	.))))))))).)))))).)))).)))))......	24	34	0.332	1
moR-6724-1-5p	ENST00000393200.6|ENSG00000136695.14|OTTHUMG00000131337.4|OTTHUMT00000330729.1|IL36RN-202|IL36RN|2700|protein_coding|	target from/to=[943,976]	-21.4	ATGGTAACTGACCAGTGTTACCCTGAGCCCCGCA	TGTGGGGGAGAGGCTGTCGCTGCGCTTCTGGGCC	............(((((.((.(((...(((((((	)))))))...))).)).)))))............	17	34	0.114	1
moR-6724-1-5p	ENST00000409052.5|ENSG00000136689.18|OTTHUMG00000131341.2|OTTHUMT00000330801.1|IL1RN-204|IL1RN|1903|protein_coding|	target from/to=[1689,1724]	-28.3	TGAAAGATGGCTGTGCCTCTGCCTGTCTCCCCCACC	TGTGGGGGAGAGGCTGTCGCTGCGCTTCTGGGCC	..............((..(.(((..((((((((((.	.))))))))))))).)..))..............	16	36	0.0769	1
moR-6724-1-5p	ENST00000361779.7|ENSG00000136689.18|OTTHUMG00000131341.2|OTTHUMT00000254118.1|IL1RN-203|IL1RN|1922|protein_coding|	target from/to=[1705,1740]	-28.3	TGAAAGATGGCTGTGCCTCTGCCTGTCTCCCCCACC	TGTGGGGGAGAGGCTGTCGCTGCGCTTCTGGGCC	..............((..(.(((..((((((((((.	.))))))))))))).)..))..............	16	36	0.0769	1
moR-6724-1-5p	ENST00000259206.9|ENSG00000136689.18|OTTHUMG00000131341.2|OTTHUMT00000254116.1|IL1RN-201|IL1RN|1810|protein_coding|	target from/to=[1593,1628]	-28.3	TGAAAGATGGCTGTGCCTCTGCCTGTCTCCCCCACC	TGTGGGGGAGAGGCTGTCGCTGCGCTTCTGGGCC	..............((..(.(((..((((((((((.	.))))))))))))).)..))..............	16	36	0.0769	1
moR-6724-1-5p	ENST00000354115.6|ENSG00000136689.18|OTTHUMG00000131341.2|OTTHUMT00000254117.1|IL1RN-202|IL1RN|1747|protein_coding|	target from/to=[1530,1565]	-28.3	TGAAAGATGGCTGTGCCTCTGCCTGTCTCCCCCACC	TGTGGGGGAGAGGCTGTCGCTGCGCTTCTGGGCC	..............((..(.(((..((((((((((.	.))))))))))))).)..))..............	16	36	0.0768	1
moR-6724-1-5p	ENST00000446095.1|ENSG00000230391.1|OTTHUMG00000153316.1|OTTHUMT00000330687.1|RPSAP23-201|RPSAP23|883|processed_pseudogene|	target from/to=[801,838]	-21.7	TCAAGACTGCCACAGAAGACTGGTCTTCAACTCCCACT	TGTGGGGGAGAGGCTGTCGCTGCGCTTCTGGGCC	............(((..(((.((((((...(((((((.	.))))))).))))))))).)))............	19	38	0.233	1
moR-24-2-5p	ENST00000646274.1|ENSG00000074054.18|OTTHUMG00000153331.9|OTTHUMT00000496218.1|CLASP1-216|CLASP1|7867|protein_coding|	target from/to=[549,572]	-22.5	ATGGGACAGAATGCTTGGAGGCTT	TGGCCTCCCTGGGCTCTGCCTCC	..(((.((((..(((((((((((.	.)))))))..)))))))))))..	18	24	0.0698	1
moR-24-2-5p	ENST00000541377.5|ENSG00000074054.18|OTTHUMG00000153331.9|-|CLASP1-215|CLASP1|7909|protein_coding|	target from/to=[774,797]	-22.5	ATGGGACAGAATGCTTGGAGGCTT	TGGCCTCCCTGGGCTCTGCCTCC	..(((.((((..(((((((((((.	.)))))))..)))))))))))..	18	24	0.0698	1
moR-24-2-5p	ENST00000397587.7|ENSG00000074054.18|OTTHUMG00000153331.9|-|CLASP1-202|CLASP1|7915|protein_coding|	target from/to=[774,797]	-22.5	ATGGGACAGAATGCTTGGAGGCTT	TGGCCTCCCTGGGCTCTGCCTCC	..(((.((((..(((((((((((.	.)))))))..)))))))))))..	18	24	0.0698	1
moR-24-2-5p	ENST00000263710.8|ENSG00000074054.18|OTTHUMG00000153331.9|-|CLASP1-201|CLASP1|8092|protein_coding|	target from/to=[774,797]	-22.5	ATGGGACAGAATGCTTGGAGGCTT	TGGCCTCCCTGGGCTCTGCCTCC	..(((.((((..(((((((((((.	.)))))))..)))))))))))..	18	24	0.0698	1
moR-24-2-5p	ENST00000409078.7|ENSG00000074054.18|OTTHUMG00000153331.9|OTTHUMT00000330853.4|CLASP1-203|CLASP1|8002|protein_coding|	target from/to=[885,908]	-22.5	ATGGGACAGAATGCTTGGAGGCTT	TGGCCTCCCTGGGCTCTGCCTCC	..(((.((((..(((((((((((.	.)))))))..)))))))))))..	18	24	0.0698	1
moR-24-2-5p	ENST00000455322.6|ENSG00000074054.18|OTTHUMG00000153331.9|-|CLASP1-208|CLASP1|5660|protein_coding|	target from/to=[736,759]	-22.5	ATGGGACAGAATGCTTGGAGGCTT	TGGCCTCCCTGGGCTCTGCCTCC	..(((.((((..(((((((((((.	.)))))))..)))))))))))..	18	24	0.0697	1
moR-6724-1-5p	ENST00000472776.1|ENSG00000074054.18|OTTHUMG00000153331.9|OTTHUMT00000338524.1|CLASP1-210|CLASP1|1982|retained_intron|	target from/to=[1641,1672]	-21.6	GTAATCTGGTCAAAGTCCTGCCTTCTCCCACC	TGTGGGGGAGAGGCTGTCGCTGCGCTTCTGGGCC	.............(((...((((((((((((.	.)))))))).))))....))).............	15	32	0.0968	1
moR-24-2-5p	ENST00000472776.1|ENSG00000074054.18|OTTHUMG00000153331.9|OTTHUMT00000338524.1|CLASP1-210|CLASP1|1982|retained_intron|	target from/to=[1874,1897]	-24.9	GGCAACTGAGTGACAGGGAGGCTG	TGGCCTCCCTGGGCTCTGCCTCC	.......((((..((((((((((.	.)))))))))).)))).......	14	24	0.139	1
moR-24-2-5p	ENST00000485112.1|ENSG00000074054.18|OTTHUMG00000153331.9|OTTHUMT00000338529.1|CLASP1-213|CLASP1|869|retained_intron|	target from/to=[609,632]	-22.5	ATGGGACAGAATGCTTGGAGGCTT	TGGCCTCCCTGGGCTCTGCCTCC	..(((.((((..(((((((((((.	.)))))))..)))))))))))..	18	24	0.0678	1
moR-24-2-5p	ENST00000447438.1|ENSG00000231240.1|OTTHUMG00000153624.1|OTTHUMT00000331883.1|KLF2P1-201|KLF2P1|1042|processed_pseudogene|	target from/to=[728,751]	-25.7	CCCCGCTGGAGCTGCTGGAGGCCA	TGGCCTCCCTGGGCTCTGCCTCC	....((.((((((...((((((((	))))))))...))))))))....	16	24	0.366	1
moR-150-3p	ENST00000416807.1|ENSG00000230646.1|OTTHUMG00000153926.1|OTTHUMT00000333043.1|KLF2P2-201|KLF2P2|1039|processed_pseudogene|	target from/to=[466,489]	-31.1	CATGCATGCGAGGTCCCGGGTCCC	GGGACCTGGGGACCCCGGCACCGGCAGG	..(((.((((.(((((((((((((	))))))).)))))).).)))...)))..	20	24	0.046	1
moR-150-3p	ENST00000451977.1|ENSG00000223349.1|OTTHUMG00000154048.2|OTTHUMT00000333656.2|KLF2P3-201|KLF2P3|1087|processed_pseudogene|	target from/to=[466,489]	-31.1	CATGCATGCGAGGTCCCGGGTCCC	GGGACCTGGGGACCCCGGCACCGGCAGG	..(((.((((.(((((((((((((	))))))).)))))).).)))...)))..	20	24	0.046	1
moR-24-2-5p	ENST00000451977.1|ENSG00000223349.1|OTTHUMG00000154048.2|OTTHUMT00000333656.2|KLF2P3-201|KLF2P3|1087|processed_pseudogene|	target from/to=[725,748]	-25.7	CCCCGCTGGAGCTGCTGGAGGCCA	TGGCCTCCCTGGGCTCTGCCTCC	....((.((((((...((((((((	))))))))...))))))))....	16	24	0.0726	1
moR-150-3p	ENST00000425793.1|ENSG00000230450.1|OTTHUMG00000153538.2|OTTHUMT00000331552.2|NEK2P4-201|NEK2P4|1329|processed_pseudogene|	target from/to=[1207,1235]	-23.9	AAGTCCAAGTGCAAGGACCTGAAGGTCCT	GGGACCTGGGGACCCCGGCACCGGCAGG	....((..((((..((.(((..(((((((	))))))).))).))...)))).))....	18	29	0.0489	1
moR-24-2-5p	ENST00000451959.1|ENSG00000236516.1|OTTHUMG00000153557.1|OTTHUMT00000331623.1|KLF2P4-201|KLF2P4|1225|processed_pseudogene|	target from/to=[1151,1174]	-25.7	CCCCGCTGGAGCTGCTGGAGGCCA	TGGCCTCCCTGGGCTCTGCCTCC	....((.((((((...((((((((	))))))))...))))))))....	16	24	0.316	1
moR-6724-1-5p	ENST00000410894.1|ENSG00000222826.1|-|-|RN7SKP286-201|RN7SKP286|299|misc_RNA|	target from/to=[69,103]	-22.7	GGCTGGCTAAGCAGGTGTCCCCTTCCTCCCTCACC	TGTGGGGGAGAGGCTGTCGCTGCGCTTCTGGGCC	.............((((.(..((((.((((((((.	.))))))))))))..).)))).............	17	35	0.0154	1
moR-6724-1-5p	ENST00000389484.7|ENSG00000168702.17|OTTHUMG00000131799.5|OTTHUMT00000254736.2|LRP1B-201|LRP1B|16535|protein_coding|	target from/to=[5615,5647]	-31.4	ACAATAGGAGTGCTGCCTGTGCGTGCCCCCACT	TGTGGGGGAGAGGCTGTCGCTGCGCTTCTGGGCC	.....((((((((.((....((.(.(((((((.	.)))))))..).))....)).)))))))).....	20	33	0.205	1
moR-21-5p	ENST00000389484.7|ENSG00000168702.17|OTTHUMG00000131799.5|OTTHUMT00000254736.2|LRP1B-201|LRP1B|16535|protein_coding|	target from/to=[13121,13146]	-20.7	CCCATATAGAAGAAGCAGCCATGGAT	CTCCATGGCTGTACCACCTTGTCGG	((.(((.((..(..(((((((((((.	.)))))))))))..)..))))).))	19	26	0.225	1
moR-21-5p	ENST00000437977.5|ENSG00000168702.17|OTTHUMG00000131799.5|OTTHUMT00000332123.1|LRP1B-203|LRP1B|3810|protein_coding|	target from/to=[844,869]	-20.7	CCCATATAGAAGAAGCAGCCATGGAT	CTCCATGGCTGTACCACCTTGTCGG	((.(((.((..(..(((((((((((.	.)))))))))))..)..))))).))	19	26	0.224	1
moR-6724-1-5p	ENST00000434794.1|ENSG00000168702.17|OTTHUMG00000131799.5|OTTHUMT00000332012.2|LRP1B-202|LRP1B|2621|protein_coding|	target from/to=[2354,2386]	-31.4	ACAATAGGAGTGCTGCCTGTGCGTGCCCCCACT	TGTGGGGGAGAGGCTGTCGCTGCGCTTCTGGGCC	.....((((((((.((....((.(.(((((((.	.)))))))..).))....)).)))))))).....	20	33	0.203	1
moR-24-2-5p	ENST00000441043.2|ENSG00000228236.2|OTTHUMG00000153761.2|OTTHUMT00000332355.2|TXNP5-201|TXNP5|315|processed_pseudogene|	target from/to=[33,52]	-23.4	TCAGGAAGCCTTGGAGGCTG	TGGCCTCCCTGGGCTCTGCCTCC	..(((.(((((.(((((((.	.)))))))..)))))...)))..	15	20	0.0948	1
moR-6724-1-5p	ENST00000410080.6|ENSG00000196504.16|OTTHUMG00000154031.13|OTTHUMT00000333559.3|PRPF40A-202|PRPF40A|8048|protein_coding|	target from/to=[1210,1244]	-22.7	AGTGCACCACAACATCAACAGCCCCAGTCCCTACA	TGTGGGGGAGAGGCTGTCGCTGCGCTTCTGGGCC	.................((((((....((((((((	))))))))...)))))).................	14	35	0.00721	1
moR-6724-1-5p	ENST00000648940.1|ENSG00000196504.16|OTTHUMG00000154031.13|-|PRPF40A-213|PRPF40A|2815|protein_coding|	target from/to=[690,724]	-22.7	AGTGCACCACAACATCAACAGCCCCAGTCCCTACA	TGTGGGGGAGAGGCTGTCGCTGCGCTTCTGGGCC	.................((((((....((((((((	))))))))...)))))).................	14	35	0.00718	1
moR-6724-1-5p	ENST00000354363.10|ENSG00000196504.16|OTTHUMG00000154031.13|OTTHUMT00000333573.3|PRPF40A-201|PRPF40A|1622|nonsense_mediated_decay|	target from/to=[1009,1043]	-22.7	AGTGCACCACAACATCAACAGCCCCAGTCCCTACA	TGTGGGGGAGAGGCTGTCGCTGCGCTTCTGGGCC	.................((((((....((((((((	))))))))...)))))).................	14	35	0.00714	1
moR-6724-1-5p	ENST00000545856.5|ENSG00000196504.16|OTTHUMG00000154031.13|OTTHUMT00000333562.5|PRPF40A-212|PRPF40A|1358|protein_coding|	target from/to=[762,796]	-22.7	AGTGCACCACAACATCAACAGCCCCAGTCCCTACA	TGTGGGGGAGAGGCTGTCGCTGCGCTTCTGGGCC	.................((((((....((((((((	))))))))...)))))).................	14	35	0.0071	1
moR-6724-1-5p	ENST00000493468.6|ENSG00000196504.16|OTTHUMG00000154031.13|OTTHUMT00000397217.1|PRPF40A-211|PRPF40A|1043|protein_coding|	target from/to=[674,708]	-22.7	AGTGCACCACAACATCAACAGCCCCAGTCCCTACA	TGTGGGGGAGAGGCTGTCGCTGCGCTTCTGGGCC	.................((((((....((((((((	))))))))...)))))).................	14	35	0.00706	1
moR-6724-1-5p	ENST00000488342.5|ENSG00000115290.9|OTTHUMG00000132135.7|OTTHUMT00000333196.1|GRB14-205|GRB14|1983|retained_intron|	target from/to=[12,41]	-31	CTCCCGCCGCGCAAACCCCTTCTCCCCACG	TGTGGGGGAGAGGCTGTCGCTGCGCTTCTGGGCC	..((((..(((((.((.((((..(((((((	)))))))..))))..))...)))))...))))..	22	30	0.233	1
moR-24-2-5p	ENST00000263817.7|ENSG00000073734.9|OTTHUMG00000154039.5|OTTHUMT00000333616.4|ABCB11-201|ABCB11|6933|protein_coding|	target from/to=[1777,1799]	-22.3	CTTGTTGGAGAAGGAGGAGGCCA	TGGCCTCCCTGGGCTCTGCCTCC	...(..((((..((.((((((((	))))))))))...))))..)...	15	23	0.269	1
moR-6724-1-5p	ENST00000263817.7|ENSG00000073734.9|OTTHUMG00000154039.5|OTTHUMT00000333616.4|ABCB11-201|ABCB11|6933|protein_coding|	target from/to=[4052,4086]	-20	CCTACTACAAACTAGTCACCACTGGATCCCCCATC	TGTGGGGGAGAGGCTGTCGCTGCGCTTCTGGGCC	............((((.((..((...((((((((.	.))))))))..))..)).))))............	16	35	0.0619	1
moR-24-2-5p	ENST00000650372.1|ENSG00000073734.9|OTTHUMG00000154039.5|OTTHUMT00000498347.1|ABCB11-207|ABCB11|6934|protein_coding|	target from/to=[1778,1800]	-22.3	CTTGTTGGAGAAGGAGGAGGCCA	TGGCCTCCCTGGGCTCTGCCTCC	...(..((((..((.((((((((	))))))))))...))))..)...	15	23	0.269	1
moR-6724-1-5p	ENST00000650372.1|ENSG00000073734.9|OTTHUMG00000154039.5|OTTHUMT00000498347.1|ABCB11-207|ABCB11|6934|protein_coding|	target from/to=[4053,4087]	-20	CCTACTACAAACTAGTCACCACTGGATCCCCCATC	TGTGGGGGAGAGGCTGTCGCTGCGCTTCTGGGCC	............((((.((..((...((((((((.	.))))))))..))..)).))))............	16	35	0.0619	1
moR-6724-1-5p	ENST00000649448.1|ENSG00000073734.9|OTTHUMG00000154039.5|OTTHUMT00000498345.1|ABCB11-206|ABCB11|2983|protein_coding|	target from/to=[2303,2337]	-20	CCTACTACAAACTAGTCACCACTGGATCCCCCATC	TGTGGGGGAGAGGCTGTCGCTGCGCTTCTGGGCC	............((((.((..((...((((((((.	.))))))))..))..)).))))............	16	35	0.0618	1
moR-24-2-5p	ENST00000439188.1|ENSG00000073734.9|OTTHUMG00000154039.5|OTTHUMT00000333618.2|ABCB11-202|ABCB11|2822|nonsense_mediated_decay|	target from/to=[340,362]	-22.3	CTTGTTGGAGAAGGAGGAGGCCA	TGGCCTCCCTGGGCTCTGCCTCC	...(..((((..((.((((((((	))))))))))...))))..)...	15	23	0.268	1
moR-6724-1-5p	ENST00000439188.1|ENSG00000073734.9|OTTHUMG00000154039.5|OTTHUMT00000333618.2|ABCB11-202|ABCB11|2822|nonsense_mediated_decay|	target from/to=[2543,2577]	-20	CCTACTACAAACTAGTCACCACTGGATCCCCCATC	TGTGGGGGAGAGGCTGTCGCTGCGCTTCTGGGCC	............((((.((..((...((((((((.	.))))))))..))..)).))))............	16	35	0.0618	1
moR-24-2-5p	ENST00000478354.1|ENSG00000073734.9|OTTHUMG00000154039.5|OTTHUMT00000333619.1|ABCB11-203|ABCB11|576|retained_intron|	target from/to=[389,411]	-22.3	CTTGTTGGAGAAGGAGGAGGCCA	TGGCCTCCCTGGGCTCTGCCTCC	...(..((((..((.((((((((	))))))))))...))))..)...	15	23	0.259	1
moR-24-2-5p	ENST00000612742.4|ENSG00000123600.19|OTTHUMG00000132261.6|-|METTL8-217|METTL8|8132|protein_coding|	target from/to=[3301,3323]	-23	AATCCCAGCACTTTGGGAGGCCG	TGGCCTCCCTGGGCTCTGCCTCC	.....(((..((..(((((((((	)))))))))..))..))).....	14	23	0.231	1
moR-6724-1-5p	ENST00000375258.8|ENSG00000123600.19|OTTHUMG00000132261.6|OTTHUMT00000255345.4|METTL8-201|METTL8|8203|protein_coding|	target from/to=[58,88]	-23	GCGCCCTGCACTTAGGGATCCCTCCCTCACT	TGTGGGGGAGAGGCTGTCGCTGCGCTTCTGGGCC	............(((.((((((((((((((.	.))))))))).))..))).)))............	17	31	0.0788	1
moR-24-2-5p	ENST00000375258.8|ENSG00000123600.19|OTTHUMG00000132261.6|OTTHUMT00000255345.4|METTL8-201|METTL8|8203|protein_coding|	target from/to=[3376,3398]	-23	AATCCCAGCACTTTGGGAGGCCG	TGGCCTCCCTGGGCTCTGCCTCC	.....(((..((..(((((((((	)))))))))..))..))).....	14	23	0.231	1
moR-6724-1-5p	ENST00000447486.5|ENSG00000123600.19|OTTHUMG00000132261.6|OTTHUMT00000255347.2|METTL8-207|METTL8|2246|nonsense_mediated_decay|	target from/to=[81,111]	-23	GCGCCCTGCACTTAGGGATCCCTCCCTCACT	TGTGGGGGAGAGGCTGTCGCTGCGCTTCTGGGCC	............(((.((((((((((((((.	.))))))))).))..))).)))............	17	31	0.0783	1
moR-6724-1-5p	ENST00000392604.6|ENSG00000123600.19|OTTHUMG00000132261.6|OTTHUMT00000255346.3|METTL8-203|METTL8|1697|nonsense_mediated_decay|	target from/to=[59,89]	-23	GCGCCCTGCACTTAGGGATCCCTCCCTCACT	TGTGGGGGAGAGGCTGTCGCTGCGCTTCTGGGCC	............(((.((((((((((((((.	.))))))))).))..))).)))............	17	31	0.078	1
moR-6724-1-5p	ENST00000392599.6|ENSG00000123600.19|OTTHUMG00000132261.6|OTTHUMT00000323310.2|METTL8-202|METTL8|828|protein_coding|	target from/to=[1,20]	-23.3	TTAGGGATCCCTCCCTCACT	TGTGGGGGAGAGGCTGTCGCTGCGCTTCTGGGCC	..((.((((((((((((((.	.))))))))).))..))).)).............	16	20	0.0766	1
moR-6724-1-5p	ENST00000315796.4|ENSG00000172878.13|OTTHUMG00000132283.3|OTTHUMT00000255378.2|METAP1D-201|METAP1D|3419|protein_coding|	target from/to=[774,809]	-24.5	TCGGGAAATCATCAGTCATAATGCCTATCCCTCACC	TGTGGGGGAGAGGCTGTCGCTGCGCTTCTGGGCC	............((((.(((..((((.((((((((.	.)))))))).))))))).))))............	19	36	0.0193	1
moR-6724-1-5p	ENST00000315796.4|ENSG00000172878.13|OTTHUMG00000132283.3|OTTHUMT00000255378.2|METAP1D-201|METAP1D|3419|protein_coding|	target from/to=[2074,2107]	-28.9	TTTCCTGGACCCCTGCGGCTCTTCCTCCCCCGCC	TGTGGGGGAGAGGCTGTCGCTGCGCTTCTGGGCC	..............(((((..(..(((((((((.	.)))))))))..)..)))))..............	15	34	0.034	1
moR-24-2-5p	ENST00000315796.4|ENSG00000172878.13|OTTHUMG00000132283.3|OTTHUMT00000255378.2|METAP1D-201|METAP1D|3419|protein_coding|	target from/to=[2581,2605]	-26	TGAGCTCAAGGGCAGGGAGAGGCCG	TGGCCTCCCTGGGCTCTGCCTCC	.(((....(((((.(((.(((((((	))))))))))..)))))..))).	18	25	0.0223	1
moR-6724-1-5p	ENST00000392582.2|ENSG00000172878.13|OTTHUMG00000132283.3|OTTHUMT00000334731.2|METAP1D-202|METAP1D|460|processed_transcript|	target from/to=[39,74]	-24.5	TCGGGAAATCATCAGTCATAATGCCTATCCCTCACC	TGTGGGGGAGAGGCTGTCGCTGCGCTTCTGGGCC	............((((.(((..((((.((((((((.	.)))))))).))))))).))))............	19	36	0.0174	1
moR-24-2-5p	ENST00000397063.8|ENSG00000116044.15|OTTHUMG00000133620.17|OTTHUMT00000257753.2|NFE2L2-202|NFE2L2|2651|protein_coding|	target from/to=[77,99]	-24.8	GAGGGCAGTGGACTCTGAGGCCG	TGGCCTCCCTGGGCTCTGCCTCC	..((((((.((.(((.(((((((	)))))))...)))))))))))..	18	23	0.337	1
moR-6724-1-5p	ENST00000464747.5|ENSG00000116044.15|OTTHUMG00000133620.17|OTTHUMT00000257754.13|NFE2L2-211|NFE2L2|2749|protein_coding|	target from/to=[37,71]	-22.8	ATGCGTCTGGAGCTTCACATTCTCTGCCCCCCACC	TGTGGGGGAGAGGCTGTCGCTGCGCTTCTGGGCC	...........((..((((..((((..(((((((.	.)))))))))))..))).)..))...........	17	35	0.0289	1
moR-24-2-5p	ENST00000421929.5|ENSG00000116044.15|OTTHUMG00000133620.17|OTTHUMT00000334264.2|NFE2L2-203|NFE2L2|979|protein_coding|	target from/to=[77,99]	-24.8	GAGGGCAGTGGACTCTGAGGCCG	TGGCCTCCCTGGGCTCTGCCTCC	..((((((.((.(((.(((((((	)))))))...)))))))))))..	18	23	0.332	1
moR-24-2-5p	ENST00000397033.6|ENSG00000115232.13|OTTHUMG00000154212.3|OTTHUMT00000334427.1|ITGA4-203|ITGA4|4189|protein_coding|	target from/to=[12,31]	-25.6	CTCTGCGGGCTGGGAGGCCC	TGGCCTCCCTGGGCTCTGCCTCC	....(((((((((((((((.	.))))))))..))).))))....	15	20	0.384	1
moR-24-2-5p	ENST00000354221.4|ENSG00000162999.12|OTTHUMG00000132622.2|OTTHUMT00000255866.1|DUSP19-202|DUSP19|5176|protein_coding|	target from/to=[4940,4961]	-21.9	GGAGATGGATCACTTGAGGCCA	TGGCCTCCCTGGGCTCTGCCTCC	((((..(((((....(((((((	)))))))....)).)))..))))	16	22	0.105	1
moR-6724-1-5p	ENST00000607535.5|ENSG00000138381.9|OTTHUMG00000132665.7|OTTHUMT00000470916.1|ASNSD1-207|ASNSD1|579|protein_coding|	target from/to=[98,130]	-24.9	TGTGCTGATCCCCACCGACAATTCGACCCCACA	TGTGGGGGAGAGGCTGTCGCTGCGCTTCTGGGCC	............((.(((((.(((..(((((((	)))))))..)))..))))).))............	17	33	0.136	1
moR-6724-1-5p	ENST00000420250.1|ENSG00000138381.9|OTTHUMG00000132665.7|OTTHUMT00000335036.2|ASNSD1-202|ASNSD1|2172|protein_coding|	target from/to=[94,126]	-24.9	TGTGCTGATCCCCACCGACAATTCGACCCCACA	TGTGGGGGAGAGGCTGTCGCTGCGCTTCTGGGCC	............((.(((((.(((..(((((((	)))))))..)))..))))).))............	17	33	0.0726	1
moR-6724-1-5p	ENST00000361099.7|ENSG00000115415.18|OTTHUMG00000132699.5|OTTHUMT00000255997.3|STAT1-201|STAT1|4310|protein_coding|	target from/to=[174,207]	-34	CGCTCGGGAGAGGCTGCACCGCCGCGCCCCCGCC	TGTGGGGGAGAGGCTGTCGCTGCGCTTCTGGGCC	....((((((..((.((((.(((.(.(((((((.	.))))))).).))).)).)).)).))))))....	23	34	0.375	1
moR-6724-1-5p	ENST00000540176.5|ENSG00000115415.18|OTTHUMG00000132699.5|-|STAT1-212|STAT1|4216|protein_coding|	target from/to=[174,207]	-34	CGCTCGGGAGAGGCTGCACCGCCGCGCCCCCGCC	TGTGGGGGAGAGGCTGTCGCTGCGCTTCTGGGCC	....((((((..((.((((.(((.(.(((((((.	.))))))).).))).)).)).)).))))))....	23	34	0.375	1
moR-6724-1-5p	ENST00000392322.7|ENSG00000115415.18|OTTHUMG00000132699.5|OTTHUMT00000257869.1|STAT1-202|STAT1|2716|protein_coding|	target from/to=[92,125]	-34	CGCTCGGGAGAGGCTGCACCGCCGCGCCCCCGCC	TGTGGGGGAGAGGCTGTCGCTGCGCTTCTGGGCC	....((((((..((.((((.(((.(.(((((((.	.))))))).).))).)).)).)).))))))....	23	34	0.374	1
moR-6724-1-5p	ENST00000452281.5|ENSG00000115415.18|OTTHUMG00000132699.5|OTTHUMT00000335580.1|STAT1-209|STAT1|2594|nonsense_mediated_decay|	target from/to=[152,185]	-34	CGCTCGGGAGAGGCTGCACCGCCGCGCCCCCGCC	TGTGGGGGAGAGGCTGTCGCTGCGCTTCTGGGCC	....((((((..((.((((.(((.(.(((((((.	.))))))).).))).)).)).)).))))))....	23	34	0.374	1
moR-6724-1-5p	ENST00000392323.6|ENSG00000115415.18|OTTHUMG00000132699.5|OTTHUMT00000257868.2|STAT1-203|STAT1|2723|protein_coding|	target from/to=[121,154]	-34	CGCTCGGGAGAGGCTGCACCGCCGCGCCCCCGCC	TGTGGGGGAGAGGCTGTCGCTGCGCTTCTGGGCC	....((((((..((.((((.(((.(.(((((((.	.))))))).).))).)).)).)).))))))....	23	34	0.374	1
moR-6724-1-5p	ENST00000392323.6|ENSG00000115415.18|OTTHUMG00000132699.5|OTTHUMT00000257868.2|STAT1-203|STAT1|2723|protein_coding|	target from/to=[331,363]	-24.9	GCAGGGATACACCAGTGCACAGAATCCTCCACC	TGTGGGGGAGAGGCTGTCGCTGCGCTTCTGGGCC	............(((((.((((..((((((((.	.))))))))....)))))))))............	17	33	0.0349	1
moR-6724-1-5p	ENST00000424722.5|ENSG00000115415.18|OTTHUMG00000132699.5|OTTHUMT00000257870.3|STAT1-207|STAT1|736|protein_coding|	target from/to=[135,168]	-34	CGCTCGGGAGAGGCTGCACCGCCGCGCCCCCGCC	TGTGGGGGAGAGGCTGTCGCTGCGCTTCTGGGCC	....((((((..((.((((.(((.(.(((((((.	.))))))).).))).)).)).)).))))))....	23	34	0.365	1
moR-6724-1-5p	ENST00000309955.7|ENSG00000003402.19|OTTHUMG00000132819.19|OTTHUMT00000256276.3|CFLAR-201|CFLAR|14672|protein_coding|	target from/to=[4223,4255]	-30.8	GGGCGGCTGGCCGGGCGGGGGCTGACCCCCACG	TGTGGGGGAGAGGCTGTCGCTGCGCTTCTGGGCC	.............(((((.((((..((((((((	))))))))...)))).))))).............	17	33	0.132	1
moR-24-2-5p	ENST00000309955.7|ENSG00000003402.19|OTTHUMG00000132819.19|OTTHUMT00000256276.3|CFLAR-201|CFLAR|14672|protein_coding|	target from/to=[5402,5424]	-27.7	ATCCCCTGAGCCCAGAGAGGTCA	TGGCCTCCCTGGGCTCTGCCTCC	.......((((((((.(((((((	))))))).)))))))).......	15	23	0.118	1
moR-6724-1-5p	ENST00000309955.7|ENSG00000003402.19|OTTHUMG00000132819.19|OTTHUMT00000256276.3|CFLAR-201|CFLAR|14672|protein_coding|	target from/to=[9872,9905]	-25.5	CATCTGGAACCCCAGCATATCACCCTACCCCACA	TGTGGGGGAGAGGCTGTCGCTGCGCTTCTGGGCC	.....((((.(.((((....((.(((.(((((((	)))))))...))).))..)))).).)))).....	21	34	0.00255	1
moR-6724-1-5p	ENST00000309955.7|ENSG00000003402.19|OTTHUMG00000132819.19|OTTHUMT00000256276.3|CFLAR-201|CFLAR|14672|protein_coding|	target from/to=[14181,14212]	-20.8	ACTTCCGGGATCTTGTGTTACTTTTCCCCACT	TGTGGGGGAGAGGCTGTCGCTGCGCTTCTGGGCC	..............(((...(((((((((((.	.))))))))))).....)))..............	14	32	0.218	1
moR-150-3p	ENST00000423241.6|ENSG00000003402.19|OTTHUMG00000132819.19|OTTHUMT00000336702.1|CFLAR-208|CFLAR|2128|protein_coding|	target from/to=[311,341]	-22.1	CCAATTCTGGTTTTGCGGAGCAGCAGGTCTG	GGGACCTGGGGACCCCGGCACCGGCAGG	((....(((((.(((.((..(..(((((((.	.)))))))..)..))))).)))))..))	20	31	0.197	1
moR-150-3p	ENST00000490965.1|ENSG00000003402.19|OTTHUMG00000132819.19|OTTHUMT00000336737.1|CFLAR-224|CFLAR|529|processed_transcript|	target from/to=[279,309]	-22.1	CCAATTCTGGTTTTGCGGAGCAGCAGGTCTG	GGGACCTGGGGACCCCGGCACCGGCAGG	((....(((((.(((.((..(..(((((((.	.)))))))..)..))))).)))))..))	20	31	0.19	1
moR-150-3p	ENST00000439154.6|ENSG00000003402.19|OTTHUMG00000132819.19|OTTHUMT00000336703.2|CFLAR-211|CFLAR|1310|nonsense_mediated_decay|	target from/to=[138,168]	-22.1	CCAATTCTGGTTTTGCGGAGCAGCAGGTCTG	GGGACCTGGGGACCCCGGCACCGGCAGG	((....(((((.(((.((..(..(((((((.	.)))))))..)..))))).)))))..))	20	31	0.196	1
moR-21-5p	ENST00000460961.1|ENSG00000003402.19|OTTHUMG00000132819.19|OTTHUMT00000336718.1|CFLAR-216|CFLAR|548|retained_intron|	target from/to=[511,535]	-23	TGCACAGGCTGGCAGAGCTATGGAC	CTCCATGGCTGTACCACCTTGTCGG	...(((((.(((.(.(((((((((.	.))))))))).).))).)))))...	18	25	0.181	1
moR-24-2-5p	ENST00000470664.1|ENSG00000003402.19|OTTHUMG00000132819.19|OTTHUMT00000336736.1|CFLAR-221|CFLAR|704|retained_intron|	target from/to=[454,473]	-20.7	GCGGGCGGATCATGAGGTCA	TGGCCTCCCTGGGCTCTGCCTCC	..(((((((((..(((((((	)))))))....)).)))))))..	16	20	0.106	1
moR-24-2-5p	ENST00000625224.2|ENSG00000226312.7|OTTHUMG00000154713.4|OTTHUMT00000481175.1|CFLAR-AS1-209|CFLAR-AS1|542|antisense|	target from/to=[306,327]	-20.5	GGTGGTGGATTACTTGAGGTCA	TGGCCTCCCTGGGCTCTGCCTCC	((.((..((...((.(((((((	)))))))...))..))..)).))	15	22	0.165	1
moR-24-2-5p	ENST00000625224.2|ENSG00000226312.7|OTTHUMG00000154713.4|OTTHUMT00000481175.1|CFLAR-AS1-209|CFLAR-AS1|542|antisense|	target from/to=[441,463]	-22.2	GGTGGGTGGATCACCTGAGGTCA	TGGCCTCCCTGGGCTCTGCCTCC	((.(((..((.(.((.(((((((	)))))))...))).))..)))))	17	23	0.00559	1
moR-24-2-5p	ENST00000628309.2|ENSG00000226312.7|OTTHUMG00000154713.4|OTTHUMT00000481176.1|CFLAR-AS1-214|CFLAR-AS1|717|antisense|	target from/to=[596,617]	-20.5	GGTGGTGGATTACTTGAGGTCA	TGGCCTCCCTGGGCTCTGCCTCC	((.((..((...((.(((((((	)))))))...))..))..)).))	15	22	0.165	1
moR-150-3p	ENST00000475212.1|ENSG00000223825.5|OTTHUMG00000154581.1|OTTHUMT00000336164.1|DAZAP2P1-201|DAZAP2P1|503|processed_pseudogene|	target from/to=[229,255]	-31.6	TCTGTGGCTGTTGGGTCTTTAGGTTCC	GGGACCTGGGGACCCCGGCACCGGCAGG	..(((.(.(((((((((((((((((((	)))))))))))).))))))).).)))..	23	27	0.271	1
moR-6724-1-5p	ENST00000475212.1|ENSG00000223825.5|OTTHUMG00000154581.1|OTTHUMT00000336164.1|DAZAP2P1-201|DAZAP2P1|503|processed_pseudogene|	target from/to=[357,386]	-28.6	GGCTACTGCTGGCAACATTCTTCCTCCACC	TGTGGGGGAGAGGCTGTCGCTGCGCTTCTGGGCC	((((...((((((.(((..((((((((((.	.)))))))).))..))).)))).)).....))))	23	30	0.00381	1
moR-150-3p	ENST00000460355.1|ENSG00000144426.18|OTTHUMG00000154129.7|OTTHUMT00000333984.1|NBEAL1-204|NBEAL1|3595|retained_intron|	target from/to=[104,129]	-23.6	CCTGAGTAGCTAGGACTACAGGTCTG	GGGACCTGGGGACCCCGGCACCGGCAGG	((((.(..((..((.(..(((((((.	.)))))))..)..))..))..)..))))	17	26	0.0123	1
moR-6724-1-5p	ENST00000460355.1|ENSG00000144426.18|OTTHUMG00000154129.7|OTTHUMT00000333984.1|NBEAL1-204|NBEAL1|3595|retained_intron|	target from/to=[2071,2102]	-25	AAATAAGGGTTGTAGCTATAGTTTCCCCCACT	TGTGGGGGAGAGGCTGTCGCTGCGCTTCTGGGCC	.............(((.((((((((((((((.	.)))))))))..))))).))).............	17	32	0.11	1
moR-6724-1-5p	ENST00000374481.7|ENSG00000178562.17|OTTHUMG00000132878.5|-|CD28-202|CD28|4526|protein_coding|	target from/to=[137,167]	-22.8	TTGGCAGGTGCGTCTTTCAGTTCCCCTCACA	TGTGGGGGAGAGGCTGTCGCTGCGCTTCTGGGCC	.........((((....((((((((((((((	)))))))).)).)))).....)))).........	18	31	0.172	1
moR-24-2-5p	ENST00000374481.7|ENSG00000178562.17|OTTHUMG00000132878.5|-|CD28-202|CD28|4526|protein_coding|	target from/to=[1376,1398]	-23	AATCCCAGCACTTTGGGAGGCCG	TGGCCTCCCTGGGCTCTGCCTCC	.....(((..((..(((((((((	)))))))))..))..))).....	14	23	0.186	1
moR-150-3p	ENST00000374481.7|ENSG00000178562.17|OTTHUMG00000132878.5|-|CD28-202|CD28|4526|protein_coding|	target from/to=[4279,4303]	-26.9	CTTGCCTCGTCACCCTTCAGGTCCT	GGGACCTGGGGACCCCGGCACCGGCAGG	((((((..(((...(((((((((((	))))))))))).....)))...))))))	20	25	0.0318	1
moR-6724-1-5p	ENST00000324106.8|ENSG00000178562.17|OTTHUMG00000132878.5|OTTHUMT00000256366.3|CD28-201|CD28|4812|protein_coding|	target from/to=[64,94]	-22.8	TTGGCAGGTGCGTCTTTCAGTTCCCCTCACA	TGTGGGGGAGAGGCTGTCGCTGCGCTTCTGGGCC	.........((((....((((((((((((((	)))))))).)).)))).....)))).........	18	31	0.172	1
moR-24-2-5p	ENST00000324106.8|ENSG00000178562.17|OTTHUMG00000132878.5|OTTHUMT00000256366.3|CD28-201|CD28|4812|protein_coding|	target from/to=[1660,1682]	-23	AATCCCAGCACTTTGGGAGGCCG	TGGCCTCCCTGGGCTCTGCCTCC	.....(((..((..(((((((((	)))))))))..))..))).....	14	23	0.186	1
moR-150-3p	ENST00000324106.8|ENSG00000178562.17|OTTHUMG00000132878.5|OTTHUMT00000256366.3|CD28-201|CD28|4812|protein_coding|	target from/to=[4563,4587]	-26.9	CTTGCCTCGTCACCCTTCAGGTCCT	GGGACCTGGGGACCCCGGCACCGGCAGG	((((((..(((...(((((((((((	))))))))))).....)))...))))))	20	25	0.0319	1
moR-6724-1-5p	ENST00000648405.1|ENSG00000163599.15|OTTHUMG00000132877.7|OTTHUMT00000498725.1|CTLA4-206|CTLA4|1992|protein_coding|	target from/to=[685,718]	-22.7	TTCGGGGTTGTTTTTTTATAGCTTTCTCCTCACA	TGTGGGGGAGAGGCTGTCGCTGCGCTTCTGGGCC	.................((((((((..(((((((	)))))))..)))))))).................	15	34	0.0661	1
moR-6724-1-5p	ENST00000302823.8|ENSG00000163599.15|OTTHUMG00000132877.7|OTTHUMT00000256365.3|CTLA4-202|CTLA4|1982|protein_coding|	target from/to=[670,703]	-22.7	TTCGGGGTTGTTTTTTTATAGCTTTCTCCTCACA	TGTGGGGGAGAGGCTGTCGCTGCGCTTCTGGGCC	.................((((((((..(((((((	)))))))..)))))))).................	15	34	0.0661	1
moR-6724-1-5p	ENST00000650075.1|ENSG00000163599.15|OTTHUMG00000132877.7|OTTHUMT00000498724.2|CTLA4-207|CTLA4|740|processed_transcript|	target from/to=[537,570]	-22.7	TTCGGGGTTGTTTTTTTATAGCTTTCTCCTCACA	TGTGGGGGAGAGGCTGTCGCTGCGCTTCTGGGCC	.................((((((((..(((((((	)))))))..)))))))).................	15	34	0.0636	1
moR-6724-1-5p	ENST00000410564.1|ENSG00000222496.1|-|-|RN7SKP200-201|RN7SKP200|320|misc_RNA|	target from/to=[70,103]	-25.2	GATGTCTAGGCGGGTGTCCCCTTCCTCCCTCACC	TGTGGGGGAGAGGCTGTCGCTGCGCTTCTGGGCC	.........(((((((.(..((((.((((((((.	.))))))))))))..).)))).))).........	20	34	0.0154	1
moR-6724-1-5p	ENST00000451965.1|ENSG00000235864.1|OTTHUMG00000154705.1|OTTHUMT00000336666.1|HSPA8P6-201|HSPA8P6|1552|processed_pseudogene|	target from/to=[502,535]	-22.3	TGCTGTCCTGTTCCGTGGCACCCAGGACCCCATA	TGTGGGGGAGAGGCTGTCGCTGCGCTTCTGGGCC	..............((((((.((....(((((((	)))))))....)).))))))..............	15	34	0.0176	1
moR-6724-1-5p	ENST00000428587.1|ENSG00000237194.1|OTTHUMG00000154657.1|OTTHUMT00000336493.1|SNAI1P1-201|SNAI1P1|777|processed_pseudogene|	target from/to=[706,739]	-23.7	GCTCGAACCTTCTCCCGAATGGCCCTGCTCCACA	TGTGGGGGAGAGGCTGTCGCTGCGCTTCTGGGCC	...............(((.(((((((.(((((((	))))))).)).))))))))...............	17	34	0.00248	1
moR-6724-1-5p	ENST00000421182.5|ENSG00000115414.18|OTTHUMG00000133054.6|OTTHUMT00000337226.1|FN1-207|FN1|8103|protein_coding|	target from/to=[109,144]	-22.5	TCCACCCGTCCCCTTCCCCACCCTCTGGCCCCCACC	TGTGGGGGAGAGGCTGTCGCTGCGCTTCTGGGCC	..................((.(((((..(((((((.	.)))))))))))).))..................	14	36	0.00907	1
moR-6724-1-5p	ENST00000421182.5|ENSG00000115414.18|OTTHUMG00000133054.6|OTTHUMT00000337226.1|FN1-207|FN1|8103|protein_coding|	target from/to=[225,257]	-30.5	CTTGCCTCCCGGTGCGGGCGTCTCTCCCCCACC	TGTGGGGGAGAGGCTGTCGCTGCGCTTCTGGGCC	................((((((((((((((((.	.))))))))))))).)))................	16	33	0.294	1
moR-6724-1-5p	ENST00000421182.5|ENSG00000115414.18|OTTHUMG00000133054.6|OTTHUMT00000337226.1|FN1-207|FN1|8103|protein_coding|	target from/to=[2113,2144]	-23	CACTGAGACTCCGAGTCAGCCCAACTCCCACC	TGTGGGGGAGAGGCTGTCGCTGCGCTTCTGGGCC	...(.(((...((((((((((...(((((((.	.)))))))...)))))..))).))..))).)...	21	32	0.0742	1
moR-6724-1-5p	ENST00000421182.5|ENSG00000115414.18|OTTHUMG00000133054.6|OTTHUMT00000337226.1|FN1-207|FN1|8103|protein_coding|	target from/to=[4105,4140]	-24.3	AGACACCATGCGTGTCACCTGGGCTCCACCCCCATC	TGTGGGGGAGAGGCTGTCGCTGCGCTTCTGGGCC	.........((((((.((..((.(((..(((((((.	.))))))).))).)))).)).)))).........	20	36	0.0438	1
moR-421-5p	ENST00000421182.5|ENSG00000115414.18|OTTHUMG00000133054.6|OTTHUMT00000337226.1|FN1-207|FN1|8103|protein_coding|	target from/to=[4385,4403]	-21.5	TTTACTGTGCACTGGATTG	TAATCCGGTGCACATTGTAGG	((((((((((((((((((.	.)))))))))))))..)))))	18	19	0.329	1
moR-6724-1-5p	ENST00000421182.5|ENSG00000115414.18|OTTHUMG00000133054.6|OTTHUMT00000337226.1|FN1-207|FN1|8103|protein_coding|	target from/to=[6426,6458]	-20.9	AACCTACGGATGACTCGTGCTTTGACCCCTACA	TGTGGGGGAGAGGCTGTCGCTGCGCTTCTGGGCC	...............((.(((((..((((((((	)))))))).)))))...))...............	15	33	0.348	1
moR-24-2-5p	ENST00000421182.5|ENSG00000115414.18|OTTHUMG00000133054.6|OTTHUMT00000337226.1|FN1-207|FN1|8103|protein_coding|	target from/to=[6779,6801]	-22.4	TCCTGCACATGCTTTGGAGGCCA	TGGCCTCCCTGGGCTCTGCCTCC	....(((...((((.((((((((	))))))))..))))..)))....	15	23	0.14	1
moR-6724-1-5p	ENST00000323926.10|ENSG00000115414.18|OTTHUMG00000133054.6|OTTHUMT00000256668.1|FN1-201|FN1|8708|protein_coding|	target from/to=[110,145]	-22.5	TCCACCCGTCCCCTTCCCCACCCTCTGGCCCCCACC	TGTGGGGGAGAGGCTGTCGCTGCGCTTCTGGGCC	..................((.(((((..(((((((.	.)))))))))))).))..................	14	36	0.00908	1
moR-6724-1-5p	ENST00000323926.10|ENSG00000115414.18|OTTHUMG00000133054.6|OTTHUMT00000256668.1|FN1-201|FN1|8708|protein_coding|	target from/to=[226,258]	-30.5	CTTGCCTCCCGGTGCGGGCGTCTCTCCCCCACC	TGTGGGGGAGAGGCTGTCGCTGCGCTTCTGGGCC	................((((((((((((((((.	.))))))))))))).)))................	16	33	0.294	1
moR-6724-1-5p	ENST00000323926.10|ENSG00000115414.18|OTTHUMG00000133054.6|OTTHUMT00000256668.1|FN1-201|FN1|8708|protein_coding|	target from/to=[2114,2145]	-23	CACTGAGACTCCGAGTCAGCCCAACTCCCACC	TGTGGGGGAGAGGCTGTCGCTGCGCTTCTGGGCC	...(.(((...((((((((((...(((((((.	.)))))))...)))))..))).))..))).)...	21	32	0.0742	1
moR-6724-1-5p	ENST00000323926.10|ENSG00000115414.18|OTTHUMG00000133054.6|OTTHUMT00000256668.1|FN1-201|FN1|8708|protein_coding|	target from/to=[4379,4414]	-24.3	AGACACCATGCGTGTCACCTGGGCTCCACCCCCATC	TGTGGGGGAGAGGCTGTCGCTGCGCTTCTGGGCC	.........((((((.((..((.(((..(((((((.	.))))))).))).)))).)).)))).........	20	36	0.0438	1
moR-421-5p	ENST00000323926.10|ENSG00000115414.18|OTTHUMG00000133054.6|OTTHUMT00000256668.1|FN1-201|FN1|8708|protein_coding|	target from/to=[4659,4677]	-21.5	TTTACTGTGCACTGGATTG	TAATCCGGTGCACATTGTAGG	((((((((((((((((((.	.)))))))))))))..)))))	18	19	0.329	1
moR-6724-1-5p	ENST00000323926.10|ENSG00000115414.18|OTTHUMG00000133054.6|OTTHUMT00000256668.1|FN1-201|FN1|8708|protein_coding|	target from/to=[7045,7077]	-20.9	AACCTACGGATGACTCGTGCTTTGACCCCTACA	TGTGGGGGAGAGGCTGTCGCTGCGCTTCTGGGCC	...............((.(((((..((((((((	)))))))).)))))...))...............	15	33	0.348	1
moR-24-2-5p	ENST00000323926.10|ENSG00000115414.18|OTTHUMG00000133054.6|OTTHUMT00000256668.1|FN1-201|FN1|8708|protein_coding|	target from/to=[7398,7420]	-22.4	TCCTGCACATGCTTTGGAGGCCA	TGGCCTCCCTGGGCTCTGCCTCC	....(((...((((.((((((((	))))))))..))))..)))....	15	23	0.14	1
moR-6724-1-5p	ENST00000336916.8|ENSG00000115414.18|OTTHUMG00000133054.6|OTTHUMT00000256669.1|FN1-202|FN1|8435|protein_coding|	target from/to=[110,145]	-22.5	TCCACCCGTCCCCTTCCCCACCCTCTGGCCCCCACC	TGTGGGGGAGAGGCTGTCGCTGCGCTTCTGGGCC	..................((.(((((..(((((((.	.)))))))))))).))..................	14	36	0.00907	1
moR-6724-1-5p	ENST00000336916.8|ENSG00000115414.18|OTTHUMG00000133054.6|OTTHUMT00000256669.1|FN1-202|FN1|8435|protein_coding|	target from/to=[226,258]	-30.5	CTTGCCTCCCGGTGCGGGCGTCTCTCCCCCACC	TGTGGGGGAGAGGCTGTCGCTGCGCTTCTGGGCC	................((((((((((((((((.	.))))))))))))).)))................	16	33	0.294	1
moR-6724-1-5p	ENST00000336916.8|ENSG00000115414.18|OTTHUMG00000133054.6|OTTHUMT00000256669.1|FN1-202|FN1|8435|protein_coding|	target from/to=[2114,2145]	-23	CACTGAGACTCCGAGTCAGCCCAACTCCCACC	TGTGGGGGAGAGGCTGTCGCTGCGCTTCTGGGCC	...(.(((...((((((((((...(((((((.	.)))))))...)))))..))).))..))).)...	21	32	0.0742	1
moR-6724-1-5p	ENST00000336916.8|ENSG00000115414.18|OTTHUMG00000133054.6|OTTHUMT00000256669.1|FN1-202|FN1|8435|protein_coding|	target from/to=[4106,4141]	-24.3	AGACACCATGCGTGTCACCTGGGCTCCACCCCCATC	TGTGGGGGAGAGGCTGTCGCTGCGCTTCTGGGCC	.........((((((.((..((.(((..(((((((.	.))))))).))).)))).)).)))).........	20	36	0.0438	1
moR-421-5p	ENST00000336916.8|ENSG00000115414.18|OTTHUMG00000133054.6|OTTHUMT00000256669.1|FN1-202|FN1|8435|protein_coding|	target from/to=[4386,4404]	-21.5	TTTACTGTGCACTGGATTG	TAATCCGGTGCACATTGTAGG	((((((((((((((((((.	.)))))))))))))..)))))	18	19	0.329	1
moR-6724-1-5p	ENST00000336916.8|ENSG00000115414.18|OTTHUMG00000133054.6|OTTHUMT00000256669.1|FN1-202|FN1|8435|protein_coding|	target from/to=[6772,6804]	-20.9	AACCTACGGATGACTCGTGCTTTGACCCCTACA	TGTGGGGGAGAGGCTGTCGCTGCGCTTCTGGGCC	...............((.(((((..((((((((	)))))))).)))))...))...............	15	33	0.348	1
moR-24-2-5p	ENST00000336916.8|ENSG00000115414.18|OTTHUMG00000133054.6|OTTHUMT00000256669.1|FN1-202|FN1|8435|protein_coding|	target from/to=[7125,7147]	-22.4	TCCTGCACATGCTTTGGAGGCCA	TGGCCTCCCTGGGCTCTGCCTCC	....(((...((((.((((((((	))))))))..))))..)))....	15	23	0.14	1
moR-6724-1-5p	ENST00000357867.8|ENSG00000115414.18|OTTHUMG00000133054.6|OTTHUMT00000256670.1|FN1-205|FN1|7898|protein_coding|	target from/to=[110,145]	-22.5	TCCACCCGTCCCCTTCCCCACCCTCTGGCCCCCACC	TGTGGGGGAGAGGCTGTCGCTGCGCTTCTGGGCC	..................((.(((((..(((((((.	.)))))))))))).))..................	14	36	0.00907	1
moR-6724-1-5p	ENST00000357867.8|ENSG00000115414.18|OTTHUMG00000133054.6|OTTHUMT00000256670.1|FN1-205|FN1|7898|protein_coding|	target from/to=[226,258]	-30.5	CTTGCCTCCCGGTGCGGGCGTCTCTCCCCCACC	TGTGGGGGAGAGGCTGTCGCTGCGCTTCTGGGCC	................((((((((((((((((.	.))))))))))))).)))................	16	33	0.294	1
moR-6724-1-5p	ENST00000357867.8|ENSG00000115414.18|OTTHUMG00000133054.6|OTTHUMT00000256670.1|FN1-205|FN1|7898|protein_coding|	target from/to=[2114,2145]	-23	CACTGAGACTCCGAGTCAGCCCAACTCCCACC	TGTGGGGGAGAGGCTGTCGCTGCGCTTCTGGGCC	...(.(((...((((((((((...(((((((.	.)))))))...)))))..))).))..))).)...	21	32	0.0742	1
moR-6724-1-5p	ENST00000357867.8|ENSG00000115414.18|OTTHUMG00000133054.6|OTTHUMT00000256670.1|FN1-205|FN1|7898|protein_coding|	target from/to=[4106,4141]	-24.3	AGACACCATGCGTGTCACCTGGGCTCCACCCCCATC	TGTGGGGGAGAGGCTGTCGCTGCGCTTCTGGGCC	.........((((((.((..((.(((..(((((((.	.))))))).))).)))).)).)))).........	20	36	0.0438	1
moR-421-5p	ENST00000357867.8|ENSG00000115414.18|OTTHUMG00000133054.6|OTTHUMT00000256670.1|FN1-205|FN1|7898|protein_coding|	target from/to=[4386,4404]	-21.5	TTTACTGTGCACTGGATTG	TAATCCGGTGCACATTGTAGG	((((((((((((((((((.	.)))))))))))))..)))))	18	19	0.329	1
moR-6724-1-5p	ENST00000357867.8|ENSG00000115414.18|OTTHUMG00000133054.6|OTTHUMT00000256670.1|FN1-205|FN1|7898|protein_coding|	target from/to=[6235,6267]	-20.9	AACCTACGGATGACTCGTGCTTTGACCCCTACA	TGTGGGGGAGAGGCTGTCGCTGCGCTTCTGGGCC	...............((.(((((..((((((((	)))))))).)))))...))...............	15	33	0.347	1
moR-24-2-5p	ENST00000357867.8|ENSG00000115414.18|OTTHUMG00000133054.6|OTTHUMT00000256670.1|FN1-205|FN1|7898|protein_coding|	target from/to=[6588,6610]	-22.4	TCCTGCACATGCTTTGGAGGCCA	TGGCCTCCCTGGGCTCTGCCTCC	....(((...((((.((((((((	))))))))..))))..)))....	15	23	0.14	1
moR-6724-1-5p	ENST00000354785.8|ENSG00000115414.18|OTTHUMG00000133054.6|OTTHUMT00000256667.2|FN1-203|FN1|8905|protein_coding|	target from/to=[214,249]	-22.5	TCCACCCGTCCCCTTCCCCACCCTCTGGCCCCCACC	TGTGGGGGAGAGGCTGTCGCTGCGCTTCTGGGCC	..................((.(((((..(((((((.	.)))))))))))).))..................	14	36	0.00909	1
moR-6724-1-5p	ENST00000354785.8|ENSG00000115414.18|OTTHUMG00000133054.6|OTTHUMT00000256667.2|FN1-203|FN1|8905|protein_coding|	target from/to=[330,362]	-30.5	CTTGCCTCCCGGTGCGGGCGTCTCTCCCCCACC	TGTGGGGGAGAGGCTGTCGCTGCGCTTCTGGGCC	................((((((((((((((((.	.))))))))))))).)))................	16	33	0.294	1
moR-6724-1-5p	ENST00000354785.8|ENSG00000115414.18|OTTHUMG00000133054.6|OTTHUMT00000256667.2|FN1-203|FN1|8905|protein_coding|	target from/to=[2218,2249]	-23	CACTGAGACTCCGAGTCAGCCCAACTCCCACC	TGTGGGGGAGAGGCTGTCGCTGCGCTTCTGGGCC	...(.(((...((((((((((...(((((((.	.)))))))...)))))..))).))..))).)...	21	32	0.0742	1
moR-6724-1-5p	ENST00000354785.8|ENSG00000115414.18|OTTHUMG00000133054.6|OTTHUMT00000256667.2|FN1-203|FN1|8905|protein_coding|	target from/to=[4483,4518]	-24.3	AGACACCATGCGTGTCACCTGGGCTCCACCCCCATC	TGTGGGGGAGAGGCTGTCGCTGCGCTTCTGGGCC	.........((((((.((..((.(((..(((((((.	.))))))).))).)))).)).)))).........	20	36	0.0438	1
moR-421-5p	ENST00000354785.8|ENSG00000115414.18|OTTHUMG00000133054.6|OTTHUMT00000256667.2|FN1-203|FN1|8905|protein_coding|	target from/to=[4763,4781]	-21.5	TTTACTGTGCACTGGATTG	TAATCCGGTGCACATTGTAGG	((((((((((((((((((.	.)))))))))))))..)))))	18	19	0.329	1
moR-6724-1-5p	ENST00000354785.8|ENSG00000115414.18|OTTHUMG00000133054.6|OTTHUMT00000256667.2|FN1-203|FN1|8905|protein_coding|	target from/to=[7242,7274]	-20.9	AACCTACGGATGACTCGTGCTTTGACCCCTACA	TGTGGGGGAGAGGCTGTCGCTGCGCTTCTGGGCC	...............((.(((((..((((((((	)))))))).)))))...))...............	15	33	0.348	1
moR-24-2-5p	ENST00000354785.8|ENSG00000115414.18|OTTHUMG00000133054.6|OTTHUMT00000256667.2|FN1-203|FN1|8905|protein_coding|	target from/to=[7595,7617]	-22.4	TCCTGCACATGCTTTGGAGGCCA	TGGCCTCCCTGGGCTCTGCCTCC	....(((...((((.((((((((	))))))))..))))..)))....	15	23	0.14	1
moR-6724-1-5p	ENST00000359671.5|ENSG00000115414.18|OTTHUMG00000133054.6|-|FN1-206|FN1|8524|protein_coding|	target from/to=[110,145]	-22.5	TCCACCCGTCCCCTTCCCCACCCTCTGGCCCCCACC	TGTGGGGGAGAGGCTGTCGCTGCGCTTCTGGGCC	..................((.(((((..(((((((.	.)))))))))))).))..................	14	36	0.00908	1
moR-6724-1-5p	ENST00000359671.5|ENSG00000115414.18|OTTHUMG00000133054.6|-|FN1-206|FN1|8524|protein_coding|	target from/to=[226,258]	-30.5	CTTGCCTCCCGGTGCGGGCGTCTCTCCCCCACC	TGTGGGGGAGAGGCTGTCGCTGCGCTTCTGGGCC	................((((((((((((((((.	.))))))))))))).)))................	16	33	0.294	1
moR-6724-1-5p	ENST00000359671.5|ENSG00000115414.18|OTTHUMG00000133054.6|-|FN1-206|FN1|8524|protein_coding|	target from/to=[2114,2145]	-23	CACTGAGACTCCGAGTCAGCCCAACTCCCACC	TGTGGGGGAGAGGCTGTCGCTGCGCTTCTGGGCC	...(.(((...((((((((((...(((((((.	.)))))))...)))))..))).))..))).)...	21	32	0.0742	1
moR-6724-1-5p	ENST00000359671.5|ENSG00000115414.18|OTTHUMG00000133054.6|-|FN1-206|FN1|8524|protein_coding|	target from/to=[4106,4141]	-24.3	AGACACCATGCGTGTCACCTGGGCTCCACCCCCATC	TGTGGGGGAGAGGCTGTCGCTGCGCTTCTGGGCC	.........((((((.((..((.(((..(((((((.	.))))))).))).)))).)).)))).........	20	36	0.0438	1
moR-421-5p	ENST00000359671.5|ENSG00000115414.18|OTTHUMG00000133054.6|-|FN1-206|FN1|8524|protein_coding|	target from/to=[4386,4404]	-21.5	TTTACTGTGCACTGGATTG	TAATCCGGTGCACATTGTAGG	((((((((((((((((((.	.)))))))))))))..)))))	18	19	0.329	1
moR-6724-1-5p	ENST00000359671.5|ENSG00000115414.18|OTTHUMG00000133054.6|-|FN1-206|FN1|8524|protein_coding|	target from/to=[6865,6897]	-20.9	AACCTACGGATGACTCGTGCTTTGACCCCTACA	TGTGGGGGAGAGGCTGTCGCTGCGCTTCTGGGCC	...............((.(((((..((((((((	)))))))).)))))...))...............	15	33	0.348	1
moR-24-2-5p	ENST00000359671.5|ENSG00000115414.18|OTTHUMG00000133054.6|-|FN1-206|FN1|8524|protein_coding|	target from/to=[7218,7240]	-22.4	TCCTGCACATGCTTTGGAGGCCA	TGGCCTCCCTGGGCTCTGCCTCC	....(((...((((.((((((((	))))))))..))))..)))....	15	23	0.14	1
moR-6724-1-5p	ENST00000492816.6|ENSG00000115414.18|OTTHUMG00000133054.6|OTTHUMT00000337228.2|FN1-224|FN1|9171|retained_intron|	target from/to=[1951,1986]	-24.3	AGACACCATGCGTGTCACCTGGGCTCCACCCCCATC	TGTGGGGGAGAGGCTGTCGCTGCGCTTCTGGGCC	.........((((((.((..((.(((..(((((((.	.))))))).))).)))).)).)))).........	20	36	0.0438	1
moR-421-5p	ENST00000492816.6|ENSG00000115414.18|OTTHUMG00000133054.6|OTTHUMT00000337228.2|FN1-224|FN1|9171|retained_intron|	target from/to=[2231,2249]	-21.5	TTTACTGTGCACTGGATTG	TAATCCGGTGCACATTGTAGG	((((((((((((((((((.	.)))))))))))))..)))))	18	19	0.329	1
moR-6724-1-5p	ENST00000492816.6|ENSG00000115414.18|OTTHUMG00000133054.6|OTTHUMT00000337228.2|FN1-224|FN1|9171|retained_intron|	target from/to=[7916,7948]	-20.9	AACCTACGGATGACTCGTGCTTTGACCCCTACA	TGTGGGGGAGAGGCTGTCGCTGCGCTTCTGGGCC	...............((.(((((..((((((((	)))))))).)))))...))...............	15	33	0.348	1
moR-24-2-5p	ENST00000492816.6|ENSG00000115414.18|OTTHUMG00000133054.6|OTTHUMT00000337228.2|FN1-224|FN1|9171|retained_intron|	target from/to=[8269,8291]	-22.4	TCCTGCACATGCTTTGGAGGCCA	TGGCCTCCCTGGGCTCTGCCTCC	....(((...((((.((((((((	))))))))..))))..)))....	15	23	0.14	1
moR-6724-1-5p	ENST00000446046.5|ENSG00000115414.18|OTTHUMG00000133054.6|OTTHUMT00000337229.1|FN1-212|FN1|7952|protein_coding|	target from/to=[110,145]	-22.5	TCCACCCGTCCCCTTCCCCACCCTCTGGCCCCCACC	TGTGGGGGAGAGGCTGTCGCTGCGCTTCTGGGCC	..................((.(((((..(((((((.	.)))))))))))).))..................	14	36	0.00907	1
moR-6724-1-5p	ENST00000446046.5|ENSG00000115414.18|OTTHUMG00000133054.6|OTTHUMT00000337229.1|FN1-212|FN1|7952|protein_coding|	target from/to=[226,258]	-30.5	CTTGCCTCCCGGTGCGGGCGTCTCTCCCCCACC	TGTGGGGGAGAGGCTGTCGCTGCGCTTCTGGGCC	................((((((((((((((((.	.))))))))))))).)))................	16	33	0.294	1
moR-6724-1-5p	ENST00000446046.5|ENSG00000115414.18|OTTHUMG00000133054.6|OTTHUMT00000337229.1|FN1-212|FN1|7952|protein_coding|	target from/to=[2114,2145]	-23	CACTGAGACTCCGAGTCAGCCCAACTCCCACC	TGTGGGGGAGAGGCTGTCGCTGCGCTTCTGGGCC	...(.(((...((((((((((...(((((((.	.)))))))...)))))..))).))..))).)...	21	32	0.0742	1
moR-6724-1-5p	ENST00000446046.5|ENSG00000115414.18|OTTHUMG00000133054.6|OTTHUMT00000337229.1|FN1-212|FN1|7952|protein_coding|	target from/to=[4106,4141]	-24.3	AGACACCATGCGTGTCACCTGGGCTCCACCCCCATC	TGTGGGGGAGAGGCTGTCGCTGCGCTTCTGGGCC	.........((((((.((..((.(((..(((((((.	.))))))).))).)))).)).)))).........	20	36	0.0438	1
moR-421-5p	ENST00000446046.5|ENSG00000115414.18|OTTHUMG00000133054.6|OTTHUMT00000337229.1|FN1-212|FN1|7952|protein_coding|	target from/to=[4386,4404]	-21.5	TTTACTGTGCACTGGATTG	TAATCCGGTGCACATTGTAGG	((((((((((((((((((.	.)))))))))))))..)))))	18	19	0.329	1
moR-6724-1-5p	ENST00000446046.5|ENSG00000115414.18|OTTHUMG00000133054.6|OTTHUMT00000337229.1|FN1-212|FN1|7952|protein_coding|	target from/to=[6697,6729]	-20.9	AACCTACGGATGACTCGTGCTTTGACCCCTACA	TGTGGGGGAGAGGCTGTCGCTGCGCTTCTGGGCC	...............((.(((((..((((((((	)))))))).)))))...))...............	15	33	0.347	1
moR-24-2-5p	ENST00000446046.5|ENSG00000115414.18|OTTHUMG00000133054.6|OTTHUMT00000337229.1|FN1-212|FN1|7952|protein_coding|	target from/to=[7050,7072]	-22.4	TCCTGCACATGCTTTGGAGGCCA	TGGCCTCCCTGGGCTCTGCCTCC	....(((...((((.((((((((	))))))))..))))..)))....	15	23	0.14	1
moR-6724-1-5p	ENST00000443816.5|ENSG00000115414.18|OTTHUMG00000133054.6|OTTHUMT00000337230.1|FN1-211|FN1|7762|protein_coding|	target from/to=[115,150]	-22.5	TCCACCCGTCCCCTTCCCCACCCTCTGGCCCCCACC	TGTGGGGGAGAGGCTGTCGCTGCGCTTCTGGGCC	..................((.(((((..(((((((.	.)))))))))))).))..................	14	36	0.00907	1
moR-6724-1-5p	ENST00000443816.5|ENSG00000115414.18|OTTHUMG00000133054.6|OTTHUMT00000337230.1|FN1-211|FN1|7762|protein_coding|	target from/to=[231,263]	-30.5	CTTGCCTCCCGGTGCGGGCGTCTCTCCCCCACC	TGTGGGGGAGAGGCTGTCGCTGCGCTTCTGGGCC	................((((((((((((((((.	.))))))))))))).)))................	16	33	0.294	1
moR-6724-1-5p	ENST00000443816.5|ENSG00000115414.18|OTTHUMG00000133054.6|OTTHUMT00000337230.1|FN1-211|FN1|7762|protein_coding|	target from/to=[2119,2150]	-23	CACTGAGACTCCGAGTCAGCCCAACTCCCACC	TGTGGGGGAGAGGCTGTCGCTGCGCTTCTGGGCC	...(.(((...((((((((((...(((((((.	.)))))))...)))))..))).))..))).)...	21	32	0.0742	1
moR-6724-1-5p	ENST00000443816.5|ENSG00000115414.18|OTTHUMG00000133054.6|OTTHUMT00000337230.1|FN1-211|FN1|7762|protein_coding|	target from/to=[4111,4146]	-24.3	AGACACCATGCGTGTCACCTGGGCTCCACCCCCATC	TGTGGGGGAGAGGCTGTCGCTGCGCTTCTGGGCC	.........((((((.((..((.(((..(((((((.	.))))))).))).)))).)).)))).........	20	36	0.0438	1
moR-421-5p	ENST00000443816.5|ENSG00000115414.18|OTTHUMG00000133054.6|OTTHUMT00000337230.1|FN1-211|FN1|7762|protein_coding|	target from/to=[4391,4409]	-21.5	TTTACTGTGCACTGGATTG	TAATCCGGTGCACATTGTAGG	((((((((((((((((((.	.)))))))))))))..)))))	18	19	0.329	1
moR-6724-1-5p	ENST00000443816.5|ENSG00000115414.18|OTTHUMG00000133054.6|OTTHUMT00000337230.1|FN1-211|FN1|7762|protein_coding|	target from/to=[6507,6539]	-20.9	AACCTACGGATGACTCGTGCTTTGACCCCTACA	TGTGGGGGAGAGGCTGTCGCTGCGCTTCTGGGCC	...............((.(((((..((((((((	)))))))).)))))...))...............	15	33	0.347	1
moR-24-2-5p	ENST00000443816.5|ENSG00000115414.18|OTTHUMG00000133054.6|OTTHUMT00000337230.1|FN1-211|FN1|7762|protein_coding|	target from/to=[6860,6882]	-22.4	TCCTGCACATGCTTTGGAGGCCA	TGGCCTCCCTGGGCTCTGCCTCC	....(((...((((.((((((((	))))))))..))))..)))....	15	23	0.14	1
moR-6724-1-5p	ENST00000432072.6|ENSG00000115414.18|OTTHUMG00000133054.6|OTTHUMT00000337233.1|FN1-209|FN1|7759|protein_coding|	target from/to=[109,144]	-22.5	TCCACCCGTCCCCTTCCCCACCCTCTGGCCCCCACC	TGTGGGGGAGAGGCTGTCGCTGCGCTTCTGGGCC	..................((.(((((..(((((((.	.)))))))))))).))..................	14	36	0.00907	1
moR-6724-1-5p	ENST00000432072.6|ENSG00000115414.18|OTTHUMG00000133054.6|OTTHUMT00000337233.1|FN1-209|FN1|7759|protein_coding|	target from/to=[225,257]	-30.5	CTTGCCTCCCGGTGCGGGCGTCTCTCCCCCACC	TGTGGGGGAGAGGCTGTCGCTGCGCTTCTGGGCC	................((((((((((((((((.	.))))))))))))).)))................	16	33	0.294	1
moR-6724-1-5p	ENST00000432072.6|ENSG00000115414.18|OTTHUMG00000133054.6|OTTHUMT00000337233.1|FN1-209|FN1|7759|protein_coding|	target from/to=[2113,2144]	-23	CACTGAGACTCCGAGTCAGCCCAACTCCCACC	TGTGGGGGAGAGGCTGTCGCTGCGCTTCTGGGCC	...(.(((...((((((((((...(((((((.	.)))))))...)))))..))).))..))).)...	21	32	0.0742	1
moR-6724-1-5p	ENST00000432072.6|ENSG00000115414.18|OTTHUMG00000133054.6|OTTHUMT00000337233.1|FN1-209|FN1|7759|protein_coding|	target from/to=[4378,4413]	-24.3	AGACACCATGCGTGTCACCTGGGCTCCACCCCCATC	TGTGGGGGAGAGGCTGTCGCTGCGCTTCTGGGCC	.........((((((.((..((.(((..(((((((.	.))))))).))).)))).)).)))).........	20	36	0.0438	1
moR-421-5p	ENST00000432072.6|ENSG00000115414.18|OTTHUMG00000133054.6|OTTHUMT00000337233.1|FN1-209|FN1|7759|protein_coding|	target from/to=[4658,4676]	-21.5	TTTACTGTGCACTGGATTG	TAATCCGGTGCACATTGTAGG	((((((((((((((((((.	.)))))))))))))..)))))	18	19	0.329	1
moR-6724-1-5p	ENST00000432072.6|ENSG00000115414.18|OTTHUMG00000133054.6|OTTHUMT00000337233.1|FN1-209|FN1|7759|protein_coding|	target from/to=[6507,6539]	-20.9	AACCTACGGATGACTCGTGCTTTGACCCCTACA	TGTGGGGGAGAGGCTGTCGCTGCGCTTCTGGGCC	...............((.(((((..((((((((	)))))))).)))))...))...............	15	33	0.347	1
moR-24-2-5p	ENST00000432072.6|ENSG00000115414.18|OTTHUMG00000133054.6|OTTHUMT00000337233.1|FN1-209|FN1|7759|protein_coding|	target from/to=[6860,6882]	-22.4	TCCTGCACATGCTTTGGAGGCCA	TGGCCTCCCTGGGCTCTGCCTCC	....(((...((((.((((((((	))))))))..))))..)))....	15	23	0.14	1
moR-6724-1-5p	ENST00000356005.8|ENSG00000115414.18|OTTHUMG00000133054.6|OTTHUMT00000337234.1|FN1-204|FN1|7846|protein_coding|	target from/to=[110,145]	-22.5	TCCACCCGTCCCCTTCCCCACCCTCTGGCCCCCACC	TGTGGGGGAGAGGCTGTCGCTGCGCTTCTGGGCC	..................((.(((((..(((((((.	.)))))))))))).))..................	14	36	0.00907	1
moR-6724-1-5p	ENST00000356005.8|ENSG00000115414.18|OTTHUMG00000133054.6|OTTHUMT00000337234.1|FN1-204|FN1|7846|protein_coding|	target from/to=[226,258]	-30.5	CTTGCCTCCCGGTGCGGGCGTCTCTCCCCCACC	TGTGGGGGAGAGGCTGTCGCTGCGCTTCTGGGCC	................((((((((((((((((.	.))))))))))))).)))................	16	33	0.294	1
moR-6724-1-5p	ENST00000356005.8|ENSG00000115414.18|OTTHUMG00000133054.6|OTTHUMT00000337234.1|FN1-204|FN1|7846|protein_coding|	target from/to=[2114,2145]	-23	CACTGAGACTCCGAGTCAGCCCAACTCCCACC	TGTGGGGGAGAGGCTGTCGCTGCGCTTCTGGGCC	...(.(((...((((((((((...(((((((.	.)))))))...)))))..))).))..))).)...	21	32	0.0742	1
moR-6724-1-5p	ENST00000356005.8|ENSG00000115414.18|OTTHUMG00000133054.6|OTTHUMT00000337234.1|FN1-204|FN1|7846|protein_coding|	target from/to=[4106,4141]	-24.3	AGACACCATGCGTGTCACCTGGGCTCCACCCCCATC	TGTGGGGGAGAGGCTGTCGCTGCGCTTCTGGGCC	.........((((((.((..((.(((..(((((((.	.))))))).))).)))).)).)))).........	20	36	0.0438	1
moR-421-5p	ENST00000356005.8|ENSG00000115414.18|OTTHUMG00000133054.6|OTTHUMT00000337234.1|FN1-204|FN1|7846|protein_coding|	target from/to=[4386,4404]	-21.5	TTTACTGTGCACTGGATTG	TAATCCGGTGCACATTGTAGG	((((((((((((((((((.	.)))))))))))))..)))))	18	19	0.329	1
moR-6724-1-5p	ENST00000356005.8|ENSG00000115414.18|OTTHUMG00000133054.6|OTTHUMT00000337234.1|FN1-204|FN1|7846|protein_coding|	target from/to=[6595,6627]	-20.9	AACCTACGGATGACTCGTGCTTTGACCCCTACA	TGTGGGGGAGAGGCTGTCGCTGCGCTTCTGGGCC	...............((.(((((..((((((((	)))))))).)))))...))...............	15	33	0.347	1
moR-24-2-5p	ENST00000356005.8|ENSG00000115414.18|OTTHUMG00000133054.6|OTTHUMT00000337234.1|FN1-204|FN1|7846|protein_coding|	target from/to=[6948,6970]	-22.4	TCCTGCACATGCTTTGGAGGCCA	TGGCCTCCCTGGGCTCTGCCTCC	....(((...((((.((((((((	))))))))..))))..)))....	15	23	0.14	1
moR-6724-1-5p	ENST00000456923.5|ENSG00000115414.18|OTTHUMG00000133054.6|OTTHUMT00000337232.1|FN1-213|FN1|3720|protein_coding|	target from/to=[261,296]	-24.3	AGACACCATGCGTGTCACCTGGGCTCCACCCCCATC	TGTGGGGGAGAGGCTGTCGCTGCGCTTCTGGGCC	.........((((((.((..((.(((..(((((((.	.))))))).))).)))).)).)))).........	20	36	0.0436	1
moR-421-5p	ENST00000456923.5|ENSG00000115414.18|OTTHUMG00000133054.6|OTTHUMT00000337232.1|FN1-213|FN1|3720|protein_coding|	target from/to=[541,559]	-21.5	TTTACTGTGCACTGGATTG	TAATCCGGTGCACATTGTAGG	((((((((((((((((((.	.)))))))))))))..)))))	18	19	0.328	1
moR-6724-1-5p	ENST00000456923.5|ENSG00000115414.18|OTTHUMG00000133054.6|OTTHUMT00000337232.1|FN1-213|FN1|3720|protein_coding|	target from/to=[2750,2782]	-20.9	AACCTACGGATGACTCGTGCTTTGACCCCTACA	TGTGGGGGAGAGGCTGTCGCTGCGCTTCTGGGCC	...............((.(((((..((((((((	)))))))).)))))...))...............	15	33	0.347	1
moR-24-2-5p	ENST00000456923.5|ENSG00000115414.18|OTTHUMG00000133054.6|OTTHUMT00000337232.1|FN1-213|FN1|3720|protein_coding|	target from/to=[3103,3125]	-22.4	TCCTGCACATGCTTTGGAGGCCA	TGGCCTCCCTGGGCTCTGCCTCC	....(((...((((.((((((((	))))))))..))))..)))....	15	23	0.14	1
moR-24-2-5p	ENST00000494446.1|ENSG00000115414.18|OTTHUMG00000133054.6|OTTHUMT00000337238.1|FN1-225|FN1|676|retained_intron|	target from/to=[253,275]	-22.4	TCCTGCACATGCTTTGGAGGCCA	TGGCCTCCCTGGGCTCTGCCTCC	....(((...((((.((((((((	))))))))..))))..)))....	15	23	0.134	1
moR-24-2-5p	ENST00000469569.1|ENSG00000115414.18|OTTHUMG00000133054.6|OTTHUMT00000337239.1|FN1-216|FN1|629|retained_intron|	target from/to=[94,116]	-22.4	TCCTGCACATGCTTTGGAGGCCA	TGGCCTCCCTGGGCTCTGCCTCC	....(((...((((.((((((((	))))))))..))))..)))....	15	23	0.148	1
moR-6724-1-5p	ENST00000469569.1|ENSG00000115414.18|OTTHUMG00000133054.6|OTTHUMT00000337239.1|FN1-216|FN1|629|retained_intron|	target from/to=[544,578]	-22.5	ATCCTGGGCAGCCTGAGACCCTCCCCTCCCCTACT	TGTGGGGGAGAGGCTGTCGCTGCGCTTCTGGGCC	..............(.(((...((.(((((((((.	.))))))))).))..))).)..............	15	35	0.0626	1
moR-24-2-5p	ENST00000473614.1|ENSG00000115414.18|OTTHUMG00000133054.6|OTTHUMT00000337240.1|FN1-218|FN1|568|retained_intron|	target from/to=[330,352]	-22.4	TCCTGCACATGCTTTGGAGGCCA	TGGCCTCCCTGGGCTCTGCCTCC	....(((...((((.((((((((	))))))))..))))..)))....	15	23	0.148	1
moR-6724-1-5p	ENST00000480024.1|ENSG00000115414.18|OTTHUMG00000133054.6|OTTHUMT00000337242.1|FN1-220|FN1|576|retained_intron|	target from/to=[246,278]	-20.9	AACCTACGGATGACTCGTGCTTTGACCCCTACA	TGTGGGGGAGAGGCTGTCGCTGCGCTTCTGGGCC	...............((.(((((..((((((((	)))))))).)))))...))...............	15	33	0.337	1
moR-6724-1-5p	ENST00000426059.1|ENSG00000115414.18|OTTHUMG00000133054.6|OTTHUMT00000337235.1|FN1-208|FN1|2388|protein_coding|	target from/to=[115,150]	-22.5	TCCACCCGTCCCCTTCCCCACCCTCTGGCCCCCACC	TGTGGGGGAGAGGCTGTCGCTGCGCTTCTGGGCC	..................((.(((((..(((((((.	.)))))))))))).))..................	14	36	0.00902	1
moR-6724-1-5p	ENST00000426059.1|ENSG00000115414.18|OTTHUMG00000133054.6|OTTHUMT00000337235.1|FN1-208|FN1|2388|protein_coding|	target from/to=[231,263]	-30.5	CTTGCCTCCCGGTGCGGGCGTCTCTCCCCCACC	TGTGGGGGAGAGGCTGTCGCTGCGCTTCTGGGCC	................((((((((((((((((.	.))))))))))))).)))................	16	33	0.292	1
moR-6724-1-5p	ENST00000426059.1|ENSG00000115414.18|OTTHUMG00000133054.6|OTTHUMT00000337235.1|FN1-208|FN1|2388|protein_coding|	target from/to=[2119,2150]	-23	CACTGAGACTCCGAGTCAGCCCAACTCCCACC	TGTGGGGGAGAGGCTGTCGCTGCGCTTCTGGGCC	...(.(((...((((((((((...(((((((.	.)))))))...)))))..))).))..))).)...	21	32	0.0737	1
moR-24-2-5p	ENST00000439871.1|ENSG00000229754.1|OTTHUMG00000155244.1|OTTHUMT00000338985.1|CXCR2P1-201|CXCR2P1|2503|processed_transcript|	target from/to=[1434,1457]	-28.8	GGTCGCAGGAAGCAGAGGAGGCCA	TGGCCTCCCTGGGCTCTGCCTCC	((..(((((...(((.((((((((	)))))))))))...)))))..))	18	24	0.185	1
moR-6724-1-5p	ENST00000318507.6|ENSG00000180871.7|OTTHUMG00000133107.3|OTTHUMT00000256772.2|CXCR2-201|CXCR2|2879|protein_coding|	target from/to=[1589,1622]	-22.8	TCTTCTTGGTCTCAGTGTCAATGCAGCCCCCATT	TGTGGGGGAGAGGCTGTCGCTGCGCTTCTGGGCC	............(((((.((..((..(((((((.	.)))))))....)))).)))))............	16	34	0.21	1
moR-24-2-5p	ENST00000491064.5|ENSG00000144579.7|OTTHUMG00000133109.3|OTTHUMT00000338202.1|CTDSP1-210|CTDSP1|786|processed_transcript|	target from/to=[146,170]	-23.9	GTCTGCCGGGATGATGGGGAGGCCC	TGGCCTCCCTGGGCTCTGCCTCC	....((.(((....((((((((((.	.))))))))))..))).))....	15	25	0.0534	1
moR-24-2-5p	ENST00000443891.5|ENSG00000144579.7|OTTHUMG00000133109.3|OTTHUMT00000338190.1|CTDSP1-204|CTDSP1|1109|protein_coding|	target from/to=[211,235]	-23.9	GTCTGCCGGGATGATGGGGAGGCCC	TGGCCTCCCTGGGCTCTGCCTCC	....((.(((....((((((((((.	.))))))))))..))).))....	15	25	0.0539	1
moR-24-2-5p	ENST00000473420.5|ENSG00000144579.7|OTTHUMG00000133109.3|OTTHUMT00000338192.1|CTDSP1-207|CTDSP1|922|processed_transcript|	target from/to=[421,445]	-23.9	GTCTGCCGGGATGATGGGGAGGCCC	TGGCCTCCCTGGGCTCTGCCTCC	....((.(((....((((((((((.	.))))))))))..))).))....	15	25	0.0534	1
moR-24-2-5p	ENST00000498160.5|ENSG00000144579.7|OTTHUMG00000133109.3|OTTHUMT00000338193.1|CTDSP1-215|CTDSP1|877|processed_transcript|	target from/to=[358,382]	-23.9	GTCTGCCGGGATGATGGGGAGGCCC	TGGCCTCCCTGGGCTCTGCCTCC	....((.(((....((((((((((.	.))))))))))..))).))....	15	25	0.0534	1
moR-24-2-5p	ENST00000273062.6|ENSG00000144579.7|OTTHUMG00000133109.3|OTTHUMT00000256774.1|CTDSP1-201|CTDSP1|2638|protein_coding|	target from/to=[472,496]	-23.9	GTCTGCCGGGATGATGGGGAGGCCC	TGGCCTCCCTGGGCTCTGCCTCC	....((.(((....((((((((((.	.))))))))))..))).))....	15	25	0.0548	1
moR-24-2-5p	ENST00000497677.5|ENSG00000144579.7|OTTHUMG00000133109.3|OTTHUMT00000338194.1|CTDSP1-214|CTDSP1|998|retained_intron|	target from/to=[156,180]	-23.9	GTCTGCCGGGATGATGGGGAGGCCC	TGGCCTCCCTGGGCTCTGCCTCC	....((.(((....((((((((((.	.))))))))))..))).))....	15	25	0.0534	1
moR-24-2-5p	ENST00000494067.5|ENSG00000144579.7|OTTHUMG00000133109.3|OTTHUMT00000338201.1|CTDSP1-212|CTDSP1|362|retained_intron|	target from/to=[94,118]	-23.9	GTCTGCCGGGATGATGGGGAGGCCC	TGGCCTCCCTGGGCTCTGCCTCC	....((.(((....((((((((((.	.))))))))))..))).))....	15	25	0.0502	1
moR-24-2-5p	ENST00000452977.5|ENSG00000144579.7|OTTHUMG00000133109.3|OTTHUMT00000338200.1|CTDSP1-205|CTDSP1|818|protein_coding|	target from/to=[93,117]	-23.9	GTCTGCCGGGATGATGGGGAGGCCC	TGGCCTCCCTGGGCTCTGCCTCC	....((.(((....((((((((((.	.))))))))))..))).))....	15	25	0.0534	1
moR-150-3p	ENST00000452977.5|ENSG00000144579.7|OTTHUMG00000133109.3|OTTHUMT00000338200.1|CTDSP1-205|CTDSP1|818|protein_coding|	target from/to=[336,361]	-29.2	CCTCACTGGCCCGCCCCCCAGGTCTA	GGGACCTGGGGACCCCGGCACCGGCAGG	(((..((((.(((..((((((((((.	.))))))))))....)))..)))).)))	20	26	0.17	1
moR-24-2-5p	ENST00000428361.5|ENSG00000144579.7|OTTHUMG00000133109.3|OTTHUMT00000338199.1|CTDSP1-202|CTDSP1|842|protein_coding|	target from/to=[141,165]	-23.9	GTCTGCCGGGATGATGGGGAGGCCC	TGGCCTCCCTGGGCTCTGCCTCC	....((.(((....((((((((((.	.))))))))))..))).))....	15	25	0.0534	1
moR-6724-1-5p	ENST00000496785.5|ENSG00000144579.7|OTTHUMG00000133109.3|OTTHUMT00000338195.1|CTDSP1-213|CTDSP1|460|processed_transcript|	target from/to=[40,74]	-24.6	GGATCTCCCGCCAACACACAGCTACGTTCCCCACA	TGTGGGGGAGAGGCTGTCGCTGCGCTTCTGGGCC	.................((((((.(.(((((((((	)))))))))).)))))).................	16	35	0.0824	1
moR-24-2-5p	ENST00000496785.5|ENSG00000144579.7|OTTHUMG00000133109.3|OTTHUMT00000338195.1|CTDSP1-213|CTDSP1|460|processed_transcript|	target from/to=[380,404]	-23.9	GTCTGCCGGGATGATGGGGAGGCCC	TGGCCTCCCTGGGCTCTGCCTCC	....((.(((....((((((((((.	.))))))))))..))).))....	15	25	0.0502	1
moR-24-2-5p	ENST00000431127.1|ENSG00000144579.7|OTTHUMG00000133109.3|OTTHUMT00000338196.2|CTDSP1-203|CTDSP1|586|protein_coding|	target from/to=[345,369]	-23.9	GTCTGCCGGGATGATGGGGAGGCCC	TGGCCTCCCTGGGCTCTGCCTCC	....((.(((....((((((((((.	.))))))))))..))).))....	15	25	0.0524	1
moR-24-2-5p	ENST00000488627.5|ENSG00000144579.7|OTTHUMG00000133109.3|OTTHUMT00000338197.1|CTDSP1-209|CTDSP1|1118|processed_transcript|	target from/to=[123,147]	-23.9	GTCTGCCGGGATGATGGGGAGGCCC	TGGCCTCCCTGGGCTCTGCCTCC	....((.(((....((((((((((.	.))))))))))..))).))....	15	25	0.0539	1
moR-24-2-5p	ENST00000482272.5|ENSG00000144579.7|OTTHUMG00000133109.3|OTTHUMT00000338198.1|CTDSP1-208|CTDSP1|984|retained_intron|	target from/to=[85,107]	-23.1	ATCAGCAGCAGTCATGGAGGCTG	TGGCCTCCCTGGGCTCTGCCTCC	....((((.((((..(((((((.	.)))))))...))))))))....	15	23	0.0866	1
moR-24-2-5p	ENST00000482272.5|ENSG00000144579.7|OTTHUMG00000133109.3|OTTHUMT00000338198.1|CTDSP1-208|CTDSP1|984|retained_intron|	target from/to=[466,490]	-23.9	GTCTGCCGGGATGATGGGGAGGCCC	TGGCCTCCCTGGGCTCTGCCTCC	....((.(((....((((((((((.	.))))))))))..))).))....	15	25	0.0534	1
moR-24-2-5p	ENST00000464255.1|ENSG00000144579.7|OTTHUMG00000133109.3|OTTHUMT00000338203.1|CTDSP1-206|CTDSP1|926|processed_transcript|	target from/to=[117,141]	-23.9	GTCTGCCGGGATGATGGGGAGGCCC	TGGCCTCCCTGGGCTCTGCCTCC	....((.(((....((((((((((.	.))))))))))..))).))....	15	25	0.0534	1
moR-6724-1-5p	ENST00000450993.6|ENSG00000115556.13|OTTHUMG00000154743.3|OTTHUMT00000336876.1|PLCD4-206|PLCD4|3232|protein_coding|	target from/to=[7,36]	-23.2	TCCCCACCCCACCCCCACTACTCCCTCACA	TGTGGGGGAGAGGCTGTCGCTGCGCTTCTGGGCC	..((((..(((.(..((((.((((((((((	)))))))))).)).))..).)).)....))))..	22	30	0.0116	1
moR-24-2-5p	ENST00000469493.5|ENSG00000115556.13|OTTHUMG00000154743.3|OTTHUMT00000336878.1|PLCD4-211|PLCD4|2164|retained_intron|	target from/to=[1909,1931]	-23	AATTCCAGCACTTTGGGAGGCCG	TGGCCTCCCTGGGCTCTGCCTCC	.....(((..((..(((((((((	)))))))))..))..))).....	14	23	0.00188	1
moR-6724-1-5p	ENST00000469493.5|ENSG00000115556.13|OTTHUMG00000154743.3|OTTHUMT00000336878.1|PLCD4-211|PLCD4|2164|retained_intron|	target from/to=[1970,2002]	-28.1	GGCTGGGCAACATAGTGAGAGCCCGTCTCCACA	TGTGGGGGAGAGGCTGTCGCTGCGCTTCTGGGCC	.............(((((.(((((..(((((((	)))))))..).)))).))))).............	17	33	0.0183	1
moR-24-2-5p	ENST00000459791.5|ENSG00000115556.13|OTTHUMG00000154743.3|OTTHUMT00000336883.1|PLCD4-209|PLCD4|4350|retained_intron|	target from/to=[1449,1471]	-23	AATTCCAGCACTTTGGGAGGCCG	TGGCCTCCCTGGGCTCTGCCTCC	.....(((..((..(((((((((	)))))))))..))..))).....	14	23	0.0019	1
moR-6724-1-5p	ENST00000459791.5|ENSG00000115556.13|OTTHUMG00000154743.3|OTTHUMT00000336883.1|PLCD4-209|PLCD4|4350|retained_intron|	target from/to=[1510,1542]	-28.1	GGCTGGGCAACATAGTGAGAGCCCGTCTCCACA	TGTGGGGGAGAGGCTGTCGCTGCGCTTCTGGGCC	.............(((((.(((((..(((((((	)))))))..).)))).))))).............	17	33	0.0183	1
moR-6724-1-5p	ENST00000302625.5|ENSG00000171450.5|OTTHUMG00000133083.2|OTTHUMT00000256728.2|CDK5R2-201|CDK5R2|2508|protein_coding|	target from/to=[1837,1872]	-21.8	CACCATCTTCCCTCCTGTCTGCCTTCTTCCTCCACT	TGTGGGGGAGAGGCTGTCGCTGCGCTTCTGGGCC	...............((.(.(((((..((((((((.	.))))))))))))).).))...............	16	36	0.0436	1
moR-150-3p	ENST00000470719.1|ENSG00000182698.11|OTTHUMG00000150223.1|OTTHUMT00000316887.1|RESP18-203|RESP18|866|retained_intron|	target from/to=[244,276]	-22.9	CAACTGGGATGTGGAAGGCTCTGGCCAGGTTCC	GGGACCTGGGGACCCCGGCACCGGCAGG	......((.(((.(..((.(((..(((((((((	)))))))))))).))).)))))......	20	33	0.139	1
moR-6724-1-5p	ENST00000470719.1|ENSG00000182698.11|OTTHUMG00000150223.1|OTTHUMT00000316887.1|RESP18-203|RESP18|866|retained_intron|	target from/to=[491,524]	-27.8	ATGCCTGAAGGATGGGAAGGCACTTTTCCCCACT	TGTGGGGGAGAGGCTGTCGCTGCGCTTCTGGGCC	......(((((..(.((.(((.(((((((((((.	.)))))))))))))).)).)..).))))......	22	34	0.0219	1
moR-6724-1-5p	ENST00000392083.5|ENSG00000182698.11|OTTHUMG00000150223.1|OTTHUMT00000316886.1|RESP18-202|RESP18|626|protein_coding|	target from/to=[294,327]	-27.8	ATGCCTGAAGGATGGGAAGGCACTTTTCCCCACT	TGTGGGGGAGAGGCTGTCGCTGCGCTTCTGGGCC	......(((((..(.((.(((.(((((((((((.	.)))))))))))))).)).)..).))))......	22	34	0.00827	1
moR-6724-1-5p	ENST00000333527.5|ENSG00000182698.11|OTTHUMG00000150223.1|OTTHUMT00000316885.1|RESP18-201|RESP18|795|protein_coding|	target from/to=[420,453]	-27.8	ATGCCTGAAGGATGGGAAGGCACTTTTCCCCACT	TGTGGGGGAGAGGCTGTCGCTGCGCTTCTGGGCC	......(((((..(.((.(((.(((((((((((.	.)))))))))))))).)).)..).))))......	22	34	0.0219	1
moR-6724-1-5p	ENST00000410746.1|ENSG00000222678.1|-|-|RN7SKP213-201|RN7SKP213|298|misc_RNA|	target from/to=[69,103]	-23.6	GGCTGGCTAGGCGGGTGTCTCCTTCCTCCCTCACC	TGTGGGGGAGAGGCTGTCGCTGCGCTTCTGGGCC	.............((((.(..((((.((((((((.	.))))))))))))..).)))).............	17	35	0.0194	1
moR-21-5p	ENST00000469354.1|ENSG00000116106.11|OTTHUMG00000133142.7|OTTHUMT00000335499.1|EPHA4-211|EPHA4|2893|processed_transcript|	target from/to=[14,41]	-20.8	CTTTTAGGGCTTGGTTCATACCATGGGG	CTCCATGGCTGTACCACCTTGTCGG	((..(((((..((((.((..((((((((	)))))))).)).)))))))))..))	21	28	0.2	1
moR-150-3p	ENST00000469354.1|ENSG00000116106.11|OTTHUMG00000133142.7|OTTHUMT00000335499.1|EPHA4-211|EPHA4|2893|processed_transcript|	target from/to=[738,766]	-20.2	GCAGCAAGTGACCAAATGCTACAGGTCTT	GGGACCTGGGGACCCCGGCACCGGCAGG	...((..(((.((.....(..(((((((.	.)))))))..).....)))))..))...	15	29	0.0425	1
moR-6724-1-5p	ENST00000281821.6|ENSG00000116106.11|OTTHUMG00000133142.7|-|EPHA4-201|EPHA4|6346|protein_coding|	target from/to=[903,931]	-27.8	TGCCACCTGTGCCAAGTGCCCACCCCACA	TGTGGGGGAGAGGCTGTCGCTGCGCTTCTGGGCC	.(((....((((...(.((((.(((((((	)))))))..).)))...)...)))).....))).	19	29	0.107	1
moR-21-5p	ENST00000281821.6|ENSG00000116106.11|OTTHUMG00000133142.7|-|EPHA4-201|EPHA4|6346|protein_coding|	target from/to=[3469,3496]	-20.8	CTTTTAGGGCTTGGTTCATACCATGGGG	CTCCATGGCTGTACCACCTTGTCGG	((..(((((..((((.((..((((((((	)))))))).)).)))))))))..))	21	28	0.201	1
moR-150-3p	ENST00000281821.6|ENSG00000116106.11|OTTHUMG00000133142.7|-|EPHA4-201|EPHA4|6346|protein_coding|	target from/to=[4193,4221]	-20.2	GCAGCAAGTGACCAAATGCTACAGGTCTT	GGGACCTGGGGACCCCGGCACCGGCAGG	...((..(((.((.....(..(((((((.	.)))))))..).....)))))..))...	15	29	0.0426	1
moR-6724-1-5p	ENST00000409854.5|ENSG00000116106.11|OTTHUMG00000133142.7|OTTHUMT00000332696.2|EPHA4-202|EPHA4|3454|protein_coding|	target from/to=[896,924]	-27.8	TGCCACCTGTGCCAAGTGCCCACCCCACA	TGTGGGGGAGAGGCTGTCGCTGCGCTTCTGGGCC	.(((....((((...(.((((.(((((((	)))))))..).)))...)...)))).....))).	19	29	0.107	1
moR-6724-1-5p	ENST00000409938.5|ENSG00000116106.11|OTTHUMG00000133142.7|OTTHUMT00000256836.3|EPHA4-203|EPHA4|3363|protein_coding|	target from/to=[1136,1164]	-27.8	TGCCACCTGTGCCAAGTGCCCACCCCACA	TGTGGGGGAGAGGCTGTCGCTGCGCTTCTGGGCC	.(((....((((...(.((((.(((((((	)))))))..).)))...)...)))).....))).	19	29	0.107	1
moR-6724-1-5p	ENST00000441679.1|ENSG00000116106.11|OTTHUMG00000133142.7|OTTHUMT00000332699.2|EPHA4-208|EPHA4|565|protein_coding|	target from/to=[71,99]	-27.8	TGCCACCTGTGCCAAGTGCCCACCCCACA	TGTGGGGGAGAGGCTGTCGCTGCGCTTCTGGGCC	.(((....((((...(.((((.(((((((	)))))))..).)))...)...)))).....))).	19	29	0.103	1
moR-6724-1-5p	ENST00000463446.1|ENSG00000116106.11|OTTHUMG00000133142.7|OTTHUMT00000332700.1|EPHA4-210|EPHA4|579|retained_intron|	target from/to=[210,238]	-27.8	TGCCACCTGTGCCAAGTGCCCACCCCACA	TGTGGGGGAGAGGCTGTCGCTGCGCTTCTGGGCC	.(((....((((...(.((((.(((((((	)))))))..).)))...)...)))).....))).	19	29	0.103	1
moR-6724-1-5p	ENST00000305123.5|ENSG00000169047.5|OTTHUMG00000133179.3|OTTHUMT00000256886.3|IRS1-201|IRS1|9705|protein_coding|	target from/to=[932,968]	-38.1	TGTGCCGGGCCGCGGCGAGGAGCCTCCGCCCCCCACC	TGTGGGGGAGAGGCTGTCGCTGCGCTTCTGGGCC	..........((((((((.(.(((((...(((((((.	.))))))).)))))).))))))))..........	21	37	0.169	1
moR-6724-1-5p	ENST00000305123.5|ENSG00000169047.5|OTTHUMG00000133179.3|OTTHUMT00000256886.3|IRS1-201|IRS1|9705|protein_coding|	target from/to=[4607,4638]	-29.3	ACCCCTGAACCGCAGCCTCCCCCACCCCCACC	TGTGGGGGAGAGGCTGTCGCTGCGCTTCTGGGCC	......(((.((((((..(.(((.(((((((.	.))))))).).))..)..)))))).)))......	20	32	0.00418	1
moR-21-5p	ENST00000305123.5|ENSG00000169047.5|OTTHUMG00000133179.3|OTTHUMT00000256886.3|IRS1-201|IRS1|9705|protein_coding|	target from/to=[8644,8667]	-21.3	TAGACTGTGAGCTCAGTTATGGAG	CTCCATGGCTGTACCACCTTGTCGG	..(((.(((.(..(((((((((((	)))))))))))..))))...)))..	18	24	0.0342	1
moR-6724-1-5p	ENST00000498335.1|ENSG00000169047.5|OTTHUMG00000133179.3|OTTHUMT00000258138.1|IRS1-202|IRS1|506|processed_transcript|	target from/to=[94,125]	-29.3	ACCCCTGAACCGCAGCCTCCCCCACCCCCACC	TGTGGGGGAGAGGCTGTCGCTGCGCTTCTGGGCC	......(((.((((((..(.(((.(((((((.	.))))))).).))..)..)))))).)))......	20	32	0.00395	1
moR-150-3p	ENST00000258381.10|ENSG00000135899.17|OTTHUMG00000133204.6|OTTHUMT00000332413.1|SP110-201|SP110|2426|protein_coding|	target from/to=[1008,1034]	-21.3	GAAGCTCAAAAGGGTGGATCAGGTTCC	GGGACCTGGGGACCCCGGCACCGGCAGG	...(((.....(((.(..(((((((((	)))))))))...))))......)))...	16	27	0.264	1
moR-150-3p	ENST00000358662.8|ENSG00000135899.17|OTTHUMG00000133204.6|OTTHUMT00000332414.1|SP110-203|SP110|2337|protein_coding|	target from/to=[1009,1035]	-21.3	GAAGCTCAAAAGGGTGGATCAGGTTCC	GGGACCTGGGGACCCCGGCACCGGCAGG	...(((.....(((.(..(((((((((	)))))))))...))))......)))...	16	27	0.264	1
moR-150-3p	ENST00000392048.7|ENSG00000135899.17|OTTHUMG00000133204.6|OTTHUMT00000332540.1|SP110-204|SP110|1937|protein_coding|	target from/to=[1025,1051]	-21.3	GAAGCTCAAAAGGGTGGATCAGGTTCC	GGGACCTGGGGACCCCGGCACCGGCAGG	...(((.....(((.(..(((((((((	)))))))))...))))......)))...	16	27	0.263	1
moR-150-3p	ENST00000258382.9|ENSG00000135899.17|OTTHUMG00000133204.6|OTTHUMT00000256915.3|SP110-202|SP110|2080|protein_coding|	target from/to=[1170,1196]	-21.3	GAAGCTCAAAAGGGTGGATCAGGTTCC	GGGACCTGGGGACCCCGGCACCGGCAGG	...(((.....(((.(..(((((((((	)))))))))...))))......)))...	16	27	0.263	1
moR-150-3p	ENST00000540870.5|ENSG00000135899.17|OTTHUMG00000133204.6|OTTHUMT00000332542.3|SP110-215|SP110|2032|protein_coding|	target from/to=[1206,1232]	-21.3	GAAGCTCAAAAGGGTGGATCAGGTTCC	GGGACCTGGGGACCCCGGCACCGGCAGG	...(((.....(((.(..(((((((((	)))))))))...))))......)))...	16	27	0.263	1
moR-150-3p	ENST00000490880.5|ENSG00000135899.17|OTTHUMG00000133204.6|OTTHUMT00000332547.1|SP110-214|SP110|873|retained_intron|	target from/to=[257,283]	-21.3	GAAGCTCAAAAGGGTGGATCAGGTTCC	GGGACCTGGGGACCCCGGCACCGGCAGG	...(((.....(((.(..(((((((((	)))))))))...))))......)))...	16	27	0.259	1
moR-24-2-5p	ENST00000420434.7|ENSG00000079263.18|OTTHUMG00000153670.8|-|SP140-205|SP140|3169|protein_coding|	target from/to=[1912,1935]	-20.2	GGAATTTGAAATCAAAGGAGGCCA	TGGCCTCCCTGGGCTCTGCCTCC	(((....((..(((..((((((((	)))))))).)))..))....)))	16	24	0.177	1
moR-24-2-5p	ENST00000392045.7|ENSG00000079263.18|OTTHUMG00000153670.8|OTTHUMT00000332015.1|SP140-203|SP140|3246|protein_coding|	target from/to=[1992,2015]	-20.2	GGAATTTGAAATCAAAGGAGGCCA	TGGCCTCCCTGGGCTCTGCCTCC	(((....((..(((..((((((((	)))))))).)))..))....)))	16	24	0.177	1
moR-24-2-5p	ENST00000417495.7|ENSG00000079263.18|OTTHUMG00000153670.8|OTTHUMT00000332017.4|SP140-204|SP140|2895|protein_coding|	target from/to=[1639,1662]	-20.2	GGAATTTGAAATCAAAGGAGGCCA	TGGCCTCCCTGGGCTCTGCCTCC	(((....((..(((..((((((((	)))))))).)))..))....)))	16	24	0.177	1
moR-24-2-5p	ENST00000343805.10|ENSG00000079263.18|OTTHUMG00000153670.8|OTTHUMT00000338219.1|SP140-201|SP140|2910|protein_coding|	target from/to=[1798,1821]	-20.2	GGAATTTGAAATCAAAGGAGGCCA	TGGCCTCCCTGGGCTCTGCCTCC	(((....((..(((..((((((((	)))))))).)))..))....)))	16	24	0.177	1
moR-24-2-5p	ENST00000458341.1|ENSG00000185404.16|OTTHUMG00000153730.3|OTTHUMT00000332264.2|SP140L-205|SP140L|1727|protein_coding|	target from/to=[1478,1497]	-20.7	ACGGGCGGATCACGAGGTCA	TGGCCTCCCTGGGCTCTGCCTCC	..(((((((((..(((((((	)))))))....)).)))))))..	16	20	0.345	1
moR-21-5p	ENST00000264052.9|ENSG00000067066.16|OTTHUMG00000133203.17|OTTHUMT00000256914.2|SP100-201|SP100|3882|protein_coding|	target from/to=[1890,1912]	-22.5	CTGACATGATGGATACCATGGAT	CTCCATGGCTGTACCACCTTGTCGG	((((((.(.(((((((((((((.	.))))))).))).))).).))))))	20	23	0.0442	1
moR-21-5p	ENST00000409112.5|ENSG00000067066.16|OTTHUMG00000133203.17|OTTHUMT00000332248.1|SP100-203|SP100|2198|protein_coding|	target from/to=[1566,1588]	-22.5	CTGACATGATGGATACCATGGAT	CTCCATGGCTGTACCACCTTGTCGG	((((((.(.(((((((((((((.	.))))))).))).))).).))))))	20	23	0.0441	1
moR-21-5p	ENST00000340126.8|ENSG00000067066.16|OTTHUMG00000133203.17|OTTHUMT00000332246.1|SP100-202|SP100|2926|protein_coding|	target from/to=[1566,1588]	-22.5	CTGACATGATGGATACCATGGAT	CTCCATGGCTGTACCACCTTGTCGG	((((((.(.(((((((((((((.	.))))))).))).))).).))))))	20	23	0.0442	1
moR-21-5p	ENST00000452345.1|ENSG00000067066.16|OTTHUMG00000133203.17|OTTHUMT00000332261.15|SP100-211|SP100|580|protein_coding|	target from/to=[470,492]	-22.5	CTGACATGATGGATACCATGGAT	CTCCATGGCTGTACCACCTTGTCGG	((((((.(.(((((((((((((.	.))))))).))).))).).))))))	20	23	0.0422	1
moR-21-5p	ENST00000492546.1|ENSG00000067066.16|OTTHUMG00000133203.17|OTTHUMT00000332263.1|SP100-217|SP100|605|retained_intron|	target from/to=[313,335]	-22.5	CTGACATGATGGATACCATGGAT	CTCCATGGCTGTACCACCTTGTCGG	((((((.(.(((((((((((((.	.))))))).))).))).).))))))	20	23	0.0422	1
moR-21-5p	ENST00000325385.11|ENSG00000144535.19|OTTHUMG00000153385.3|-|DIS3L2-202|DIS3L2|3501|protein_coding|	target from/to=[2001,2025]	-21.24	CCGCGAGAGCAACAAGCTCGTGGAG	CTCCATGGCTGTACCACCTTGTCGG	(((((((.......(((.(((((((	)))))))))).......)))).)))	17	25	0.0695	1
moR-6724-1-5p	ENST00000325385.11|ENSG00000144535.19|OTTHUMG00000153385.3|-|DIS3L2-202|DIS3L2|3501|protein_coding|	target from/to=[2083,2114]	-25.2	GAGCAGGCCCTGCTGCGCCGGCACCCCCCGCC	TGTGGGGGAGAGGCTGTCGCTGCGCTTCTGGGCC	..............(((.((((.((((((((.	.))))))).)..)))).)))..............	15	32	0.356	1
moR-6724-1-5p	ENST00000390005.9|ENSG00000144535.19|OTTHUMG00000153385.3|OTTHUMT00000330975.1|DIS3L2-203|DIS3L2|3328|nonsense_mediated_decay|	target from/to=[1909,1940]	-25.2	CAACAAGCCCTGCTGCGCCGGCACCCCCCGCC	TGTGGGGGAGAGGCTGTCGCTGCGCTTCTGGGCC	..............(((.((((.((((((((.	.))))))).)..)))).)))..............	15	32	0.356	1
moR-6724-1-5p	ENST00000445090.5|ENSG00000144535.19|OTTHUMG00000153385.3|OTTHUMT00000330977.1|DIS3L2-213|DIS3L2|3250|nonsense_mediated_decay|	target from/to=[1880,1911]	-27.6	CAACAGGCCCTGCTGCGCCGGCACCCCCCGCC	TGTGGGGGAGAGGCTGTCGCTGCGCTTCTGGGCC	..........(((.(((.((((.((((((((.	.))))))).)..)))).))).)))..........	18	32	0.177	1
moR-24-2-5p	ENST00000445090.5|ENSG00000144535.19|OTTHUMG00000153385.3|OTTHUMT00000330977.1|DIS3L2-213|DIS3L2|3250|nonsense_mediated_decay|	target from/to=[3002,3027]	-26.2	CAGGGCATTCTTCCTGGAGGGGGCCC	TGGCCTCCCTGGGCTCTGCCTCC	..(((((.....((..(.(((((((.	.))))))))..))...)))))..	15	26	0.00935	1
moR-21-5p	ENST00000409307.5|ENSG00000144535.19|OTTHUMG00000153385.3|OTTHUMT00000330988.2|DIS3L2-204|DIS3L2|2658|protein_coding|	target from/to=[1725,1749]	-21.24	CCGCGAGAGCAACAAGCTCGTGGAG	CTCCATGGCTGTACCACCTTGTCGG	(((((((.......(((.(((((((	)))))))))).......)))).)))	17	25	0.0695	1
moR-6724-1-5p	ENST00000409307.5|ENSG00000144535.19|OTTHUMG00000153385.3|OTTHUMT00000330988.2|DIS3L2-204|DIS3L2|2658|protein_coding|	target from/to=[1807,1838]	-25.2	GAGCAGGCCCTGCTGCGCCGGCACCCCCCGCC	TGTGGGGGAGAGGCTGTCGCTGCGCTTCTGGGCC	..............(((.((((.((((((((.	.))))))).)..)))).)))..............	15	32	0.355	1
moR-21-5p	ENST00000433430.5|ENSG00000144535.19|OTTHUMG00000153385.3|OTTHUMT00000330978.1|DIS3L2-210|DIS3L2|4671|nonsense_mediated_decay|	target from/to=[2879,2903]	-21.24	CCGCGAGAGCAACAAGCTCGTGGAG	CTCCATGGCTGTACCACCTTGTCGG	(((((((.......(((.(((((((	)))))))))).......)))).)))	17	25	0.0696	1
moR-6724-1-5p	ENST00000433430.5|ENSG00000144535.19|OTTHUMG00000153385.3|OTTHUMT00000330978.1|DIS3L2-210|DIS3L2|4671|nonsense_mediated_decay|	target from/to=[2961,2992]	-25.2	GAGCAGGCCCTGCTGCGCCGGCACCCCCCGCC	TGTGGGGGAGAGGCTGTCGCTGCGCTTCTGGGCC	..............(((.((((.((((((((.	.))))))).)..)))).)))..............	15	32	0.356	1
moR-24-2-5p	ENST00000433430.5|ENSG00000144535.19|OTTHUMG00000153385.3|OTTHUMT00000330978.1|DIS3L2-210|DIS3L2|4671|nonsense_mediated_decay|	target from/to=[4001,4026]	-26.2	CAGGGCATTCTTCCTGGAGGGGGCCC	TGGCCTCCCTGGGCTCTGCCTCC	..(((((.....((..(.(((((((.	.))))))))..))...)))))..	15	26	0.00935	1
moR-21-5p	ENST00000424049.1|ENSG00000144535.19|OTTHUMG00000153385.3|OTTHUMT00000330983.2|DIS3L2-208|DIS3L2|1149|protein_coding|	target from/to=[630,654]	-21.24	CCGCGAGAGCAACAAGCTCGTGGAG	CTCCATGGCTGTACCACCTTGTCGG	(((((((.......(((.(((((((	)))))))))).......)))).)))	17	25	0.0684	1
moR-6724-1-5p	ENST00000424049.1|ENSG00000144535.19|OTTHUMG00000153385.3|OTTHUMT00000330983.2|DIS3L2-208|DIS3L2|1149|protein_coding|	target from/to=[712,743]	-25.2	GAGCAGGCCCTGCTGCGCCGGCACCCCCCGCC	TGTGGGGGAGAGGCTGTCGCTGCGCTTCTGGGCC	..............(((.((((.((((((((.	.))))))).)..)))).)))..............	15	32	0.352	1
moR-6724-1-5p	ENST00000429283.2|ENSG00000144535.19|OTTHUMG00000153385.3|OTTHUMT00000330979.1|DIS3L2-209|DIS3L2|4332|retained_intron|	target from/to=[1373,1404]	-25.2	GAGCAGGCCCTGCTGCGCCGGCACCCCCCGCC	TGTGGGGGAGAGGCTGTCGCTGCGCTTCTGGGCC	..............(((.((((.((((((((.	.))))))).)..)))).)))..............	15	32	0.356	1
moR-6724-1-5p	ENST00000429283.2|ENSG00000144535.19|OTTHUMG00000153385.3|OTTHUMT00000330979.1|DIS3L2-209|DIS3L2|4332|retained_intron|	target from/to=[2818,2853]	-30	CGCAGCGCTCCGCCGCCACAGTTCTCTGTCCCCACC	TGTGGGGGAGAGGCTGTCGCTGCGCTTCTGGGCC	..........(((.((.(((((.((((.(((((((.	.)))))))))))))))).)).)))..........	21	36	0.0549	1
moR-24-2-5p	ENST00000429283.2|ENSG00000144535.19|OTTHUMG00000153385.3|OTTHUMT00000330979.1|DIS3L2-209|DIS3L2|4332|retained_intron|	target from/to=[3663,3688]	-26.2	CAGGGCATTCTTCCTGGAGGGGGCCC	TGGCCTCCCTGGGCTCTGCCTCC	..(((((.....((..(.(((((((.	.))))))))..))...)))))..	15	26	0.00934	1
moR-24-2-5p	ENST00000417808.1|ENSG00000144535.19|OTTHUMG00000153385.3|OTTHUMT00000330980.1|DIS3L2-206|DIS3L2|923|protein_coding|	target from/to=[257,282]	-26.2	CAGGGCATTCTTCCTGGAGGGGGCCC	TGGCCTCCCTGGGCTCTGCCTCC	..(((((.....((..(.(((((((.	.))))))))..))...)))))..	15	26	0.00905	1
moR-24-2-5p	ENST00000258416.7|ENSG00000135930.13|OTTHUMG00000133256.3|OTTHUMT00000257033.2|EIF4E2-201|EIF4E2|1604|protein_coding|	target from/to=[258,280]	-26.8	AAAGGAAAGCCTCCGGGAGGTCA	TGGCCTCCCTGGGCTCTGCCTCC	..(((..(((((..(((((((((	))))))))).)))))...)))..	17	23	0.0569	1
moR-24-2-5p	ENST00000272928.3|ENSG00000144476.5|OTTHUMG00000133295.4|OTTHUMT00000257079.2|ACKR3-201|ACKR3|2203|protein_coding|	target from/to=[266,288]	-22.8	CAGCCCAGCCAGCCCGGAGGTCA	TGGCCTCCCTGGGCTCTGCCTCC	.....(((..(((((((((((((	))))))))..)))))))).....	16	23	0.00866	1
moR-6724-1-5p	ENST00000345617.7|ENSG00000068024.16|OTTHUMG00000133344.7|OTTHUMT00000257174.2|HDAC4-201|HDAC4|8976|protein_coding|	target from/to=[653,683]	-22.7	GCGCTTGAACGTCTGTGACCCAGCCCTCACC	TGTGGGGGAGAGGCTGTCGCTGCGCTTCTGGGCC	......((((((..(((((((..(((((((.	.)))))))...))..))))).))).)))......	20	31	0.32	1
moR-6724-1-5p	ENST00000345617.7|ENSG00000068024.16|OTTHUMG00000133344.7|OTTHUMT00000257174.2|HDAC4-201|HDAC4|8976|protein_coding|	target from/to=[7021,7052]	-25.7	TTCTTTGAAGACACACTCGGCTCTTCTCCACA	TGTGGGGGAGAGGCTGTCGCTGCGCTTCTGGGCC	......((((.(.((..(((((((((((((((	))))))))))).))))....)).)))))......	22	32	0.00389	1
moR-6724-1-5p	ENST00000345617.7|ENSG00000068024.16|OTTHUMG00000133344.7|OTTHUMT00000257174.2|HDAC4-201|HDAC4|8976|protein_coding|	target from/to=[8156,8186]	-29.8	ACGGGCCAGGCGAGCGCCGCCCGCCCTCACT	TGTGGGGGAGAGGCTGTCGCTGCGCTTCTGGGCC	........(((((((((.((((.(((((((.	.))))))).).))).).)))).))))........	20	31	0.147	1
moR-6724-1-5p	ENST00000543185.5|ENSG00000068024.16|OTTHUMG00000133344.7|-|HDAC4-215|HDAC4|8990|protein_coding|	target from/to=[653,683]	-22.7	GCGCTTGAACGTCTGTGACCCAGCCCTCACC	TGTGGGGGAGAGGCTGTCGCTGCGCTTCTGGGCC	......((((((..(((((((..(((((((.	.)))))))...))..))))).))).)))......	20	31	0.32	1
moR-6724-1-5p	ENST00000543185.5|ENSG00000068024.16|OTTHUMG00000133344.7|-|HDAC4-215|HDAC4|8990|protein_coding|	target from/to=[7036,7067]	-25.7	TTCTTTGAAGACACACTCGGCTCTTCTCCACA	TGTGGGGGAGAGGCTGTCGCTGCGCTTCTGGGCC	......((((.(.((..(((((((((((((((	))))))))))).))))....)).)))))......	22	32	0.00389	1
moR-6724-1-5p	ENST00000543185.5|ENSG00000068024.16|OTTHUMG00000133344.7|-|HDAC4-215|HDAC4|8990|protein_coding|	target from/to=[8171,8201]	-29.8	ACGGGCCAGGCGAGCGCCGCCCGCCCTCACT	TGTGGGGGAGAGGCTGTCGCTGCGCTTCTGGGCC	........(((((((((.((((.(((((((.	.))))))).).))).).)))).))))........	20	31	0.147	1
moR-6724-1-5p	ENST00000495497.1|ENSG00000068024.16|OTTHUMG00000133344.7|OTTHUMT00000326231.1|HDAC4-212|HDAC4|849|retained_intron|	target from/to=[325,359]	-21	CAAGACCGCCTGGAAAGAAATCCTCCCTCCCCACA	TGTGGGGGAGAGGCTGTCGCTGCGCTTCTGGGCC	................((...((((.(.(((((((	)))))))).))))...))................	14	35	0.0104	1
moR-150-3p	ENST00000495497.1|ENSG00000068024.16|OTTHUMG00000133344.7|OTTHUMT00000326231.1|HDAC4-212|HDAC4|849|retained_intron|	target from/to=[765,790]	-23.5	TGTGCAGAACTGGCTGTCCAGGTCTC	GGGACCTGGGGACCCCGGCACCGGCAGG	..(((....((((.(.((((((((((	)))))))))).)..)))).....)))..	18	26	0.267	1
moR-6724-1-5p	ENST00000493582.5|ENSG00000068024.16|OTTHUMG00000133344.7|OTTHUMT00000326179.3|HDAC4-210|HDAC4|3188|retained_intron|	target from/to=[333,363]	-22.7	GCGCTTGAACGTCTGTGACCCAGCCCTCACC	TGTGGGGGAGAGGCTGTCGCTGCGCTTCTGGGCC	......((((((..(((((((..(((((((.	.)))))))...))..))))).))).)))......	20	31	0.319	1
moR-150-3p	ENST00000496347.1|ENSG00000068024.16|OTTHUMG00000133344.7|OTTHUMT00000326182.1|HDAC4-213|HDAC4|995|retained_intron|	target from/to=[680,708]	-26	GCTGCCATCTCAGGGTGAGGCCAGGTCTC	GGGACCTGGGGACCCCGGCACCGGCAGG	..((((...((.((((....(((((((((	)))))))))..)))).))....))))..	19	29	0.0363	1
moR-6724-1-5p	ENST00000544989.1|ENSG00000068024.16|OTTHUMG00000133344.7|OTTHUMT00000400929.2|HDAC4-216|HDAC4|342|protein_coding|	target from/to=[114,144]	-22.7	GCGCTTGAACGTCTGTGACCCAGCCCTCACC	TGTGGGGGAGAGGCTGTCGCTGCGCTTCTGGGCC	......((((((..(((((((..(((((((.	.)))))))...))..))))).))).)))......	20	31	0.299	1
moR-150-3p	ENST00000334409.9|ENSG00000188389.10|OTTHUMG00000151342.2|OTTHUMT00000322313.1|PDCD1-201|PDCD1|2114|protein_coding|	target from/to=[1172,1202]	-25.54	AGGGCCAGATGCAGTCACTGCTTCAGGTCCT	GGGACCTGGGGACCCCGGCACCGGCAGG	...(((.(.(((........(((((((((((	)))))))))))......)))).)))...	18	31	0.0281	1
moR-150-3p	ENST00000418831.1|ENSG00000188389.10|OTTHUMG00000151342.2|OTTHUMT00000322314.1|PDCD1-203|PDCD1|1019|nonsense_mediated_decay|	target from/to=[893,923]	-25.54	AGGGCCAGATGCAGTCACTGCTTCAGGTCCT	GGGACCTGGGGACCCCGGCACCGGCAGG	...(((.(.(((........(((((((((((	)))))))))))......)))).)))...	18	31	0.0277	1
moR-6724-1-5p	ENST00000491834.5|ENSG00000113851.14|OTTHUMG00000090261.7|OTTHUMT00000337622.2|CRBN-210|CRBN|5628|retained_intron|	target from/to=[4495,4524]	-22.1	GGAAAAGATGCCAAAACATGTCCCCTCACC	TGTGGGGGAGAGGCTGTCGCTGCGCTTCTGGGCC	((...(((.((((..((((.(((((((((.	.))))))).)).).)))...)).)).)))...))	22	30	0.0542	1
moR-6724-1-5p	ENST00000488263.5|ENSG00000113851.14|OTTHUMG00000090261.7|OTTHUMT00000343564.1|CRBN-209|CRBN|4528|retained_intron|	target from/to=[4414,4443]	-22.1	GGAAAAGATGCCAAAACATGTCCCCTCACC	TGTGGGGGAGAGGCTGTCGCTGCGCTTCTGGGCC	((...(((.((((..((((.(((((((((.	.))))))).)).).)))...)).)).)))...))	22	30	0.0541	1
moR-6724-1-5p	ENST00000424814.5|ENSG00000113851.14|OTTHUMG00000090261.7|OTTHUMT00000343563.2|CRBN-202|CRBN|2038|protein_coding|	target from/to=[1924,1953]	-22.1	GGAAAAGATGCCAAAACATGTCCCCTCACC	TGTGGGGGAGAGGCTGTCGCTGCGCTTCTGGGCC	((...(((.((((..((((.(((((((((.	.))))))).)).).)))...)).)).)))...))	22	30	0.0539	1
moR-6724-1-5p	ENST00000231948.8|ENSG00000113851.14|OTTHUMG00000090261.7|OTTHUMT00000206579.4|CRBN-201|CRBN|2206|protein_coding|	target from/to=[2092,2121]	-22.1	GGAAAAGATGCCAAAACATGTCCCCTCACC	TGTGGGGGAGAGGCTGTCGCTGCGCTTCTGGGCC	((...(((.((((..((((.(((((((((.	.))))))).)).).)))...)).)).)))...))	22	30	0.0539	1
moR-6724-1-5p	ENST00000432408.6|ENSG00000113851.14|OTTHUMG00000090261.7|OTTHUMT00000343562.1|CRBN-203|CRBN|2203|protein_coding|	target from/to=[2089,2118]	-22.1	GGAAAAGATGCCAAAACATGTCCCCTCACC	TGTGGGGGAGAGGCTGTCGCTGCGCTTCTGGGCC	((...(((.((((..((((.(((((((((.	.))))))).)).).)))...)).)).)))...))	22	30	0.0539	1
moR-24-2-5p	ENST00000256474.2|ENSG00000134086.7|OTTHUMG00000128668.2|OTTHUMT00000250559.1|VHL-201|VHL|3737|protein_coding|	target from/to=[462,484]	-29.7	GATCGCTTGAGCCAGGGAGGTCA	TGGCCTCCCTGGGCTCTGCCTCC	....((..(((((((((((((((	)))))))))).))))).))....	17	23	0.198	1
moR-6724-1-5p	ENST00000477538.1|ENSG00000134086.7|OTTHUMG00000128668.2|OTTHUMT00000339871.1|VHL-203|VHL|958|processed_transcript|	target from/to=[129,161]	-26.2	GCATTTGAAGGTGGCTCCCCCCAGTCCCCCACC	TGTGGGGGAGAGGCTGTCGCTGCGCTTCTGGGCC	.......((((..((..(..((..((((((((.	.))))))))..))..)..))..).))).......	17	33	0.199	1
moR-6724-1-5p	ENST00000251849.8|ENSG00000132155.11|OTTHUMG00000129789.7|OTTHUMT00000252015.2|RAF1-201|RAF1|3300|protein_coding|	target from/to=[2584,2618]	-23	TTTGCAGTGCTGGTGTGTCCTGCTCCCTCCCCACA	TGTGGGGGAGAGGCTGTCGCTGCGCTTCTGGGCC	..............(((.(..((..(..(((((((	)))))))..)..)).).)))..............	14	35	0.02	1
moR-6724-1-5p	ENST00000442415.6|ENSG00000132155.11|OTTHUMG00000129789.7|OTTHUMT00000339671.1|RAF1-205|RAF1|3085|protein_coding|	target from/to=[2566,2600]	-23	TTTGCAGTGCTGGTGTGTCCTGCTCCCTCCCCACA	TGTGGGGGAGAGGCTGTCGCTGCGCTTCTGGGCC	..............(((.(..((..(..(((((((	)))))))..)..)).).)))..............	14	35	0.02	1
moR-6724-1-5p	ENST00000432427.2|ENSG00000132155.11|OTTHUMG00000129789.7|OTTHUMT00000339672.4|RAF1-204|RAF1|1831|protein_coding|	target from/to=[1781,1815]	-23	TTTGCAGTGCTGGTGTGTCCTGCTCCCTCCCCACA	TGTGGGGGAGAGGCTGTCGCTGCGCTTCTGGGCC	..............(((.(..((..(..(((((((	)))))))..)..)).).)))..............	14	35	0.0199	1
moR-24-2-5p	ENST00000475353.1|ENSG00000132155.11|OTTHUMG00000129789.7|OTTHUMT00000339676.1|RAF1-209|RAF1|599|retained_intron|	target from/to=[50,72]	-24.5	GATTGCTTAAGCCCTGGAGGTCA	TGGCCTCCCTGGGCTCTGCCTCC	....((...(((((.((((((((	))))))))..)))))..))....	15	23	0.13	1
moR-24-2-5p	ENST00000494557.1|ENSG00000132155.11|OTTHUMG00000129789.7|OTTHUMT00000258246.1|RAF1-212|RAF1|3205|retained_intron|	target from/to=[606,631]	-20.5	CAAGGCCAGTGGATCACTTGAGGCCA	TGGCCTCCCTGGGCTCTGCCTCC	..((((.((.((..((...(((((((	)))))))..))..))))))))..	17	26	0.379	1
moR-24-2-5p	ENST00000494557.1|ENSG00000132155.11|OTTHUMG00000129789.7|OTTHUMT00000258246.1|RAF1-212|RAF1|3205|retained_intron|	target from/to=[2193,2217]	-27.1	AGAGAGAGAGCATGGAGGGAGGTCC	TGGCCTCCCTGGGCTCTGCCTCC	.(((..(((((....(((((((((.	.)))))))))..)))))..))).	17	25	0.0797	1
moR-150-3p	ENST00000433119.5|ENSG00000163517.14|OTTHUMG00000129800.8|OTTHUMT00000318577.3|HDAC11-211|HDAC11|2043|protein_coding|	target from/to=[1671,1697]	-20.3	AGAATTGGAGAGGACAGGCTAGGTCCC	GGGACCTGGGGACCCCGGCACCGGCAGG	....((((.(.((.....(((((((((	))))))))).....))..).))))....	16	27	0.237	1
moR-150-3p	ENST00000295757.7|ENSG00000163517.14|OTTHUMG00000129800.8|OTTHUMT00000252028.5|HDAC11-201|HDAC11|2960|protein_coding|	target from/to=[1506,1532]	-20.3	AGAATTGGAGAGGACAGGCTAGGTCCC	GGGACCTGGGGACCCCGGCACCGGCAGG	....((((.(.((.....(((((((((	))))))))).....))..).))))....	16	27	0.238	1
moR-150-3p	ENST00000446613.6|ENSG00000163517.14|OTTHUMG00000129800.8|-|HDAC11-214|HDAC11|2875|protein_coding|	target from/to=[1413,1439]	-20.3	AGAATTGGAGAGGACAGGCTAGGTCCC	GGGACCTGGGGACCCCGGCACCGGCAGG	....((((.(.((.....(((((((((	))))))))).....))..).))))....	16	27	0.238	1
moR-150-3p	ENST00000402259.5|ENSG00000163517.14|OTTHUMG00000129800.8|OTTHUMT00000318579.1|HDAC11-202|HDAC11|1000|protein_coding|	target from/to=[891,917]	-20.3	AGAATTGGAGAGGACAGGCTAGGTCCC	GGGACCTGGGGACCCCGGCACCGGCAGG	....((((.(.((.....(((((((((	))))))))).....))..).))))....	16	27	0.235	1
moR-150-3p	ENST00000522202.5|ENSG00000163517.14|OTTHUMG00000129800.8|OTTHUMT00000379260.1|HDAC11-221|HDAC11|1559|protein_coding|	target from/to=[1288,1314]	-20.3	AGAATTGGAGAGGACAGGCTAGGTCCC	GGGACCTGGGGACCCCGGCACCGGCAGG	....((((.(.((.....(((((((((	))))))))).....))..).))))....	16	27	0.236	1
moR-150-3p	ENST00000437379.2|ENSG00000163517.14|OTTHUMG00000129800.8|OTTHUMT00000340090.1|HDAC11-213|HDAC11|2766|protein_coding|	target from/to=[1321,1347]	-20.3	AGAATTGGAGAGGACAGGCTAGGTCCC	GGGACCTGGGGACCCCGGCACCGGCAGG	....((((.(.((.....(((((((((	))))))))).....))..).))))....	16	27	0.238	1
moR-6724-1-5p	ENST00000295754.9|ENSG00000163513.17|OTTHUMG00000130569.3|OTTHUMT00000252994.2|TGFBR2-201|TGFBR2|4621|protein_coding|	target from/to=[673,707]	-22.1	AGAGACAGTTTGCCATGACCCCAAGCTCCCCTACC	TGTGGGGGAGAGGCTGTCGCTGCGCTTCTGGGCC	...............((((.((...(((((((((.	.))))))))).))..))))...............	15	35	0.32	1
moR-21-5p	ENST00000295754.9|ENSG00000163513.17|OTTHUMG00000130569.3|OTTHUMT00000252994.2|TGFBR2-201|TGFBR2|4621|protein_coding|	target from/to=[990,1015]	-21.7	CCGGCAAGACGCGGAAGCTCATGGAG	CTCCATGGCTGTACCACCTTGTCGG	..((((((..(.((.(((.(((((((	))))))))))...)).)))))))..	19	26	0.177	1
moR-6724-1-5p	ENST00000359013.4|ENSG00000163513.17|OTTHUMG00000130569.3|OTTHUMT00000341418.1|TGFBR2-202|TGFBR2|4605|protein_coding|	target from/to=[649,683]	-22.1	AGAGACAGTTTGCCATGACCCCAAGCTCCCCTACC	TGTGGGGGAGAGGCTGTCGCTGCGCTTCTGGGCC	...............((((.((...(((((((((.	.))))))))).))..))))...............	15	35	0.32	1
moR-21-5p	ENST00000359013.4|ENSG00000163513.17|OTTHUMG00000130569.3|OTTHUMT00000341418.1|TGFBR2-202|TGFBR2|4605|protein_coding|	target from/to=[966,991]	-21.7	CCGGCAAGACGCGGAAGCTCATGGAG	CTCCATGGCTGTACCACCTTGTCGG	..((((((..(.((.(((.(((((((	))))))))))...)).)))))))..	19	26	0.177	1
moR-6724-1-5p	ENST00000443010.1|ENSG00000237433.1|OTTHUMG00000155857.1|OTTHUMT00000342011.1|RPSAP11-201|RPSAP11|881|processed_pseudogene|	target from/to=[800,836]	-20.8	TCAGCATGCCACGGAAGACTGGTCTACAGCTCCCACT	TGTGGGGGAGAGGCTGTCGCTGCGCTTCTGGGCC	................(((.(((((....(((((((.	.)))))))..))))))))................	15	37	0.162	1
moR-6724-1-5p	ENST00000364445.1|ENSG00000201315.1|-|-|RN7SKP227-201|RN7SKP227|330|misc_RNA|	target from/to=[69,103]	-23.8	AGCTGGATAGGCAGGTGTCTCTTTTCTCCCTCACT	TGTGGGGGAGAGGCTGTCGCTGCGCTTCTGGGCC	.............((((.(...((((((((((((.	.))))))))))))..).)))).............	17	35	0.007	1
moR-6724-1-5p	ENST00000417037.7|ENSG00000172936.13|OTTHUMG00000131083.6|-|MYD88-203|MYD88|2712|protein_coding|	target from/to=[40,71]	-26.9	AGACCTCAAGGGTAGAGGTGGGCACCCCCGCC	TGTGGGGGAGAGGCTGTCGCTGCGCTTCTGGGCC	.......(((.((((.((..(.(.(((((((.	.)))))))...).)..)).)))).))).......	18	32	0.319	1
moR-6724-1-5p	ENST00000650112.1|ENSG00000172936.13|OTTHUMG00000131083.6|-|MYD88-213|MYD88|2531|protein_coding|	target from/to=[40,71]	-26.9	AGACCTCAAGGGTAGAGGTGGGCACCCCCGCC	TGTGGGGGAGAGGCTGTCGCTGCGCTTCTGGGCC	.......(((.((((.((..(.(.(((((((.	.)))))))...).)..)).)))).))).......	18	32	0.319	1
moR-6724-1-5p	ENST00000396334.8|ENSG00000172936.13|OTTHUMG00000131083.6|OTTHUMT00000253743.5|MYD88-201|MYD88|2850|protein_coding|	target from/to=[40,71]	-26.9	AGACCTCAAGGGTAGAGGTGGGCACCCCCGCC	TGTGGGGGAGAGGCTGTCGCTGCGCTTCTGGGCC	.......(((.((((.((..(.(.(((((((.	.)))))))...).)..)).)))).))).......	18	32	0.319	1
moR-24-2-5p	ENST00000396334.8|ENSG00000172936.13|OTTHUMG00000131083.6|OTTHUMT00000253743.5|MYD88-201|MYD88|2850|protein_coding|	target from/to=[576,599]	-25.4	TGAAGCAGCAGCAGGAGGAGGCTG	TGGCCTCCCTGGGCTCTGCCTCC	.((.((((.(((.((.(((((((.	.)))))))))..))))))).)).	18	24	0.174	1
moR-24-2-5p	ENST00000460295.1|ENSG00000172936.13|OTTHUMG00000131083.6|OTTHUMT00000341516.1|MYD88-207|MYD88|1088|retained_intron|	target from/to=[397,420]	-25.4	TGAAGCAGCAGCAGGAGGAGGCTG	TGGCCTCCCTGGGCTCTGCCTCC	.((.((((.(((.((.(((((((.	.)))))))))..))))))).)).	18	24	0.172	1
moR-24-2-5p	ENST00000443433.6|ENSG00000172936.13|OTTHUMG00000131083.6|OTTHUMT00000342701.1|MYD88-206|MYD88|914|protein_coding|	target from/to=[393,416]	-25.4	TGAAGCAGCAGCAGGAGGAGGCTG	TGGCCTCCCTGGGCTCTGCCTCC	.((.((((.(((.((.(((((((.	.)))))))))..))))))).)).	18	24	0.17	1
moR-24-2-5p	ENST00000421516.2|ENSG00000172936.13|OTTHUMG00000131083.6|OTTHUMT00000341519.2|MYD88-204|MYD88|2691|protein_coding|	target from/to=[393,416]	-25.4	TGAAGCAGCAGCAGGAGGAGGCTG	TGGCCTCCCTGGGCTCTGCCTCC	.((.((((.(((.((.(((((((.	.)))))))))..))))))).)).	18	24	0.174	1
moR-24-2-5p	ENST00000648963.1|ENSG00000172936.13|OTTHUMG00000131083.6|-|MYD88-212|MYD88|930|protein_coding|	target from/to=[392,415]	-25.4	TGAAGCAGCAGCAGGAGGAGGCTG	TGGCCTCCCTGGGCTCTGCCTCC	.((.((((.(((.((.(((((((.	.)))))))))..))))))).)).	18	24	0.17	1
moR-24-2-5p	ENST00000481122.5|ENSG00000172936.13|OTTHUMG00000131083.6|OTTHUMT00000342705.1|MYD88-209|MYD88|712|processed_transcript|	target from/to=[146,169]	-25.4	TGAAGCAGCAGCAGGAGGAGGCTG	TGGCCTCCCTGGGCTCTGCCTCC	.((.((((.(((.((.(((((((.	.)))))))))..))))))).)).	18	24	0.168	1
moR-6724-1-5p	ENST00000484513.1|ENSG00000172936.13|OTTHUMG00000131083.6|OTTHUMT00000341520.1|MYD88-210|MYD88|3314|retained_intron|	target from/to=[403,440]	-27.5	CTCCCAGGGAGGCTGCTTTACTCTGTCTCTTCCCCACA	TGTGGGGGAGAGGCTGTCGCTGCGCTTCTGGGCC	..............((...((...((((((((((((((	)))))))))))))).)).))..............	18	38	0.153	1
moR-24-2-5p	ENST00000484513.1|ENSG00000172936.13|OTTHUMG00000131083.6|OTTHUMT00000341520.1|MYD88-210|MYD88|3314|retained_intron|	target from/to=[466,489]	-25.4	TGAAGCAGCAGCAGGAGGAGGCTG	TGGCCTCCCTGGGCTCTGCCTCC	.((.((((.(((.((.(((((((.	.)))))))))..))))))).)).	18	24	0.174	1
moR-24-2-5p	ENST00000463956.1|ENSG00000172936.13|OTTHUMG00000131083.6|OTTHUMT00000342704.1|MYD88-208|MYD88|583|processed_transcript|	target from/to=[66,89]	-25.4	TGAAGCAGCAGCAGGAGGAGGCTG	TGGCCTCCCTGGGCTCTGCCTCC	.((.((((.(((.((.(((((((.	.)))))))))..))))))).)).	18	24	0.168	1
moR-6724-1-5p	ENST00000478027.2|ENSG00000168028.13|OTTHUMG00000131296.5|OTTHUMT00000343656.2|RPSA-207|RPSA|1227|processed_transcript|	target from/to=[365,399]	-22.09	CCAGGTCAAGTGTTACAAATCCTTCTGCCCTCACT	TGTGGGGGAGAGGCTGTCGCTGCGCTTCTGGGCC	.......((((((........(((((.(((((((.	.))))))))))))........)))))).......	18	35	0.0405	1
moR-6724-1-5p	ENST00000643541.1|ENSG00000168036.17|OTTHUMG00000131393.15|OTTHUMT00000343235.3|CTNNB1-226|CTNNB1|3278|protein_coding|	target from/to=[84,115]	-20.5	GGTAACTGAAATTAGCAAAGAATCACCCCACA	TGTGGGGGAGAGGCTGTCGCTGCGCTTCTGGGCC	............((((..((..((.(((((((	)))))))..))..))...))))............	15	32	0.0738	1
moR-24-2-5p	ENST00000643052.1|ENSG00000168036.17|OTTHUMG00000131393.15|OTTHUMT00000497399.1|CTNNB1-224|CTNNB1|4888|retained_intron|	target from/to=[3429,3448]	-22	TTAGTGCTGCCAGGAGGCCT	TGGCCTCCCTGGGCTCTGCCTCC	..((.((.(((.(((((((.	.)))))))...)))...))))..	14	20	0.0566	1
moR-24-2-5p	ENST00000643865.1|ENSG00000168036.17|OTTHUMG00000131393.15|OTTHUMT00000497414.1|CTNNB1-227|CTNNB1|4145|retained_intron|	target from/to=[3313,3332]	-22	TTAGTGCTGCCAGGAGGCCT	TGGCCTCCCTGGGCTCTGCCTCC	..((.((.(((.(((((((.	.)))))))...)))...))))..	14	20	0.0565	1
moR-24-2-5p	ENST00000645763.1|ENSG00000168036.17|OTTHUMG00000131393.15|OTTHUMT00000497408.1|CTNNB1-243|CTNNB1|4159|retained_intron|	target from/to=[2263,2282]	-22	TTAGTGCTGCCAGGAGGCCT	TGGCCTCCCTGGGCTCTGCCTCC	..((.((.(((.(((((((.	.)))))))...)))...))))..	14	20	0.0565	1
moR-24-2-5p	ENST00000485265.2|ENSG00000168036.17|OTTHUMG00000131393.15|OTTHUMT00000497383.2|CTNNB1-214|CTNNB1|4058|retained_intron|	target from/to=[2132,2151]	-22	TTAGTGCTGCCAGGAGGCCT	TGGCCTCCCTGGGCTCTGCCTCC	..((.((.(((.(((((((.	.)))))))...)))...))))..	14	20	0.0565	1
moR-6724-1-5p	ENST00000301831.8|ENSG00000168038.10|OTTHUMG00000156210.3|OTTHUMT00000343490.1|ULK4-201|ULK4|4613|protein_coding|	target from/to=[285,318]	-25.4	CGTTCCGCTTTGCTTCACTGCTTTCTCCCCCATT	TGTGGGGGAGAGGCTGTCGCTGCGCTTCTGGGCC	..........(((..(((.((((.(((((((((.	.))))))))))))).)).)..)))..........	19	34	0.0549	1
moR-24-2-5p	ENST00000481226.1|ENSG00000168038.10|OTTHUMG00000156210.3|OTTHUMT00000343543.1|ULK4-209|ULK4|494|processed_transcript|	target from/to=[6,29]	-28.1	TGAGGCACAGGGTAGGGGAGGCTA	TGGCCTCCCTGGGCTCTGCCTCC	...((((..((((.((((((((((	))))))))))..))))))))...	18	24	0.269	1
moR-24-2-5p	ENST00000296140.3|ENSG00000163823.3|OTTHUMG00000133451.2|OTTHUMT00000257325.2|CCR1-201|CCR1|2731|protein_coding|	target from/to=[1192,1213]	-23.5	TGACTCAGACCATAGGAGGCCA	TGGCCTCCCTGGGCTCTGCCTCC	.((..((((((...((((((((	))))))))...)).))))..)).	16	22	0.000957	1
moR-6724-1-5p	ENST00000292303.4|ENSG00000160791.13|OTTHUMG00000133481.4|OTTHUMT00000257377.2|CCR5-201|CCR5|3450|protein_coding|	target from/to=[88,121]	-33.8	TGGCCAGAAGAGCTGAGACATCCGTTCCCCTACA	TGTGGGGGAGAGGCTGTCGCTGCGCTTCTGGGCC	.....(((((.((...((((.((.((((((((((	)))))))))).)).))))...)).))))).....	23	34	0.127	1
moR-24-2-5p	ENST00000450053.7|ENSG00000160796.16|OTTHUMG00000156497.5|OTTHUMT00000344363.3|NBEAL2-205|NBEAL2|8827|protein_coding|	target from/to=[11,34]	-31.5	GGTGGCTCTGCGCCGCGGAGGCCA	TGGCCTCCCTGGGCTCTGCCTCC	((.(((...((.(((.((((((((	)))))))).)))))...))).))	18	24	0.228	1
moR-6724-1-5p	ENST00000450053.7|ENSG00000160796.16|OTTHUMG00000156497.5|OTTHUMT00000344363.3|NBEAL2-205|NBEAL2|8827|protein_coding|	target from/to=[1481,1513]	-22.7	GGAGGGTGACCACAGCATGTGCCCACCTCCACC	TGTGGGGGAGAGGCTGTCGCTGCGCTTCTGGGCC	............((((....((((.(((((((.	.))))))).).)))....))))............	15	33	0.052	1
moR-6724-1-5p	ENST00000450053.7|ENSG00000160796.16|OTTHUMG00000156497.5|OTTHUMT00000344363.3|NBEAL2-205|NBEAL2|8827|protein_coding|	target from/to=[2014,2048]	-22.8	ACCCTATGGATACAGCACCTACCCCTGCCCCCACC	TGTGGGGGAGAGGCTGTCGCTGCGCTTCTGGGCC	.............(((..(..((.((.(((((((.	.))))))))).))..)..))).............	15	35	0.0216	1
moR-6724-1-5p	ENST00000450053.7|ENSG00000160796.16|OTTHUMG00000156497.5|OTTHUMT00000344363.3|NBEAL2-205|NBEAL2|8827|protein_coding|	target from/to=[5624,5658]	-26.9	GGCCTGGGCGCTGAGGGACACTCCCATCCCCCGCT	TGTGGGGGAGAGGCTGTCGCTGCGCTTCTGGGCC	.........((..((.((((..((..((((((((.	.))))))))..)).)))).))..)).........	18	35	0.167	1
moR-24-2-5p	ENST00000450053.7|ENSG00000160796.16|OTTHUMG00000156497.5|OTTHUMT00000344363.3|NBEAL2-205|NBEAL2|8827|protein_coding|	target from/to=[7029,7052]	-22.8	TTTGGCTACAAGCAGCGGGGGCCA	TGGCCTCCCTGGGCTCTGCCTCC	...(((......(((.((((((((	)))))))))))......)))...	14	24	0.12	1
moR-24-2-5p	ENST00000450053.7|ENSG00000160796.16|OTTHUMG00000156497.5|OTTHUMT00000344363.3|NBEAL2-205|NBEAL2|8827|protein_coding|	target from/to=[7045,7068]	-31.7	GGGGGCCAGCCGCCGAGGAGGCCC	TGGCCTCCCTGGGCTCTGCCTCC	((((((.((((.(.(.(((((((.	.)))))))).)))))..))))))	19	24	0.12	1
moR-6724-1-5p	ENST00000416683.5|ENSG00000160796.16|OTTHUMG00000156497.5|OTTHUMT00000344365.2|NBEAL2-201|NBEAL2|6364|protein_coding|	target from/to=[250,284]	-22.8	ACCCTATGGATACAGCACCTACCCCTGCCCCCACC	TGTGGGGGAGAGGCTGTCGCTGCGCTTCTGGGCC	.............(((..(..((.((.(((((((.	.))))))))).))..)..))).............	15	35	0.0216	1
moR-6724-1-5p	ENST00000416683.5|ENSG00000160796.16|OTTHUMG00000156497.5|OTTHUMT00000344365.2|NBEAL2-201|NBEAL2|6364|protein_coding|	target from/to=[3308,3342]	-26.9	GGCCTGGGCGCTGAGGGACACTCCCATCCCCCGCT	TGTGGGGGAGAGGCTGTCGCTGCGCTTCTGGGCC	.........((..((.((((..((..((((((((.	.))))))))..)).)))).))..)).........	18	35	0.167	1
moR-24-2-5p	ENST00000416683.5|ENSG00000160796.16|OTTHUMG00000156497.5|OTTHUMT00000344365.2|NBEAL2-201|NBEAL2|6364|protein_coding|	target from/to=[4713,4736]	-22.8	TTTGGCTACAAGCAGCGGGGGCCA	TGGCCTCCCTGGGCTCTGCCTCC	...(((......(((.((((((((	)))))))))))......)))...	14	24	0.12	1
moR-24-2-5p	ENST00000416683.5|ENSG00000160796.16|OTTHUMG00000156497.5|OTTHUMT00000344365.2|NBEAL2-201|NBEAL2|6364|protein_coding|	target from/to=[4729,4752]	-31.7	GGGGGCCAGCCGCCGAGGAGGCCC	TGGCCTCCCTGGGCTCTGCCTCC	((((((.((((.(.(.(((((((.	.)))))))).)))))..))))))	19	24	0.12	1
moR-6724-1-5p	ENST00000443829.5|ENSG00000160796.16|OTTHUMG00000156497.5|OTTHUMT00000344440.1|NBEAL2-204|NBEAL2|3508|protein_coding|	target from/to=[550,584]	-26.9	GGCCTGGGCGCTGAGGGACACTCCCATCCCCCGCT	TGTGGGGGAGAGGCTGTCGCTGCGCTTCTGGGCC	.........((..((.((((..((..((((((((.	.))))))))..)).)))).))..)).........	18	35	0.166	1
moR-24-2-5p	ENST00000443829.5|ENSG00000160796.16|OTTHUMG00000156497.5|OTTHUMT00000344440.1|NBEAL2-204|NBEAL2|3508|protein_coding|	target from/to=[1955,1978]	-22.8	TTTGGCTACAAGCAGCGGGGGCCA	TGGCCTCCCTGGGCTCTGCCTCC	...(((......(((.((((((((	)))))))))))......)))...	14	24	0.119	1
moR-24-2-5p	ENST00000443829.5|ENSG00000160796.16|OTTHUMG00000156497.5|OTTHUMT00000344440.1|NBEAL2-204|NBEAL2|3508|protein_coding|	target from/to=[1971,1994]	-31.7	GGGGGCCAGCCGCCGAGGAGGCCC	TGGCCTCCCTGGGCTCTGCCTCC	((((((.((((.(.(.(((((((.	.)))))))).)))))..))))))	19	24	0.119	1
moR-24-2-5p	ENST00000486870.1|ENSG00000160796.16|OTTHUMG00000156497.5|OTTHUMT00000344445.1|NBEAL2-211|NBEAL2|1076|retained_intron|	target from/to=[909,932]	-22.8	TTTGGCTACAAGCAGCGGGGGCCA	TGGCCTCCCTGGGCTCTGCCTCC	...(((......(((.((((((((	)))))))))))......)))...	14	24	0.117	1
moR-24-2-5p	ENST00000486870.1|ENSG00000160796.16|OTTHUMG00000156497.5|OTTHUMT00000344445.1|NBEAL2-211|NBEAL2|1076|retained_intron|	target from/to=[925,948]	-31.7	GGGGGCCAGCCGCCGAGGAGGCCC	TGGCCTCCCTGGGCTCTGCCTCC	((((((.((((.(.(.(((((((.	.)))))))).)))))..))))))	19	24	0.117	1
moR-24-2-5p	ENST00000423436.1|ENSG00000160796.16|OTTHUMG00000156497.5|OTTHUMT00000344446.2|NBEAL2-202|NBEAL2|765|protein_coding|	target from/to=[331,354]	-22.8	TTTGGCTACAAGCAGCGGGGGCCA	TGGCCTCCCTGGGCTCTGCCTCC	...(((......(((.((((((((	)))))))))))......)))...	14	24	0.116	1
moR-24-2-5p	ENST00000423436.1|ENSG00000160796.16|OTTHUMG00000156497.5|OTTHUMT00000344446.2|NBEAL2-202|NBEAL2|765|protein_coding|	target from/to=[347,370]	-31.7	GGGGGCCAGCCGCCGAGGAGGCCC	TGGCCTCCCTGGGCTCTGCCTCC	((((((.((((.(.(.(((((((.	.)))))))).)))))..))))))	19	24	0.116	1
moR-24-2-5p	ENST00000398896.5|ENSG00000172046.18|OTTHUMG00000133611.6|OTTHUMT00000257723.2|USP19-204|USP19|3907|protein_coding|	target from/to=[940,962]	-24.6	CCTGACAGGCCAGGAGGAGGCCC	TGGCCTCCCTGGGCTCTGCCTCC	.....((((((.((.(((((((.	.))))))))).))).))).....	15	23	0.257	1
moR-6724-1-5p	ENST00000398896.5|ENSG00000172046.18|OTTHUMG00000133611.6|OTTHUMT00000257723.2|USP19-204|USP19|3907|protein_coding|	target from/to=[3483,3514]	-25	TCGCCCCCCCTGTGGATCGGCCAGCCCCCACC	TGTGGGGGAGAGGCTGTCGCTGCGCTTCTGGGCC	.............((..(((((..(((((((.	.)))))))...)))))...)).............	14	32	0.109	1
moR-24-2-5p	ENST00000398898.6|ENSG00000172046.18|OTTHUMG00000133611.6|OTTHUMT00000257724.2|USP19-205|USP19|4474|protein_coding|	target from/to=[1507,1529]	-24.6	CCTGACAGGCCAGGAGGAGGCCC	TGGCCTCCCTGGGCTCTGCCTCC	.....((((((.((.(((((((.	.))))))))).))).))).....	15	23	0.257	1
moR-6724-1-5p	ENST00000398898.6|ENSG00000172046.18|OTTHUMG00000133611.6|OTTHUMT00000257724.2|USP19-205|USP19|4474|protein_coding|	target from/to=[4050,4081]	-25	TCGCCCCCCCTGTGGATCGGCCAGCCCCCACC	TGTGGGGGAGAGGCTGTCGCTGCGCTTCTGGGCC	.............((..(((((..(((((((.	.)))))))...)))))...)).............	14	32	0.109	1
moR-24-2-5p	ENST00000417901.5|ENSG00000172046.18|OTTHUMG00000133611.6|OTTHUMT00000345932.1|USP19-206|USP19|4706|protein_coding|	target from/to=[1743,1765]	-24.6	CCTGACAGGCCAGGAGGAGGCCC	TGGCCTCCCTGGGCTCTGCCTCC	.....((((((.((.(((((((.	.))))))))).))).))).....	15	23	0.257	1
moR-6724-1-5p	ENST00000417901.5|ENSG00000172046.18|OTTHUMG00000133611.6|OTTHUMT00000345932.1|USP19-206|USP19|4706|protein_coding|	target from/to=[4286,4317]	-25	TCGCCCCCCCTGTGGATCGGCCAGCCCCCACC	TGTGGGGGAGAGGCTGTCGCTGCGCTTCTGGGCC	.............((..(((((..(((((((.	.)))))))...)))))...)).............	14	32	0.109	1
moR-24-2-5p	ENST00000453664.5|ENSG00000172046.18|OTTHUMG00000133611.6|OTTHUMT00000345933.1|USP19-208|USP19|4719|protein_coding|	target from/to=[1837,1859]	-24.6	CCTGACAGGCCAGGAGGAGGCCC	TGGCCTCCCTGGGCTCTGCCTCC	.....((((((.((.(((((((.	.))))))))).))).))).....	15	23	0.257	1
moR-6724-1-5p	ENST00000453664.5|ENSG00000172046.18|OTTHUMG00000133611.6|OTTHUMT00000345933.1|USP19-208|USP19|4719|protein_coding|	target from/to=[4380,4411]	-25	TCGCCCCCCCTGTGGATCGGCCAGCCCCCACC	TGTGGGGGAGAGGCTGTCGCTGCGCTTCTGGGCC	.............((..(((((..(((((((.	.)))))))...)))))...)).............	14	32	0.109	1
moR-24-2-5p	ENST00000398892.7|ENSG00000172046.18|OTTHUMG00000133611.6|OTTHUMT00000257720.1|USP19-203|USP19|4622|protein_coding|	target from/to=[1625,1647]	-24.6	CCTGACAGGCCAGGAGGAGGCCC	TGGCCTCCCTGGGCTCTGCCTCC	.....((((((.((.(((((((.	.))))))))).))).))).....	15	23	0.257	1
moR-24-2-5p	ENST00000398888.6|ENSG00000172046.18|OTTHUMG00000133611.6|OTTHUMT00000257721.1|USP19-202|USP19|4559|protein_coding|	target from/to=[1564,1586]	-24.6	CCTGACAGGCCAGGAGGAGGCCC	TGGCCTCCCTGGGCTCTGCCTCC	.....((((((.((.(((((((.	.))))))))).))).))).....	15	23	0.257	1
moR-24-2-5p	ENST00000434032.6|ENSG00000172046.18|OTTHUMG00000133611.6|OTTHUMT00000345934.1|USP19-207|USP19|4677|protein_coding|	target from/to=[1760,1782]	-24.6	CCTGACAGGCCAGGAGGAGGCCC	TGGCCTCCCTGGGCTCTGCCTCC	.....((((((.((.(((((((.	.))))))))).))).))).....	15	23	0.257	1
moR-24-2-5p	ENST00000483667.1|ENSG00000172046.18|OTTHUMG00000133611.6|OTTHUMT00000345937.1|USP19-213|USP19|558|processed_transcript|	target from/to=[384,407]	-26.5	CCAGGTGAGGCATGTGGGAGGCTT	TGGCCTCCCTGGGCTCTGCCTCC	..((((..(((....((((((((.	.))))))))...)))..))))..	15	24	0.104	1
moR-24-2-5p	ENST00000306026.5|ENSG00000172046.18|OTTHUMG00000133611.6|OTTHUMT00000345936.2|USP19-201|USP19|1905|protein_coding|	target from/to=[1708,1730]	-24.6	CCTGACAGGCCAGGAGGAGGCCC	TGGCCTCCCTGGGCTCTGCCTCC	.....((((((.((.(((((((.	.))))))))).))).))).....	15	23	0.255	1
moR-24-2-5p	ENST00000478619.1|ENSG00000068028.17|OTTHUMG00000149958.6|OTTHUMT00000346388.1|RASSF1-206|RASSF1|2060|retained_intron|	target from/to=[646,666]	-22.1	CCCGGCGGCACAGAGAGGCTA	TGGCCTCCCTGGGCTCTGCCTCC	...((((((.(((.(((((((	))))))).))).)))..)))...	16	21	0.103	1
moR-6724-1-5p	ENST00000478619.1|ENSG00000068028.17|OTTHUMG00000149958.6|OTTHUMT00000346388.1|RASSF1-206|RASSF1|2060|retained_intron|	target from/to=[1730,1760]	-26.3	ACTCCTGTATGGAGCCAGCTGAGCCCTCACC	TGTGGGGGAGAGGCTGTCGCTGCGCTTCTGGGCC	..(((.(..((.((((((((...(((((((.	.)))))))...)))))..))).))...).)))..	21	31	0.0344	1
moR-6724-1-5p	ENST00000488024.1|ENSG00000068028.17|OTTHUMG00000149958.6|OTTHUMT00000346387.1|RASSF1-208|RASSF1|1385|processed_transcript|	target from/to=[1248,1278]	-26.3	ACTCCTGTATGGAGCCAGCTGAGCCCTCACC	TGTGGGGGAGAGGCTGTCGCTGCGCTTCTGGGCC	..(((.(..((.((((((((...(((((((.	.)))))))...)))))..))).))...).)))..	21	31	0.034	1
moR-24-2-5p	ENST00000494145.1|ENSG00000068028.17|OTTHUMG00000149958.6|OTTHUMT00000314311.2|RASSF1-209|RASSF1|1358|retained_intron|	target from/to=[367,387]	-22.1	CCCGGCGGCACAGAGAGGCTA	TGGCCTCCCTGGGCTCTGCCTCC	...((((((.(((.(((((((	))))))).))).)))..)))...	16	21	0.103	1
moR-24-2-5p	ENST00000495880.1|ENSG00000164086.9|OTTHUMG00000157819.1|OTTHUMT00000349697.1|DUSP7-202|DUSP7|3340|protein_coding|	target from/to=[22,45]	-27.9	GGCGGGCGGGCGGGACGGAGGCCG	TGGCCTCCCTGGGCTCTGCCTCC	((.((((((((.....((((((((	))))))))....)).))))))))	18	24	0.0322	1
moR-24-2-5p	ENST00000495880.1|ENSG00000164086.9|OTTHUMG00000157819.1|OTTHUMT00000349697.1|DUSP7-202|DUSP7|3340|protein_coding|	target from/to=[30,53]	-35.9	GGCGGGACGGAGGCCGGGAGGCCG	TGGCCTCCCTGGGCTCTGCCTCC	((.(((.(((((.(((((((((((	))))))))).)).))))))))))	21	24	0.0322	1
moR-24-2-5p	ENST00000495880.1|ENSG00000164086.9|OTTHUMG00000157819.1|OTTHUMT00000349697.1|DUSP7-202|DUSP7|3340|protein_coding|	target from/to=[38,61]	-39.7	GGAGGCCGGGAGGCCGGGAGGCCG	TGGCCTCCCTGGGCTCTGCCTCC	((((((..((((.(((((((((((	))))))))).)).))))))))))	21	24	0.0322	1
moR-24-2-5p	ENST00000469623.1|ENSG00000164086.9|OTTHUMG00000157819.1|OTTHUMT00000349698.1|DUSP7-201|DUSP7|3059|protein_coding|	target from/to=[2109,2128]	-30.5	GGAGGTGGGTTTGGAGGCCA	TGGCCTCCCTGGGCTCTGCCTCC	(((((..(((((((((((((	))))))))..)))).)..)))))	18	20	0.249	1
moR-150-3p	ENST00000483456.1|ENSG00000244183.1|OTTHUMG00000158653.1|OTTHUMT00000351645.1|PPIAP71-201|PPIAP71|493|processed_pseudogene|	target from/to=[62,89]	-20.4	CCTTCGAGCTGTTTGCAGACGAGGTTCC	GGGACCTGGGGACCCCGGCACCGGCAGG	((((((.((((....(...(.(((((((	))))))).).)....))))..))).)))	19	28	0.136	1
moR-6724-1-5p	ENST00000425534.7|ENSG00000163412.12|OTTHUMG00000158797.8|OTTHUMT00000352294.2|EIF4E3-204|EIF4E3|9949|protein_coding|	target from/to=[1666,1695]	-32.8	AGTCCTCCAGCCTGGGCAGCTGTCCCCACC	TGTGGGGGAGAGGCTGTCGCTGCGCTTCTGGGCC	.((((...((((.((((((((.(((((((.	.)))))))...))))))).).).)))...)))).	23	30	0.183	1
moR-6724-1-5p	ENST00000448225.5|ENSG00000163412.12|OTTHUMG00000158797.8|-|EIF4E3-205|EIF4E3|6209|protein_coding|	target from/to=[1799,1828]	-32.8	AGTCCTCCAGCCTGGGCAGCTGTCCCCACC	TGTGGGGGAGAGGCTGTCGCTGCGCTTCTGGGCC	.((((...((((.((((((((.(((((((.	.)))))))...))))))).).).)))...)))).	23	30	0.183	1
moR-6724-1-5p	ENST00000389826.7|ENSG00000163412.12|OTTHUMG00000158797.8|-|EIF4E3-202|EIF4E3|6083|protein_coding|	target from/to=[1675,1704]	-32.8	AGTCCTCCAGCCTGGGCAGCTGTCCCCACC	TGTGGGGGAGAGGCTGTCGCTGCGCTTCTGGGCC	.((((...((((.((((((((.(((((((.	.)))))))...))))))).).).)))...)))).	23	30	0.183	1
moR-6724-1-5p	ENST00000295612.7|ENSG00000163412.12|OTTHUMG00000158797.8|OTTHUMT00000352244.2|EIF4E3-201|EIF4E3|2764|protein_coding|	target from/to=[1792,1821]	-32.8	AGTCCTCCAGCCTGGGCAGCTGTCCCCACC	TGTGGGGGAGAGGCTGTCGCTGCGCTTCTGGGCC	.((((...((((.((((((((.(((((((.	.)))))))...))))))).).).)))...)))).	23	30	0.182	1
moR-6724-1-5p	ENST00000492727.1|ENSG00000242960.1|OTTHUMG00000158783.1|OTTHUMT00000352206.1|FTH1P23-201|FTH1P23|550|processed_pseudogene|	target from/to=[357,390]	-27.42	CACAAACTGGCCAGTGACAAAAATGACCCCCATT	TGTGGGGGAGAGGCTGTCGCTGCGCTTCTGGGCC	........(((((((((((.......(((((((.	.)))))))......)))))))).)))........	18	34	0.031	1
moR-6724-1-5p	ENST00000411002.1|ENSG00000222934.1|-|-|RN7SKP284-201|RN7SKP284|343|misc_RNA|	target from/to=[67,98]	-21.5	TGGCTGGCTAGGCAGGTGTCCCTTCCCTCACT	TGTGGGGGAGAGGCTGTCGCTGCGCTTCTGGGCC	...........(((((.(.((.(((((((((.	.))))))))).)))...).))))...........	17	32	0.0218	1
moR-6724-1-5p	ENST00000336596.6|ENSG00000044524.10|OTTHUMG00000159040.1|OTTHUMT00000352995.1|EPHA3-201|EPHA3|5809|protein_coding|	target from/to=[136,170]	-22.2	TAACTTCTCCAGCAATCAGAGCGCTCCCCCTCACA	TGTGGGGGAGAGGCTGTCGCTGCGCTTCTGGGCC	...................(((.(((.((((((((	)))))))).))))))...................	14	35	0.0574	1
moR-6724-1-5p	ENST00000336596.6|ENSG00000044524.10|OTTHUMG00000159040.1|OTTHUMT00000352995.1|EPHA3-201|EPHA3|5809|protein_coding|	target from/to=[2734,2766]	-26	GTAGATGAGGGCTATCGACTGCCACCCCCCATG	TGTGGGGGAGAGGCTGTCGCTGCGCTTCTGGGCC	...............((((.(((.((((((((.	.))))))).).))).))))...............	15	33	0.164	1
moR-6724-1-5p	ENST00000452448.6|ENSG00000044524.10|OTTHUMG00000159040.1|OTTHUMT00000352997.1|EPHA3-202|EPHA3|2546|protein_coding|	target from/to=[1,32]	-22.2	CTTCTCCAGCAATCAGAGCGCTCCCCCTCACA	TGTGGGGGAGAGGCTGTCGCTGCGCTTCTGGGCC	................(((.(((.((((((((	)))))))).))))))...................	14	32	0.0572	1
moR-6724-1-5p	ENST00000494014.1|ENSG00000044524.10|OTTHUMG00000159040.1|OTTHUMT00000352996.1|EPHA3-203|EPHA3|3085|protein_coding|	target from/to=[2582,2614]	-26	GTAGATGAGGGCTATCGACTGCCACCCCCCATG	TGTGGGGGAGAGGCTGTCGCTGCGCTTCTGGGCC	...............((((.(((.((((((((.	.))))))).).))).))))...............	15	33	0.163	1
moR-24-2-5p	ENST00000333396.11|ENSG00000170854.17|OTTHUMG00000160107.7|OTTHUMT00000359244.3|RIOX2-201|RIOX2|5347|protein_coding|	target from/to=[649,673]	-22.9	GAAGTTAGAAGCAGCTGGGGGGCCT	TGGCCTCCCTGGGCTCTGCCTCC	..((.((((.((....((((((((.	.))))))))...)))))).))..	16	25	0.228	1
moR-24-2-5p	ENST00000394198.6|ENSG00000170854.17|OTTHUMG00000160107.7|OTTHUMT00000359243.1|RIOX2-203|RIOX2|2341|protein_coding|	target from/to=[176,200]	-22.9	GAAGTTAGAAGCAGCTGGGGGGCCT	TGGCCTCCCTGGGCTCTGCCTCC	..((.((((.((....((((((((.	.))))))))...)))))).))..	16	25	0.227	1
moR-24-2-5p	ENST00000360258.8|ENSG00000170854.17|OTTHUMG00000160107.7|OTTHUMT00000359245.1|RIOX2-202|RIOX2|2232|protein_coding|	target from/to=[279,303]	-22.9	GAAGTTAGAAGCAGCTGGGGGGCCT	TGGCCTCCCTGGGCTCTGCCTCC	..((.((((.((....((((((((.	.))))))))...)))))).))..	16	25	0.226	1
moR-24-2-5p	ENST00000514314.5|ENSG00000170854.17|OTTHUMG00000160107.7|OTTHUMT00000359247.1|RIOX2-209|RIOX2|1225|nonsense_mediated_decay|	target from/to=[96,120]	-22.9	GAAGTTAGAAGCAGCTGGGGGGCCT	TGGCCTCCCTGGGCTCTGCCTCC	..((.((((.((....((((((((.	.))))))))...)))))).))..	16	25	0.224	1
moR-24-2-5p	ENST00000506099.1|ENSG00000170854.17|OTTHUMG00000160107.7|OTTHUMT00000359260.3|RIOX2-206|RIOX2|664|protein_coding|	target from/to=[393,417]	-22.9	GAAGTTAGAAGCAGCTGGGGGGCCT	TGGCCTCCCTGGGCTCTGCCTCC	..((.((((.((....((((((((.	.))))))))...)))))).))..	16	25	0.219	1
moR-6724-1-5p	ENST00000471694.1|ENSG00000196776.15|OTTHUMG00000044216.3|OTTHUMT00000102792.1|CD47-204|CD47|6796|retained_intron|	target from/to=[1837,1870]	-20.3	CTCTGCCTCCCAGGACGAGGGAGATCCTCCCACC	TGTGGGGGAGAGGCTGTCGCTGCGCTTCTGGGCC	...............(((.((...(((((((((.	.))))))).))..)).)))...............	14	34	0.0111	1
moR-6724-1-5p	ENST00000468366.1|ENSG00000240002.1|OTTHUMG00000159369.1|OTTHUMT00000354974.1|YBX1P3-201|YBX1P3|909|processed_pseudogene|	target from/to=[65,97]	-30.9	GGCGCAGGGAGCAGTGGCAAGGGCGACCTCACA	TGTGGGGGAGAGGCTGTCGCTGCGCTTCTGGGCC	....(((((.(((((((((....(..(((((((	)))))))..)....)))))))))..)))))....	22	33	0.259	1
moR-6724-1-5p	ENST00000264246.7|ENSG00000121594.11|OTTHUMG00000159419.1|OTTHUMT00000355196.1|CD80-201|CD80|2725|protein_coding|	target from/to=[1847,1877]	-23.2	TTCTCTATTGCTGCTCTCTCACTCCCCCATG	TGTGGGGGAGAGGCTGTCGCTGCGCTTCTGGGCC	..(((...(((.((.(..((.(((((((((.	.))))))))).))..)..)).))).....)))..	20	31	0.0517	1
moR-6724-1-5p	ENST00000393716.6|ENSG00000144852.17|OTTHUMG00000159400.2|OTTHUMT00000355127.2|NR1I2-202|NR1I2|4417|protein_coding|	target from/to=[3567,3601]	-23.7	TTTCATTGCTACCTCTAATAGTCCTGTCTCCCACT	TGTGGGGGAGAGGCTGTCGCTGCGCTTCTGGGCC	.................((((.(((.((((((((.	.)))))))).))))))).................	15	35	0.00242	1
moR-24-2-5p	ENST00000393716.6|ENSG00000144852.17|OTTHUMG00000159400.2|OTTHUMT00000355127.2|NR1I2-202|NR1I2|4417|protein_coding|	target from/to=[3692,3716]	-23.3	AGAGAGATGAGAAGCCAGGAGGCCT	TGGCCTCCCTGGGCTCTGCCTCC	.(((.(...(((.(((.(((((((.	.)))))))...)))))).)))).	17	25	0.0627	1
moR-6724-1-5p	ENST00000466380.5|ENSG00000144852.17|OTTHUMG00000159400.2|OTTHUMT00000355128.1|NR1I2-203|NR1I2|4306|protein_coding|	target from/to=[3456,3490]	-23.7	TTTCATTGCTACCTCTAATAGTCCTGTCTCCCACT	TGTGGGGGAGAGGCTGTCGCTGCGCTTCTGGGCC	.................((((.(((.((((((((.	.)))))))).))))))).................	15	35	0.00242	1
moR-24-2-5p	ENST00000466380.5|ENSG00000144852.17|OTTHUMG00000159400.2|OTTHUMT00000355128.1|NR1I2-203|NR1I2|4306|protein_coding|	target from/to=[3581,3605]	-23.3	AGAGAGATGAGAAGCCAGGAGGCCT	TGGCCTCCCTGGGCTCTGCCTCC	.(((.(...(((.(((.(((((((.	.)))))))...)))))).)))).	17	25	0.0627	1
moR-24-2-5p	ENST00000337940.4|ENSG00000144852.17|OTTHUMG00000159400.2|OTTHUMT00000355126.1|NR1I2-201|NR1I2|2743|protein_coding|	target from/to=[17,37]	-26.5	GCTGGCAGCCCCCTGAGGCCA	TGGCCTCCCTGGGCTCTGCCTCC	...(((((..(((.(((((((	)))))))...)))..)))))...	15	21	0.0144	1
moR-6724-1-5p	ENST00000337940.4|ENSG00000144852.17|OTTHUMG00000159400.2|OTTHUMT00000355126.1|NR1I2-201|NR1I2|2743|protein_coding|	target from/to=[1893,1927]	-23.7	TTTCATTGCTACCTCTAATAGTCCTGTCTCCCACT	TGTGGGGGAGAGGCTGTCGCTGCGCTTCTGGGCC	.................((((.(((.((((((((.	.)))))))).))))))).................	15	35	0.00242	1
moR-24-2-5p	ENST00000337940.4|ENSG00000144852.17|OTTHUMG00000159400.2|OTTHUMT00000355126.1|NR1I2-201|NR1I2|2743|protein_coding|	target from/to=[2018,2042]	-23.3	AGAGAGATGAGAAGCCAGGAGGCCT	TGGCCTCCCTGGGCTCTGCCTCC	.(((.(...(((.(((.(((((((.	.)))))))...)))))).)))).	17	25	0.0626	1
moR-6724-1-5p	ENST00000493757.1|ENSG00000144852.17|OTTHUMG00000159400.2|OTTHUMT00000355130.2|NR1I2-205|NR1I2|2709|retained_intron|	target from/to=[1860,1894]	-23.7	TTTCATTGCTACCTCTAATAGTCCTGTCTCCCACT	TGTGGGGGAGAGGCTGTCGCTGCGCTTCTGGGCC	.................((((.(((.((((((((.	.)))))))).))))))).................	15	35	0.00242	1
moR-24-2-5p	ENST00000493757.1|ENSG00000144852.17|OTTHUMG00000159400.2|OTTHUMT00000355130.2|NR1I2-205|NR1I2|2709|retained_intron|	target from/to=[1985,2009]	-23.3	AGAGAGATGAGAAGCCAGGAGGCCT	TGGCCTCCCTGGGCTCTGCCTCC	.(((.(...(((.(((.(((((((.	.)))))))...)))))).)))).	17	25	0.0626	1
moR-6724-1-5p	ENST00000264235.12|ENSG00000082701.15|OTTHUMG00000133765.7|OTTHUMT00000258240.2|GSK3B-201|GSK3B|7711|protein_coding|	target from/to=[3994,4024]	-26.8	AGCCCATGGTTGTGTGTAACTTGCCCTCACC	TGTGGGGGAGAGGCTGTCGCTGCGCTTCTGGGCC	.(((((.(((.(((.....((..(((((((.	.)))))))..)).....)))...)))..))))).	20	31	0.0764	1
moR-24-2-5p	ENST00000639785.1|ENSG00000036828.16|OTTHUMG00000159491.5|OTTHUMT00000355761.2|CASR-205|CASR|10047|protein_coding|	target from/to=[3065,3086]	-25.3	GGTCCAGCAGCCTTGGAGGCTC	TGGCCTCCCTGGGCTCTGCCTCC	((..(((.(((((.(((((((.	.)))))))..))))))))...))	17	22	0.00429	1
moR-6724-1-5p	ENST00000639785.1|ENSG00000036828.16|OTTHUMG00000159491.5|OTTHUMT00000355761.2|CASR-205|CASR|10047|protein_coding|	target from/to=[3117,3149]	-24.1	CAGCAAGAGCAACAGCGAAGACCCATTCCCACA	TGTGGGGGAGAGGCTGTCGCTGCGCTTCTGGGCC	.............(((((((.(((.((((((((	)))))))).).)))).))))).............	18	33	0.0227	1
moR-150-3p	ENST00000639785.1|ENSG00000036828.16|OTTHUMG00000159491.5|OTTHUMT00000355761.2|CASR-205|CASR|10047|protein_coding|	target from/to=[3444,3468]	-21.4	TCTGACCGTCCAGGAAACAGGTCTG	GGGACCTGGGGACCCCGGCACCGGCAGG	((((.(((.((.((...(((((((.	.))))))).....)).))...)))))))	18	25	0.183	1
moR-6724-1-5p	ENST00000639785.1|ENSG00000036828.16|OTTHUMG00000159491.5|OTTHUMT00000355761.2|CASR-205|CASR|10047|protein_coding|	target from/to=[5413,5447]	-26.5	TCAGGATGACCCAAGTGAGGTGCCTGCTCCCCACC	TGTGGGGGAGAGGCTGTCGCTGCGCTTCTGGGCC	.............(((((.(.((((..(((((((.	.)))))))..))))).))))).............	17	35	0.38	1
moR-24-2-5p	ENST00000638421.1|ENSG00000036828.16|OTTHUMG00000159491.5|OTTHUMT00000491085.1|CASR-204|CASR|5088|protein_coding|	target from/to=[3232,3253]	-25.3	GGTCCAGCAGCCTTGGAGGCTC	TGGCCTCCCTGGGCTCTGCCTCC	((..(((.(((((.(((((((.	.)))))))..))))))))...))	17	22	0.00428	1
moR-6724-1-5p	ENST00000638421.1|ENSG00000036828.16|OTTHUMG00000159491.5|OTTHUMT00000491085.1|CASR-204|CASR|5088|protein_coding|	target from/to=[3284,3316]	-24.1	CAGCAAGAGCAACAGCGAAGACCCATTCCCACA	TGTGGGGGAGAGGCTGTCGCTGCGCTTCTGGGCC	.............(((((((.(((.((((((((	)))))))).).)))).))))).............	18	33	0.0227	1
moR-150-3p	ENST00000638421.1|ENSG00000036828.16|OTTHUMG00000159491.5|OTTHUMT00000491085.1|CASR-204|CASR|5088|protein_coding|	target from/to=[3611,3635]	-21.4	TCTGACCGTCCAGGAAACAGGTCTG	GGGACCTGGGGACCCCGGCACCGGCAGG	((((.(((.((.((...(((((((.	.))))))).....)).))...)))))))	18	25	0.183	1
moR-24-2-5p	ENST00000498619.4|ENSG00000036828.16|OTTHUMG00000159491.5|OTTHUMT00000355762.3|CASR-202|CASR|5009|protein_coding|	target from/to=[3161,3182]	-25.3	GGTCCAGCAGCCTTGGAGGCTC	TGGCCTCCCTGGGCTCTGCCTCC	((..(((.(((((.(((((((.	.)))))))..))))))))...))	17	22	0.00428	1
moR-6724-1-5p	ENST00000498619.4|ENSG00000036828.16|OTTHUMG00000159491.5|OTTHUMT00000355762.3|CASR-202|CASR|5009|protein_coding|	target from/to=[3213,3245]	-24.1	CAGCAAGAGCAACAGCGAAGACCCATTCCCACA	TGTGGGGGAGAGGCTGTCGCTGCGCTTCTGGGCC	.............(((((((.(((.((((((((	)))))))).).)))).))))).............	18	33	0.0227	1
moR-150-3p	ENST00000498619.4|ENSG00000036828.16|OTTHUMG00000159491.5|OTTHUMT00000355762.3|CASR-202|CASR|5009|protein_coding|	target from/to=[3540,3564]	-21.4	TCTGACCGTCCAGGAAACAGGTCTG	GGGACCTGGGGACCCCGGCACCGGCAGG	((((.(((.((.((...(((((((.	.))))))).....)).))...)))))))	18	25	0.183	1
moR-24-2-5p	ENST00000490131.7|ENSG00000036828.16|OTTHUMG00000159491.5|OTTHUMT00000491086.1|CASR-201|CASR|4015|protein_coding|	target from/to=[2704,2725]	-25.3	GGTCCAGCAGCCTTGGAGGCTC	TGGCCTCCCTGGGCTCTGCCTCC	((..(((.(((((.(((((((.	.)))))))..))))))))...))	17	22	0.00428	1
moR-6724-1-5p	ENST00000490131.7|ENSG00000036828.16|OTTHUMG00000159491.5|OTTHUMT00000491086.1|CASR-201|CASR|4015|protein_coding|	target from/to=[2756,2788]	-24.1	CAGCAAGAGCAACAGCGAAGACCCATTCCCACA	TGTGGGGGAGAGGCTGTCGCTGCGCTTCTGGGCC	.............(((((((.(((.((((((((	)))))))).).)))).))))).............	18	33	0.0227	1
moR-150-3p	ENST00000490131.7|ENSG00000036828.16|OTTHUMG00000159491.5|OTTHUMT00000491086.1|CASR-201|CASR|4015|protein_coding|	target from/to=[3083,3107]	-21.4	TCTGACCGTCCAGGAAACAGGTCTG	GGGACCTGGGGACCCCGGCACCGGCAGG	((((.(((.((.((...(((((((.	.))))))).....)).))...)))))))	18	25	0.183	1
moR-150-3p	ENST00000296161.8|ENSG00000163840.9|OTTHUMG00000159524.2|OTTHUMT00000355966.1|DTX3L-201|DTX3L|5868|protein_coding|	target from/to=[2648,2673]	-24.9	ACTGCAAGCTCCGCCTCCCAGGTTCA	GGGACCTGGGGACCCCGGCACCGGCAGG	.((((..(..(((..((((((((((.	.))))))))))....)))..)..)))).	18	26	0.0666	1
moR-6724-1-5p	ENST00000474629.6|ENSG00000173193.14|OTTHUMG00000159552.5|OTTHUMT00000356173.2|PARP14-202|PARP14|7915|protein_coding|	target from/to=[6704,6739]	-23.7	TCTCCATGTTCGACAGGCTGGTCTCGAACTCCCACC	TGTGGGGGAGAGGCTGTCGCTGCGCTTCTGGGCC	..........((.((((.(((((((...(((((((.	.))))))).))))))).).)))))..........	20	36	0.0306	1
moR-6724-1-5p	ENST00000649945.1|ENSG00000173193.14|OTTHUMG00000159552.5|OTTHUMT00000499083.2|PARP14-207|PARP14|5411|nonsense_mediated_decay|	target from/to=[4215,4250]	-23.7	TCTCCATGTTCGACAGGCTGGTCTCGAACTCCCACC	TGTGGGGGAGAGGCTGTCGCTGCGCTTCTGGGCC	..........((.((((.(((((((...(((((((.	.))))))).))))))).).)))))..........	20	36	0.0306	1
moR-6724-1-5p	ENST00000460683.1|ENSG00000173193.14|OTTHUMG00000159552.5|OTTHUMT00000356174.1|PARP14-201|PARP14|8437|nonsense_mediated_decay|	target from/to=[7226,7261]	-23.7	TCTCCATGTTCGACAGGCTGGTCTCGAACTCCCACC	TGTGGGGGAGAGGCTGTCGCTGCGCTTCTGGGCC	..........((.((((.(((((((...(((((((.	.))))))).))))))).).)))))..........	20	36	0.0307	1
moR-6724-1-5p	ENST00000616727.4|ENSG00000173702.7|OTTHUMG00000159484.5|OTTHUMT00000355714.4|MUC13-205|MUC13|2879|protein_coding|	target from/to=[444,480]	-21	TTCTGAAACACAAAGTAACAATGAAATGTCCCCCACC	TGTGGGGGAGAGGCTGTCGCTGCGCTTCTGGGCC	.............((..(((..(...(.((((((((.	.)))))))).)..))))..)).............	15	37	0.131	1
moR-6724-1-5p	ENST00000490147.1|ENSG00000173702.7|OTTHUMG00000159484.5|OTTHUMT00000355718.1|MUC13-203|MUC13|593|retained_intron|	target from/to=[131,167]	-21	TTCTGAAACACAAAGTAACAATGAAATGTCCCCCACC	TGTGGGGGAGAGGCTGTCGCTGCGCTTCTGGGCC	.............((..(((..(...(.((((((((.	.)))))))).)..))))..)).............	15	37	0.126	1
moR-6724-1-5p	ENST00000519162.1|ENSG00000197763.15|OTTHUMG00000162733.13|OTTHUMT00000488840.2|TXNRD3-203|TXNRD3|1134|nonsense_mediated_decay|	target from/to=[566,597]	-26.4	GAGTGTGGGGCTGGCTTGCTGCTGCTCCCACA	TGTGGGGGAGAGGCTGTCGCTGCGCTTCTGGGCC	......(((((((((..((.(((.((((((((	))))))))...))).)).)))).)))))......	22	32	0.0122	1
moR-6724-1-5p	ENST00000383572.2|ENSG00000197763.15|OTTHUMG00000162733.13|-|TXNRD3-201|TXNRD3|1131|protein_coding|	target from/to=[566,597]	-26.4	GAGTGTGGGGCTGGCTTGCTGCTGCTCCCACA	TGTGGGGGAGAGGCTGTCGCTGCGCTTCTGGGCC	......(((((((((..((.(((.((((((((	))))))))...))).)).)))).)))))......	22	32	0.0122	1
moR-6724-1-5p	ENST00000524230.6|ENSG00000197763.15|OTTHUMG00000162733.13|OTTHUMT00000370234.10|TXNRD3-205|TXNRD3|2950|protein_coding|	target from/to=[2680,2714]	-22	ACTGTCAAAACGCTGACTCATGCTTCACCCTCACA	TGTGGGGGAGAGGCTGTCGCTGCGCTTCTGGGCC	..................((.(((((.((((((((	)))))))).)))))))..................	15	35	0.185	1
moR-6724-1-5p	ENST00000341105.6|ENSG00000179348.11|OTTHUMG00000159689.4|OTTHUMT00000356925.1|GATA2-201|GATA2|3367|protein_coding|	target from/to=[784,818]	-40.1	GCAGCGGGAGCTCAGTGGCCTCCCTCACCCCTACA	TGTGGGGGAGAGGCTGTCGCTGCGCTTCTGGGCC	....(((((((.(((((((...((((.(((((((.	.))))))).))))..))))))).)))))))....	25	35	0.125	1
moR-6724-1-5p	ENST00000430265.6|ENSG00000179348.11|OTTHUMG00000159689.4|OTTHUMT00000356927.1|GATA2-202|GATA2|2525|protein_coding|	target from/to=[703,737]	-40.1	GCAGCGGGAGCTCAGTGGCCTCCCTCACCCCTACA	TGTGGGGGAGAGGCTGTCGCTGCGCTTCTGGGCC	....(((((((.(((((((...((((.(((((((.	.))))))).))))..))))))).)))))))....	25	35	0.125	1
moR-6724-1-5p	ENST00000487848.5|ENSG00000179348.11|OTTHUMG00000159689.4|OTTHUMT00000356926.2|GATA2-203|GATA2|1878|protein_coding|	target from/to=[887,921]	-40.1	GCAGCGGGAGCTCAGTGGCCTCCCTCACCCCTACA	TGTGGGGGAGAGGCTGTCGCTGCGCTTCTGGGCC	....(((((((.(((((((...((((.(((((((.	.))))))).))))..))))))).)))))))....	25	35	0.124	1
moR-150-3p	ENST00000498200.1|ENSG00000179348.11|OTTHUMG00000159689.4|OTTHUMT00000356930.3|GATA2-206|GATA2|563|protein_coding|	target from/to=[415,440]	-25.5	ACATCTGGTGGTGAGCTCCAGGTCTA	GGGACCTGGGGACCCCGGCACCGGCAGG	.....(((((.((..((((((((((.	.))))))))))....)).))))).....	17	26	0.00794	1
moR-6724-1-5p	ENST00000480365.1|ENSG00000242992.3|OTTHUMG00000159811.1|OTTHUMT00000357478.1|FTH1P4-201|FTH1P4|553|processed_pseudogene|	target from/to=[356,389]	-21.12	CACAAACTAGCCACTGACAAAAATGACCCCCATT	TGTGGGGGAGAGGCTGTCGCTGCGCTTCTGGGCC	........(((((.(((((.......(((((((.	.)))))))......))))).)).)))........	17	34	0.00948	1
moR-6724-1-5p	ENST00000508390.1|ENSG00000248530.1|OTTHUMG00000159630.2|OTTHUMT00000356582.2|BCL2L12P1-201|BCL2L12P1|733|processed_pseudogene|	target from/to=[525,556]	-33.7	CGCCCAAGCCGAGCATGCCCCGGGCCCCCGCC	TGTGGGGGAGAGGCTGTCGCTGCGCTTCTGGGCC	.(((((((((.(((..(((.(...(((((((.	.))))))).).)))....)))).)))..))))).	23	32	0.0599	1
moR-21-5p	ENST00000508390.1|ENSG00000248530.1|OTTHUMG00000159630.2|OTTHUMT00000356582.2|BCL2L12P1-201|BCL2L12P1|733|processed_pseudogene|	target from/to=[565,590]	-20.3	AGGAGCCCCTGGCCCTGGCCATGGAG	CTCCATGGCTGTACCACCTTGTCGG	.........(((..(.((((((((((	)))))))))))..))).........	14	26	0.0599	1
moR-150-3p	ENST00000329582.8|ENSG00000174564.12|OTTHUMG00000159779.2|OTTHUMT00000357277.2|IL20RB-201|IL20RB|2047|protein_coding|	target from/to=[506,534]	-28.4	GCAGCTGGTGCTCACTCACTGAAGGTCCT	GGGACCTGGGGACCCCGGCACCGGCAGG	...(((((((((...((.((..(((((((	))))))).))))....)))))))))...	20	29	0.0819	1
moR-150-3p	ENST00000469964.5|ENSG00000174564.12|OTTHUMG00000159779.2|OTTHUMT00000357281.1|IL20RB-202|IL20RB|1887|nonsense_mediated_decay|	target from/to=[497,525]	-28.4	GCAGCTGGTGCTCACTCACTGAAGGTCCT	GGGACCTGGGGACCCCGGCACCGGCAGG	...(((((((((...((.((..(((((((	))))))).))))....)))))))))...	20	29	0.0818	1
moR-150-3p	ENST00000491483.5|ENSG00000174564.12|OTTHUMG00000159779.2|OTTHUMT00000357283.1|IL20RB-205|IL20RB|956|nonsense_mediated_decay|	target from/to=[438,466]	-28.4	GCAGCTGGTGCTCACTCACTGAAGGTCCT	GGGACCTGGGGACCCCGGCACCGGCAGG	...(((((((((...((.((..(((((((	))))))).))))....)))))))))...	20	29	0.0802	1
moR-150-3p	ENST00000475972.1|ENSG00000174564.12|OTTHUMG00000159779.2|OTTHUMT00000357282.1|IL20RB-203|IL20RB|1787|nonsense_mediated_decay|	target from/to=[161,189]	-28.4	GCAGCTGGTGCTCACTCACTGAAGGTCCT	GGGACCTGGGGACCCCGGCACCGGCAGG	...(((((((((...((.((..(((((((	))))))).))))....)))))))))...	20	29	0.0818	1
moR-6724-1-5p	ENST00000485881.1|ENSG00000241478.1|OTTHUMG00000159761.1|OTTHUMT00000357197.1|HSPA8P9-201|HSPA8P9|1943|processed_pseudogene|	target from/to=[925,958]	-21	TGCTGACCTGTTCCATGGCACCCTGGACCCCATA	TGTGGGGGAGAGGCTGTCGCTGCGCTTCTGGGCC	...............(((((.(((...(((((((	)))))))...))).)))))...............	15	34	0.24	1
moR-24-2-5p	ENST00000289153.6|ENSG00000051382.8|OTTHUMG00000159893.3|-|PIK3CB-201|PIK3CB|5919|protein_coding|	target from/to=[4753,4774]	-24.7	TCAGGCATGGTATAGGAGGCCC	TGGCCTCCCTGGGCTCTGCCTCC	..(((((.(((...(((((((.	.)))))))....))).)))))..	15	22	0.221	1
moR-6724-1-5p	ENST00000495094.1|ENSG00000241313.2|OTTHUMG00000159618.1|OTTHUMT00000356526.1|WWTR1-AS1-203|WWTR1-AS1|975|antisense|	target from/to=[871,903]	-22.5	TTACTGGGTAAGAGGAGACGGGTGCCCCCCACC	TGTGGGGGAGAGGCTGTCGCTGCGCTTCTGGGCC	..............(.(((((.(.((((((((.	.))))))).).).))))).)..............	15	33	0.0628	1
moR-6724-1-5p	ENST00000479752.1|ENSG00000241313.2|OTTHUMG00000159618.1|OTTHUMT00000356525.1|WWTR1-AS1-202|WWTR1-AS1|1700|antisense|	target from/to=[1,30]	-22.4	CTGGGTAAGAGGAGACGGGTGCCCCCCACC	TGTGGGGGAGAGGCTGTCGCTGCGCTTCTGGGCC	.............(((((.(.((((((((.	.))))))).).).)))))................	14	30	0.0641	1
moR-21-5p	ENST00000487390.1|ENSG00000182000.9|OTTHUMG00000159684.1|OTTHUMT00000356874.1|PPIAP73-201|PPIAP73|403|processed_pseudogene|	target from/to=[318,340]	-26.3	CTAATAAGGTGGAAGCCATGGAA	CTCCATGGCTGTACCACCTTGTCGG	.....(((((((.(((((((((.	.)))))))))...))))))).....	16	23	0.265	1
moR-6724-1-5p	ENST00000361875.7|ENSG00000196428.12|OTTHUMG00000159744.2|OTTHUMT00000357123.2|TSC22D2-201|TSC22D2|11154|protein_coding|	target from/to=[533,562]	-37.6	AGCCCGAGCGGGGCAGCACCGCCCCTCACG	TGTGGGGGAGAGGCTGTCGCTGCGCTTCTGGGCC	.(((((((((.(((.(((((.((((((((.	.))))))).).)).))).))).)))))..)))).	25	30	0.316	1
moR-6724-1-5p	ENST00000361875.7|ENSG00000196428.12|OTTHUMG00000159744.2|OTTHUMT00000357123.2|TSC22D2-201|TSC22D2|11154|protein_coding|	target from/to=[1450,1484]	-25	GGCCAGTGACTGCAGCCCCATCTCAGCCTCCCACC	TGTGGGGGAGAGGCTGTCGCTGCGCTTCTGGGCC	..........((((((..((((((...(((((((.	.))))))).)))).))..))))))..........	19	35	0.0269	1
moR-6724-1-5p	ENST00000361875.7|ENSG00000196428.12|OTTHUMG00000159744.2|OTTHUMT00000357123.2|TSC22D2-201|TSC22D2|11154|protein_coding|	target from/to=[3303,3334]	-22.8	GCACAGCCTCCGCAGCCAACGCAACCTCCACA	TGTGGGGGAGAGGCTGTCGCTGCGCTTCTGGGCC	...........(((((..((((..((((((((	))))))))....)).)).)))))...........	17	32	0.0438	1
moR-6724-1-5p	ENST00000361875.7|ENSG00000196428.12|OTTHUMG00000159744.2|OTTHUMT00000357123.2|TSC22D2-201|TSC22D2|11154|protein_coding|	target from/to=[6998,7032]	-32.7	TGCATTGGAGACAGGCAGGCAGTGACTTCCCCACT	TGTGGGGGAGAGGCTGTCGCTGCGCTTCTGGGCC	......((((...(((.((((((..(((((((((.	.)))))))))..)))))))))...))))......	22	35	0.0576	1
moR-150-3p	ENST00000361875.7|ENSG00000196428.12|OTTHUMG00000159744.2|OTTHUMT00000357123.2|TSC22D2-201|TSC22D2|11154|protein_coding|	target from/to=[7431,7456]	-24.7	ACTGCAACCTCCGCCTCCCAGGTTCA	GGGACCTGGGGACCCCGGCACCGGCAGG	.((((.....(((..((((((((((.	.))))))))))....))).....)))).	17	26	0.00574	1
moR-6724-1-5p	ENST00000361875.7|ENSG00000196428.12|OTTHUMG00000159744.2|OTTHUMT00000357123.2|TSC22D2-201|TSC22D2|11154|protein_coding|	target from/to=[9005,9036]	-21.1	ATCAGAGACAGCAAGGGAACATTTTCCCCACA	TGTGGGGGAGAGGCTGTCGCTGCGCTTCTGGGCC	.............((.((...(((((((((((	))))))))))).....)).)).............	15	32	0.0742	1
moR-6724-1-5p	ENST00000480589.1|ENSG00000196428.12|OTTHUMG00000159744.2|OTTHUMT00000357127.1|TSC22D2-204|TSC22D2|826|protein_coding|	target from/to=[545,576]	-22.8	GCACAGCCTCCGCAGCCAACGCAACCTCCACA	TGTGGGGGAGAGGCTGTCGCTGCGCTTCTGGGCC	...........(((((..((((..((((((((	))))))))....)).)).)))))...........	17	32	0.0424	1
moR-6724-1-5p	ENST00000466814.1|ENSG00000196428.12|OTTHUMG00000159744.2|OTTHUMT00000357125.2|TSC22D2-203|TSC22D2|2093|protein_coding|	target from/to=[557,588]	-22.8	GCACAGCCTCCGCAGCCAACGCAACCTCCACA	TGTGGGGGAGAGGCTGTCGCTGCGCTTCTGGGCC	...........(((((..((((..((((((((	))))))))....)).)).)))))...........	17	32	0.0435	1
moR-6724-1-5p	ENST00000485421.1|ENSG00000196428.12|OTTHUMG00000159744.2|OTTHUMT00000357126.1|TSC22D2-205|TSC22D2|715|nonsense_mediated_decay|	target from/to=[616,647]	-22.8	GCACAGCCTCCGCAGCCAACGCAACCTCCACA	TGTGGGGGAGAGGCTGTCGCTGCGCTTCTGGGCC	...........(((((..((((..((((((((	))))))))....)).)).)))))...........	17	32	0.0417	1
moR-6724-1-5p	ENST00000460316.1|ENSG00000196428.12|OTTHUMG00000159744.2|OTTHUMT00000357130.1|TSC22D2-202|TSC22D2|930|retained_intron|	target from/to=[382,413]	-22.8	GCACAGCCTCCGCAGCCAACGCAACCTCCACA	TGTGGGGGAGAGGCTGTCGCTGCGCTTCTGGGCC	...........(((((..((((..((((((((	))))))))....)).)).)))))...........	17	32	0.0424	1
moR-6724-1-5p	ENST00000436636.6|ENSG00000154310.16|OTTHUMG00000159036.3|OTTHUMT00000352973.2|TNIK-204|TNIK|6970|protein_coding|	target from/to=[2096,2126]	-22.1	TGCTCAGACCAGTCGATCCCCAGATCCCACA	TGTGGGGGAGAGGCTGTCGCTGCGCTTCTGGGCC	....((((((((.((((..((...(((((((	)))))))....))..))))))).)..))))....	21	31	0.0356	1
moR-6724-1-5p	ENST00000496492.5|ENSG00000154310.16|OTTHUMG00000159036.3|OTTHUMT00000352982.1|TNIK-215|TNIK|2736|retained_intron|	target from/to=[56,89]	-20.6	CCCAGAATACTGGGGCACAATTTCTAATCCCACA	TGTGGGGGAGAGGCTGTCGCTGCGCTTCTGGGCC	..........((.((((((.(((((..(((((((	))))))).))))).))).))).))..........	20	34	0.369	1
moR-6724-1-5p	ENST00000284483.12|ENSG00000154310.16|OTTHUMG00000159036.3|OTTHUMT00000352976.2|TNIK-201|TNIK|4059|protein_coding|	target from/to=[1751,1781]	-22.1	TGCTCAGACCAGTCGATCCCCAGATCCCACA	TGTGGGGGAGAGGCTGTCGCTGCGCTTCTGGGCC	....((((((((.((((..((...(((((((	)))))))....))..))))))).)..))))....	21	31	0.0355	1
moR-6724-1-5p	ENST00000357327.9|ENSG00000154310.16|OTTHUMG00000159036.3|OTTHUMT00000352978.1|TNIK-203|TNIK|3996|protein_coding|	target from/to=[1664,1694]	-22.1	TGCTCAGACCAGTCGATCCCCAGATCCCACA	TGTGGGGGAGAGGCTGTCGCTGCGCTTCTGGGCC	....((((((((.((((..((...(((((((	)))))))....))..))))))).)..))))....	21	31	0.0354	1
moR-6724-1-5p	ENST00000470834.5|ENSG00000154310.16|OTTHUMG00000159036.3|OTTHUMT00000352981.1|TNIK-210|TNIK|3972|protein_coding|	target from/to=[1664,1694]	-22.1	TGCTCAGACCAGTCGATCCCCAGATCCCACA	TGTGGGGGAGAGGCTGTCGCTGCGCTTCTGGGCC	....((((((((.((((..((...(((((((	)))))))....))..))))))).)..))))....	21	31	0.0354	1
moR-6724-1-5p	ENST00000466777.1|ENSG00000121858.10|OTTHUMG00000156917.2|OTTHUMT00000346604.2|TNFSF10-204|TNFSF10|1326|retained_intron|	target from/to=[457,491]	-21.84	TTTTCAGAGGCACGCAAATGAAAATAATCCCCACA	TGTGGGGGAGAGGCTGTCGCTGCGCTTCTGGGCC	.....((((((..(((..(((......((((((((	))))))))........))).))))))))).....	20	35	0.0765	1
moR-6724-1-5p	ENST00000471841.5|ENSG00000171109.18|OTTHUMG00000157385.6|OTTHUMT00000348654.3|MFN1-205|MFN1|5224|protein_coding|	target from/to=[1784,1818]	-23.7	TTCAGCTCCCTAGATCTTTAGCTTCTACTCCCACT	TGTGGGGGAGAGGCTGTCGCTGCGCTTCTGGGCC	..................((((((((.(((((((.	.)))))))))))))))..................	15	35	0.0591	1
moR-6724-1-5p	ENST00000471841.5|ENSG00000171109.18|OTTHUMG00000157385.6|OTTHUMT00000348654.3|MFN1-205|MFN1|5224|protein_coding|	target from/to=[3329,3360]	-23.1	TAGTGGAGGTTCTGTTGACTTTCTTCCCCACT	TGTGGGGGAGAGGCTGTCGCTGCGCTTCTGGGCC	...............((((.(((((((((((.	.)))))))))))...))))...............	15	32	0.136	1
moR-6724-1-5p	ENST00000357390.8|ENSG00000171109.18|OTTHUMG00000157385.6|OTTHUMT00000348655.2|MFN1-202|MFN1|3148|nonsense_mediated_decay|	target from/to=[1614,1648]	-23.7	TTCAGCTCCCTAGATCTTTAGCTTCTACTCCCACT	TGTGGGGGAGAGGCTGTCGCTGCGCTTCTGGGCC	..................((((((((.(((((((.	.)))))))))))))))..................	15	35	0.059	1
moR-6724-1-5p	ENST00000263969.9|ENSG00000171109.18|OTTHUMG00000157385.6|OTTHUMT00000348656.2|MFN1-201|MFN1|2754|protein_coding|	target from/to=[1749,1783]	-23.7	TTCAGCTCCCTAGATCTTTAGCTTCTACTCCCACT	TGTGGGGGAGAGGCTGTCGCTGCGCTTCTGGGCC	..................((((((((.(((((((.	.)))))))))))))))..................	15	35	0.059	1
moR-6724-1-5p	ENST00000474903.1|ENSG00000171109.18|OTTHUMG00000157385.6|OTTHUMT00000348657.1|MFN1-206|MFN1|1919|protein_coding|	target from/to=[914,948]	-23.7	AAAGTCTCCCTAGATCTTTAGCTTCTACTCCCACT	TGTGGGGGAGAGGCTGTCGCTGCGCTTCTGGGCC	..................((((((((.(((((((.	.)))))))))))))))..................	15	35	0.0587	1
moR-6724-1-5p	ENST00000480636.1|ENSG00000171109.18|OTTHUMG00000157385.6|OTTHUMT00000348661.2|MFN1-207|MFN1|837|retained_intron|	target from/to=[614,648]	-23.7	TTCAGCTCCCTAGATCTTTAGCTTCTACTCCCACT	TGTGGGGGAGAGGCTGTCGCTGCGCTTCTGGGCC	..................((((((((.(((((((.	.)))))))))))))))..................	15	35	0.0575	1
moR-150-3p	ENST00000346169.6|ENSG00000114867.20|OTTHUMG00000156784.21|OTTHUMT00000345733.1|EIF4G1-202|EIF4G1|5516|protein_coding|	target from/to=[3241,3268]	-30.2	GGTGCCACGCCGAGGGGATCAGGGTCCC	GGGACCTGGGGACCCCGGCACCGGCAGG	....((..((((.(((..((.(((((((	))))))).))..)))))))...))....	18	28	0.207	1
moR-24-2-5p	ENST00000346169.6|ENSG00000114867.20|OTTHUMG00000156784.21|OTTHUMT00000345733.1|EIF4G1-202|EIF4G1|5516|protein_coding|	target from/to=[3548,3573]	-32.6	TGGGGCAAGGGCAGCAGCGGAGGCTC	TGGCCTCCCTGGGCTCTGCCTCC	.((((((.((((..(((.(((((((.	.)))))))))).)))))))))).	20	26	0.0346	1
moR-150-3p	ENST00000352767.7|ENSG00000114867.20|OTTHUMG00000156784.21|-|EIF4G1-204|EIF4G1|5484|protein_coding|	target from/to=[3205,3232]	-30.2	GGTGCCACGCCGAGGGGATCAGGGTCCC	GGGACCTGGGGACCCCGGCACCGGCAGG	....((..((((.(((..((.(((((((	))))))).))..)))))))...))....	18	28	0.207	1
moR-24-2-5p	ENST00000352767.7|ENSG00000114867.20|OTTHUMG00000156784.21|-|EIF4G1-204|EIF4G1|5484|protein_coding|	target from/to=[3512,3537]	-32.6	TGGGGCAAGGGCAGCAGCGGAGGCTC	TGGCCTCCCTGGGCTCTGCCTCC	.((((((.((((..(((.(((((((.	.)))))))))).)))))))))).	20	26	0.0346	1
moR-150-3p	ENST00000414031.5|ENSG00000114867.20|OTTHUMG00000156784.21|OTTHUMT00000345736.1|EIF4G1-209|EIF4G1|5569|protein_coding|	target from/to=[3294,3321]	-30.2	GGTGCCACGCCGAGGGGATCAGGGTCCC	GGGACCTGGGGACCCCGGCACCGGCAGG	....((..((((.(((..((.(((((((	))))))).))..)))))))...))....	18	28	0.207	1
moR-24-2-5p	ENST00000414031.5|ENSG00000114867.20|OTTHUMG00000156784.21|OTTHUMT00000345736.1|EIF4G1-209|EIF4G1|5569|protein_coding|	target from/to=[3601,3626]	-32.6	TGGGGCAAGGGCAGCAGCGGAGGCTC	TGGCCTCCCTGGGCTCTGCCTCC	.((((((.((((..(((.(((((((.	.)))))))))).)))))))))).	20	26	0.0346	1
moR-150-3p	ENST00000392537.6|ENSG00000114867.20|OTTHUMG00000156784.21|OTTHUMT00000345729.2|EIF4G1-206|EIF4G1|5229|protein_coding|	target from/to=[2956,2983]	-30.2	GGTGCCACGCCGAGGGGATCAGGGTCCC	GGGACCTGGGGACCCCGGCACCGGCAGG	....((..((((.(((..((.(((((((	))))))).))..)))))))...))....	18	28	0.207	1
moR-24-2-5p	ENST00000392537.6|ENSG00000114867.20|OTTHUMG00000156784.21|OTTHUMT00000345729.2|EIF4G1-206|EIF4G1|5229|protein_coding|	target from/to=[3263,3288]	-32.6	TGGGGCAAGGGCAGCAGCGGAGGCTC	TGGCCTCCCTGGGCTCTGCCTCC	.((((((.((((..(((.(((((((.	.)))))))))).)))))))))).	20	26	0.0346	1
moR-150-3p	ENST00000442406.5|ENSG00000114867.20|OTTHUMG00000156784.21|OTTHUMT00000345728.1|EIF4G1-222|EIF4G1|5129|nonsense_mediated_decay|	target from/to=[2854,2881]	-30.2	GGTGCCACGCCGAGGGGATCAGGGTCCC	GGGACCTGGGGACCCCGGCACCGGCAGG	....((..((((.(((..((.(((((((	))))))).))..)))))))...))....	18	28	0.207	1
moR-24-2-5p	ENST00000442406.5|ENSG00000114867.20|OTTHUMG00000156784.21|OTTHUMT00000345728.1|EIF4G1-222|EIF4G1|5129|nonsense_mediated_decay|	target from/to=[3161,3186]	-32.6	TGGGGCAAGGGCAGCAGCGGAGGCTC	TGGCCTCCCTGGGCTCTGCCTCC	.((((((.((((..(((.(((((((.	.)))))))))).)))))))))).	20	26	0.0346	1
moR-150-3p	ENST00000382330.7|ENSG00000114867.20|OTTHUMG00000156784.21|OTTHUMT00000345740.1|EIF4G1-205|EIF4G1|5129|protein_coding|	target from/to=[3190,3217]	-30.2	GGTGCCACGCCGAGGGGATCAGGGTCCC	GGGACCTGGGGACCCCGGCACCGGCAGG	....((..((((.(((..((.(((((((	))))))).))..)))))))...))....	18	28	0.207	1
moR-24-2-5p	ENST00000382330.7|ENSG00000114867.20|OTTHUMG00000156784.21|OTTHUMT00000345740.1|EIF4G1-205|EIF4G1|5129|protein_coding|	target from/to=[3497,3522]	-32.6	TGGGGCAAGGGCAGCAGCGGAGGCTC	TGGCCTCCCTGGGCTCTGCCTCC	.((((((.((((..(((.(((((((.	.)))))))))).)))))))))).	20	26	0.0346	1
moR-150-3p	ENST00000350481.9|ENSG00000114867.20|OTTHUMG00000156784.21|OTTHUMT00000345735.1|EIF4G1-203|EIF4G1|4990|protein_coding|	target from/to=[2715,2742]	-30.2	GGTGCCACGCCGAGGGGATCAGGGTCCC	GGGACCTGGGGACCCCGGCACCGGCAGG	....((..((((.(((..((.(((((((	))))))).))..)))))))...))....	18	28	0.207	1
moR-24-2-5p	ENST00000350481.9|ENSG00000114867.20|OTTHUMG00000156784.21|OTTHUMT00000345735.1|EIF4G1-203|EIF4G1|4990|protein_coding|	target from/to=[3022,3047]	-32.6	TGGGGCAAGGGCAGCAGCGGAGGCTC	TGGCCTCCCTGGGCTCTGCCTCC	.((((((.((((..(((.(((((((.	.)))))))))).)))))))))).	20	26	0.0346	1
moR-150-3p	ENST00000427845.5|ENSG00000114867.20|OTTHUMG00000156784.21|OTTHUMT00000345738.2|EIF4G1-216|EIF4G1|5038|protein_coding|	target from/to=[3208,3235]	-30.2	GGTGCCACGCCGAGGGGATCAGGGTCCC	GGGACCTGGGGACCCCGGCACCGGCAGG	....((..((((.(((..((.(((((((	))))))).))..)))))))...))....	18	28	0.207	1
moR-24-2-5p	ENST00000427845.5|ENSG00000114867.20|OTTHUMG00000156784.21|OTTHUMT00000345738.2|EIF4G1-216|EIF4G1|5038|protein_coding|	target from/to=[3515,3540]	-32.6	TGGGGCAAGGGCAGCAGCGGAGGCTC	TGGCCTCCCTGGGCTCTGCCTCC	.((((((.((((..(((.(((((((.	.)))))))))).)))))))))).	20	26	0.0346	1
moR-150-3p	ENST00000342981.8|ENSG00000114867.20|OTTHUMG00000156784.21|OTTHUMT00000345727.1|EIF4G1-201|EIF4G1|5667|protein_coding|	target from/to=[3387,3414]	-30.2	GGTGCCACGCCGAGGGGATCAGGGTCCC	GGGACCTGGGGACCCCGGCACCGGCAGG	....((..((((.(((..((.(((((((	))))))).))..)))))))...))....	18	28	0.207	1
moR-24-2-5p	ENST00000342981.8|ENSG00000114867.20|OTTHUMG00000156784.21|OTTHUMT00000345727.1|EIF4G1-201|EIF4G1|5667|protein_coding|	target from/to=[3694,3719]	-32.6	TGGGGCAAGGGCAGCAGCGGAGGCTC	TGGCCTCCCTGGGCTCTGCCTCC	.((((((.((((..(((.(((((((.	.)))))))))).)))))))))).	20	26	0.0346	1
moR-150-3p	ENST00000424196.5|ENSG00000114867.20|OTTHUMG00000156784.21|OTTHUMT00000345739.1|EIF4G1-212|EIF4G1|5653|protein_coding|	target from/to=[3380,3407]	-30.2	GGTGCCACGCCGAGGGGATCAGGGTCCC	GGGACCTGGGGACCCCGGCACCGGCAGG	....((..((((.(((..((.(((((((	))))))).))..)))))))...))....	18	28	0.207	1
moR-24-2-5p	ENST00000424196.5|ENSG00000114867.20|OTTHUMG00000156784.21|OTTHUMT00000345739.1|EIF4G1-212|EIF4G1|5653|protein_coding|	target from/to=[3687,3712]	-32.6	TGGGGCAAGGGCAGCAGCGGAGGCTC	TGGCCTCCCTGGGCTCTGCCTCC	.((((((.((((..(((.(((((((.	.)))))))))).)))))))))).	20	26	0.0346	1
moR-150-3p	ENST00000411531.5|ENSG00000114867.20|OTTHUMG00000156784.21|OTTHUMT00000345763.1|EIF4G1-207|EIF4G1|4683|protein_coding|	target from/to=[2853,2880]	-30.2	GGTGCCACGCCGAGGGGATCAGGGTCCC	GGGACCTGGGGACCCCGGCACCGGCAGG	....((..((((.(((..((.(((((((	))))))).))..)))))))...))....	18	28	0.207	1
moR-24-2-5p	ENST00000411531.5|ENSG00000114867.20|OTTHUMG00000156784.21|OTTHUMT00000345763.1|EIF4G1-207|EIF4G1|4683|protein_coding|	target from/to=[3160,3185]	-32.6	TGGGGCAAGGGCAGCAGCGGAGGCTC	TGGCCTCCCTGGGCTCTGCCTCC	.((((((.((((..(((.(((((((.	.)))))))))).)))))))))).	20	26	0.0345	1
moR-150-3p	ENST00000441154.5|ENSG00000114867.20|OTTHUMG00000156784.21|OTTHUMT00000345764.1|EIF4G1-221|EIF4G1|4311|protein_coding|	target from/to=[2481,2508]	-30.2	GGTGCCACGCCGAGGGGATCAGGGTCCC	GGGACCTGGGGACCCCGGCACCGGCAGG	....((..((((.(((..((.(((((((	))))))).))..)))))))...))....	18	28	0.207	1
moR-24-2-5p	ENST00000441154.5|ENSG00000114867.20|OTTHUMG00000156784.21|OTTHUMT00000345764.1|EIF4G1-221|EIF4G1|4311|protein_coding|	target from/to=[2788,2813]	-32.6	TGGGGCAAGGGCAGCAGCGGAGGCTC	TGGCCTCCCTGGGCTCTGCCTCC	.((((((.((((..(((.(((((((.	.)))))))))).)))))))))).	20	26	0.0345	1
moR-150-3p	ENST00000434061.6|ENSG00000114867.20|OTTHUMG00000156784.21|OTTHUMT00000345742.2|EIF4G1-218|EIF4G1|5026|protein_coding|	target from/to=[2753,2780]	-30.2	GGTGCCACGCCGAGGGGATCAGGGTCCC	GGGACCTGGGGACCCCGGCACCGGCAGG	....((..((((.(((..((.(((((((	))))))).))..)))))))...))....	18	28	0.207	1
moR-24-2-5p	ENST00000434061.6|ENSG00000114867.20|OTTHUMG00000156784.21|OTTHUMT00000345742.2|EIF4G1-218|EIF4G1|5026|protein_coding|	target from/to=[3060,3085]	-32.6	TGGGGCAAGGGCAGCAGCGGAGGCTC	TGGCCTCCCTGGGCTCTGCCTCC	.((((((.((((..(((.(((((((.	.)))))))))).)))))))))).	20	26	0.0346	1
moR-150-3p	ENST00000435046.6|ENSG00000114867.20|OTTHUMG00000156784.21|OTTHUMT00000390375.1|EIF4G1-219|EIF4G1|4668|protein_coding|	target from/to=[2399,2426]	-30.2	GGTGCCACGCCGAGGGGATCAGGGTCCC	GGGACCTGGGGACCCCGGCACCGGCAGG	....((..((((.(((..((.(((((((	))))))).))..)))))))...))....	18	28	0.207	1
moR-24-2-5p	ENST00000435046.6|ENSG00000114867.20|OTTHUMG00000156784.21|OTTHUMT00000390375.1|EIF4G1-219|EIF4G1|4668|protein_coding|	target from/to=[2706,2731]	-32.6	TGGGGCAAGGGCAGCAGCGGAGGCTC	TGGCCTCCCTGGGCTCTGCCTCC	.((((((.((((..(((.(((((((.	.)))))))))).)))))))))).	20	26	0.0345	1
moR-150-3p	ENST00000448284.1|ENSG00000114867.20|OTTHUMG00000156784.21|OTTHUMT00000345756.2|EIF4G1-225|EIF4G1|677|protein_coding|	target from/to=[125,152]	-30.2	GGTGCCACGCCGAGGGGATCAGGGTCCC	GGGACCTGGGGACCCCGGCACCGGCAGG	....((..((((.(((..((.(((((((	))))))).))..)))))))...))....	18	28	0.199	1
moR-24-2-5p	ENST00000448284.1|ENSG00000114867.20|OTTHUMG00000156784.21|OTTHUMT00000345756.2|EIF4G1-225|EIF4G1|677|protein_coding|	target from/to=[438,463]	-32.6	TGGGGCAAGGGCAGCAGCGGAGGCTC	TGGCCTCCCTGGGCTCTGCCTCC	.((((((.((((..(((.(((((((.	.)))))))))).)))))))))).	20	26	0.0328	1
moR-6724-1-5p	ENST00000466311.1|ENSG00000114867.20|OTTHUMG00000156784.21|OTTHUMT00000345757.1|EIF4G1-232|EIF4G1|573|retained_intron|	target from/to=[144,180]	-26.9	TCCCTGACATCATCGTGACTGGCCCTCTGTCTCCACA	TGTGGGGGAGAGGCTGTCGCTGCGCTTCTGGGCC	..............(((((.((((.(((.((((((((	))))))))))))))))))))..............	20	37	0.165	1
moR-150-3p	ENST00000466311.1|ENSG00000114867.20|OTTHUMG00000156784.21|OTTHUMT00000345757.1|EIF4G1-232|EIF4G1|573|retained_intron|	target from/to=[189,217]	-29.2	GGGTGCCACGCCGAGGGGATCAGGGTCCC	GGGACCTGGGGACCCCGGCACCGGCAGG	.........((((.(((..((.(((((((	))))))).))..))))))).........	16	29	0.199	1
moR-24-2-5p	ENST00000466311.1|ENSG00000114867.20|OTTHUMG00000156784.21|OTTHUMT00000345757.1|EIF4G1-232|EIF4G1|573|retained_intron|	target from/to=[497,522]	-32.6	TGGGGCAAGGGCAGCAGCGGAGGCTC	TGGCCTCCCTGGGCTCTGCCTCC	.((((((.((((..(((.(((((((.	.)))))))))).)))))))))).	20	26	0.0328	1
moR-24-2-5p	ENST00000265593.8|ENSG00000114859.15|OTTHUMG00000156747.4|OTTHUMT00000345571.1|CLCN2-201|CLCN2|3290|protein_coding|	target from/to=[20,43]	-27.8	GCCAGCGGCGCCCGCCGGGGGCCC	TGGCCTCCCTGGGCTCTGCCTCC	....((((.(((((..(((((((.	.))))))).))))).))))....	16	24	0.253	1
moR-24-2-5p	ENST00000265593.8|ENSG00000114859.15|OTTHUMG00000156747.4|OTTHUMT00000345571.1|CLCN2-201|CLCN2|3290|protein_coding|	target from/to=[2782,2806]	-23.7	TGAGGTGCATGCACTCTGGGGGCCC	TGGCCTCCCTGGGCTCTGCCTCC	.((((((...((.((..(((((((.	.)))))))..))))..)))))).	17	25	0.0232	1
moR-24-2-5p	ENST00000265593.8|ENSG00000114859.15|OTTHUMG00000156747.4|OTTHUMT00000345571.1|CLCN2-201|CLCN2|3290|protein_coding|	target from/to=[2956,2979]	-30.5	GGAGGCAGCTACAGCTGGAGGCTG	TGGCCTCCCTGGGCTCTGCCTCC	((((((((...(((..(((((((.	.))))))))))....))))))))	18	24	0.0146	1
moR-24-2-5p	ENST00000344937.11|ENSG00000114859.15|OTTHUMG00000156747.4|OTTHUMT00000345574.1|CLCN2-202|CLCN2|3187|protein_coding|	target from/to=[2682,2706]	-23.7	TGAGGTGCATGCACTCTGGGGGCCC	TGGCCTCCCTGGGCTCTGCCTCC	.((((((...((.((..(((((((.	.)))))))..))))..)))))).	17	25	0.0232	1
moR-24-2-5p	ENST00000344937.11|ENSG00000114859.15|OTTHUMG00000156747.4|OTTHUMT00000345574.1|CLCN2-202|CLCN2|3187|protein_coding|	target from/to=[2856,2879]	-30.5	GGAGGCAGCTACAGCTGGAGGCTG	TGGCCTCCCTGGGCTCTGCCTCC	((((((((...(((..(((((((.	.))))))))))....))))))))	18	24	0.0146	1
moR-6724-1-5p	ENST00000636830.1|ENSG00000114859.15|OTTHUMG00000156747.4|OTTHUMT00000489661.3|CLCN2-216|CLCN2|3236|retained_intron|	target from/to=[2505,2539]	-23.1	CTCGTCCATCAAGTCCAATCGCTTTTCTCCCCACA	TGTGGGGGAGAGGCTGTCGCTGCGCTTCTGGGCC	....................(((((((.(((((((	))))))))))))))....................	14	35	0.0449	1
moR-24-2-5p	ENST00000636830.1|ENSG00000114859.15|OTTHUMG00000156747.4|OTTHUMT00000489661.3|CLCN2-216|CLCN2|3236|retained_intron|	target from/to=[2740,2764]	-23.7	TGAGGTGCATGCACTCTGGGGGCCC	TGGCCTCCCTGGGCTCTGCCTCC	.((((((...((.((..(((((((.	.)))))))..))))..)))))).	17	25	0.0232	1
moR-24-2-5p	ENST00000636830.1|ENSG00000114859.15|OTTHUMG00000156747.4|OTTHUMT00000489661.3|CLCN2-216|CLCN2|3236|retained_intron|	target from/to=[2914,2937]	-30.5	GGAGGCAGCTACAGCTGGAGGCTG	TGGCCTCCCTGGGCTCTGCCTCC	((((((((...(((..(((((((.	.))))))))))....))))))))	18	24	0.0146	1
moR-24-2-5p	ENST00000637909.1|ENSG00000114859.15|OTTHUMG00000156747.4|OTTHUMT00000489668.1|CLCN2-221|CLCN2|2910|nonsense_mediated_decay|	target from/to=[2416,2440]	-23.7	TGAGGTGCATGCACTCTGGGGGCCC	TGGCCTCCCTGGGCTCTGCCTCC	.((((((...((.((..(((((((.	.)))))))..))))..)))))).	17	25	0.0232	1
moR-24-2-5p	ENST00000637909.1|ENSG00000114859.15|OTTHUMG00000156747.4|OTTHUMT00000489668.1|CLCN2-221|CLCN2|2910|nonsense_mediated_decay|	target from/to=[2590,2613]	-30.5	GGAGGCAGCTACAGCTGGAGGCTG	TGGCCTCCCTGGGCTCTGCCTCC	((((((((...(((..(((((((.	.))))))))))....))))))))	18	24	0.0146	1
moR-24-2-5p	ENST00000636180.1|ENSG00000114859.15|OTTHUMG00000156747.4|OTTHUMT00000489669.1|CLCN2-210|CLCN2|3019|nonsense_mediated_decay|	target from/to=[2525,2549]	-23.7	TGAGGTGCATGCACTCTGGGGGCCC	TGGCCTCCCTGGGCTCTGCCTCC	.((((((...((.((..(((((((.	.)))))))..))))..)))))).	17	25	0.0232	1
moR-24-2-5p	ENST00000636180.1|ENSG00000114859.15|OTTHUMG00000156747.4|OTTHUMT00000489669.1|CLCN2-210|CLCN2|3019|nonsense_mediated_decay|	target from/to=[2699,2722]	-30.5	GGAGGCAGCTACAGCTGGAGGCTG	TGGCCTCCCTGGGCTCTGCCTCC	((((((((...(((..(((((((.	.))))))))))....))))))))	18	24	0.0146	1
moR-24-2-5p	ENST00000430397.5|ENSG00000114859.15|OTTHUMG00000156747.4|OTTHUMT00000345576.1|CLCN2-203|CLCN2|1844|nonsense_mediated_decay|	target from/to=[1372,1396]	-23.7	TGAGGTGCATGCACTCTGGGGGCCC	TGGCCTCCCTGGGCTCTGCCTCC	.((((((...((.((..(((((((.	.)))))))..))))..)))))).	17	25	0.0231	1
moR-24-2-5p	ENST00000430397.5|ENSG00000114859.15|OTTHUMG00000156747.4|OTTHUMT00000345576.1|CLCN2-203|CLCN2|1844|nonsense_mediated_decay|	target from/to=[1546,1569]	-30.5	GGAGGCAGCTACAGCTGGAGGCTG	TGGCCTCCCTGGGCTCTGCCTCC	((((((((...(((..(((((((.	.))))))))))....))))))))	18	24	0.0145	1
moR-24-2-5p	ENST00000637392.1|ENSG00000114859.15|OTTHUMG00000156747.4|OTTHUMT00000489670.1|CLCN2-219|CLCN2|4615|retained_intron|	target from/to=[4152,4176]	-23.7	TGAGGTGCATGCACTCTGGGGGCCC	TGGCCTCCCTGGGCTCTGCCTCC	.((((((...((.((..(((((((.	.)))))))..))))..)))))).	17	25	0.0232	1
moR-24-2-5p	ENST00000637392.1|ENSG00000114859.15|OTTHUMG00000156747.4|OTTHUMT00000489670.1|CLCN2-219|CLCN2|4615|retained_intron|	target from/to=[4326,4349]	-30.5	GGAGGCAGCTACAGCTGGAGGCTG	TGGCCTCCCTGGGCTCTGCCTCC	((((((((...(((..(((((((.	.))))))))))....))))))))	18	24	0.0146	1
moR-24-2-5p	ENST00000636661.1|ENSG00000114859.15|OTTHUMG00000156747.4|OTTHUMT00000489666.1|CLCN2-215|CLCN2|4378|nonsense_mediated_decay|	target from/to=[19,42]	-27.8	GCCAGCGGCGCCCGCCGGGGGCCC	TGGCCTCCCTGGGCTCTGCCTCC	....((((.(((((..(((((((.	.))))))).))))).))))....	16	24	0.253	1
moR-24-2-5p	ENST00000636661.1|ENSG00000114859.15|OTTHUMG00000156747.4|OTTHUMT00000489666.1|CLCN2-215|CLCN2|4378|nonsense_mediated_decay|	target from/to=[3958,3982]	-23.7	TGAGGTGCATGCACTCTGGGGGCCC	TGGCCTCCCTGGGCTCTGCCTCC	.((((((...((.((..(((((((.	.)))))))..))))..)))))).	17	25	0.0232	1
moR-24-2-5p	ENST00000636661.1|ENSG00000114859.15|OTTHUMG00000156747.4|OTTHUMT00000489666.1|CLCN2-215|CLCN2|4378|nonsense_mediated_decay|	target from/to=[4132,4155]	-30.5	GGAGGCAGCTACAGCTGGAGGCTG	TGGCCTCCCTGGGCTCTGCCTCC	((((((((...(((..(((((((.	.))))))))))....))))))))	18	24	0.0146	1
moR-24-2-5p	ENST00000434054.6|ENSG00000114859.15|OTTHUMG00000156747.4|OTTHUMT00000345573.1|CLCN2-204|CLCN2|2897|protein_coding|	target from/to=[2602,2626]	-23.7	TGAGGTGCATGCACTCTGGGGGCCC	TGGCCTCCCTGGGCTCTGCCTCC	.((((((...((.((..(((((((.	.)))))))..))))..)))))).	17	25	0.0232	1
moR-24-2-5p	ENST00000434054.6|ENSG00000114859.15|OTTHUMG00000156747.4|OTTHUMT00000345573.1|CLCN2-204|CLCN2|2897|protein_coding|	target from/to=[2776,2799]	-30.5	GGAGGCAGCTACAGCTGGAGGCTG	TGGCCTCCCTGGGCTCTGCCTCC	((((((((...(((..(((((((.	.))))))))))....))))))))	18	24	0.0146	1
moR-24-2-5p	ENST00000457512.1|ENSG00000114859.15|OTTHUMG00000156747.4|OTTHUMT00000345572.1|CLCN2-205|CLCN2|2820|protein_coding|	target from/to=[2647,2671]	-23.7	TGAGGTGCATGCACTCTGGGGGCCC	TGGCCTCCCTGGGCTCTGCCTCC	.((((((...((.((..(((((((.	.)))))))..))))..)))))).	17	25	0.0232	1
moR-150-3p	ENST00000491162.1|ENSG00000114859.15|OTTHUMG00000156747.4|OTTHUMT00000345578.1|CLCN2-209|CLCN2|557|retained_intron|	target from/to=[350,374]	-26.9	CCTCCCTGCTGTCAGCTCAGGTCCT	GGGACCTGGGGACCCCGGCACCGGCAGG	(((.(((((((....((((((((((	)))))))))).....)))))..)).)))	20	25	0.0422	1
moR-150-3p	ENST00000204615.11|ENSG00000090534.19|OTTHUMG00000156745.5|OTTHUMT00000345554.1|THPO-201|THPO|1855|protein_coding|	target from/to=[908,933]	-31.7	TCTGCTGAACCAAACCTCCAGGTCCC	GGGACCTGGGGACCCCGGCACCGGCAGG	(((((((..((....(((((((((((	))))))))))).....))...)))))))	20	26	0.0416	1
moR-6724-1-5p	ENST00000204615.11|ENSG00000090534.19|OTTHUMG00000156745.5|OTTHUMT00000345554.1|THPO-201|THPO|1855|protein_coding|	target from/to=[1191,1220]	-24.4	GACCCTTCTGCTCCAACGCCCACCCCTACC	TGTGGGGGAGAGGCTGTCGCTGCGCTTCTGGGCC	..(((...(((..(.((((((.(((((((.	.))))))).).))).)).)..))).....)))..	20	30	0.0614	1
moR-150-3p	ENST00000647395.1|ENSG00000090534.19|OTTHUMG00000156745.5|OTTHUMT00000496948.1|THPO-206|THPO|1918|protein_coding|	target from/to=[971,996]	-31.7	TCTGCTGAACCAAACCTCCAGGTCCC	GGGACCTGGGGACCCCGGCACCGGCAGG	(((((((..((....(((((((((((	))))))))))).....))...)))))))	20	26	0.0416	1
moR-6724-1-5p	ENST00000647395.1|ENSG00000090534.19|OTTHUMG00000156745.5|OTTHUMT00000496948.1|THPO-206|THPO|1918|protein_coding|	target from/to=[1254,1283]	-24.4	GACCCTTCTGCTCCAACGCCCACCCCTACC	TGTGGGGGAGAGGCTGTCGCTGCGCTTCTGGGCC	..(((...(((..(.((((((.(((((((.	.))))))).).))).)).)..))).....)))..	20	30	0.0614	1
moR-150-3p	ENST00000649095.1|ENSG00000090534.19|OTTHUMG00000156745.5|OTTHUMT00000498389.1|THPO-208|THPO|2186|protein_coding|	target from/to=[1239,1264]	-31.7	TCTGCTGAACCAAACCTCCAGGTCCC	GGGACCTGGGGACCCCGGCACCGGCAGG	(((((((..((....(((((((((((	))))))))))).....))...)))))))	20	26	0.0417	1
moR-6724-1-5p	ENST00000649095.1|ENSG00000090534.19|OTTHUMG00000156745.5|OTTHUMT00000498389.1|THPO-208|THPO|2186|protein_coding|	target from/to=[1522,1551]	-24.4	GACCCTTCTGCTCCAACGCCCACCCCTACC	TGTGGGGGAGAGGCTGTCGCTGCGCTTCTGGGCC	..(((...(((..(.((((((.(((((((.	.))))))).).))).)).)..))).....)))..	20	30	0.0615	1
moR-150-3p	ENST00000445696.6|ENSG00000090534.19|OTTHUMG00000156745.5|OTTHUMT00000345555.1|THPO-203|THPO|1505|protein_coding|	target from/to=[892,917]	-31.7	TCTGCTGAACCAAACCTCCAGGTCCC	GGGACCTGGGGACCCCGGCACCGGCAGG	(((((((..((....(((((((((((	))))))))))).....))...)))))))	20	26	0.0415	1
moR-6724-1-5p	ENST00000445696.6|ENSG00000090534.19|OTTHUMG00000156745.5|OTTHUMT00000345555.1|THPO-203|THPO|1505|protein_coding|	target from/to=[1175,1204]	-24.4	GACCCTTCTGCTCCAACGCCCACCCCTACC	TGTGGGGGAGAGGCTGTCGCTGCGCTTCTGGGCC	..(((...(((..(.((((((.(((((((.	.))))))).).))).)).)..))).....)))..	20	30	0.0613	1
moR-150-3p	ENST00000421442.2|ENSG00000090534.19|OTTHUMG00000156745.5|OTTHUMT00000345556.2|THPO-202|THPO|1132|protein_coding|	target from/to=[577,602]	-31.7	TCTGCTGAACCAAACCTCCAGGTCCC	GGGACCTGGGGACCCCGGCACCGGCAGG	(((((((..((....(((((((((((	))))))))))).....))...)))))))	20	26	0.0411	1
moR-6724-1-5p	ENST00000421442.2|ENSG00000090534.19|OTTHUMG00000156745.5|OTTHUMT00000345556.2|THPO-202|THPO|1132|protein_coding|	target from/to=[860,889]	-24.4	GACCCTTCTGCTCCAACGCCCACCCCTACC	TGTGGGGGAGAGGCTGTCGCTGCGCTTCTGGGCC	..(((...(((..(.((((((.(((((((.	.))))))).).))).)).)..))).....)))..	20	30	0.0607	1
[truncated: 5,748 more rows]
